# Supplementary material for: Unmutated RRAS2 emerges as a key oncogene in post-partum-associated triple negative breast cancer
Source: Mol Cancer. 2024 Jul 10;23:142. doi: 10.1186/s12943-024-02054-3 (PMC11234613; doi:10.1186/s12943-024-02054-3)
Supplement: Supplementary file 8 — Supplementary Material 8. [file 12943_2024_2054_MOESM8_ESM.xlsx]

## Sheet: 2021-04-07_mm39_all_samples_nor
								BL6 WT breeder			BL6 WT nulliparous		R26 Cre- nulliparous		R26 Cre- pregnant		tumors MMTV mouse 1				tumor MMTV mouse 2	tumors Sox2 mice 1-4				tumor Wap mouse 1	tumors Wap mouse 2
number	gene_id	gene_name	gene_type	chromosome_name	start_position	end_position	strand	CCB1	CCB2	CCB3	CCB4	CCB5	CCR1	CCR2	CCR3	CCR4	CCM1	CCM2	CCM3	CCM4	CCM5	CCS1	CCS2	CCS3	CCS4	CCW1	CCW2	CCW3	CCW4	CCW5	CCW6
11227	ENSMUSG00000040412.18	Elapor1	protein_coding	chr3	108363010	108443852	-	8.09803	7.48382	8.13955	7.79442	6.64386	6.62936	8.49586	8.24793	7.67948	13.1421	14.5492	14.5315	14.2269	14265468542799	14.4957	14.7699	14.2541	13.1296	14.1811	15.0298	13.8649	14.0527	14.3041	13.6679
2369	ENSMUSG00000020383.2	Il13	protein_coding	chr11	53522151	53525529	-	5.24793	4	3.70044	4.24793	4.52356	4	4.58496	4.45943	5.32193	0	0	0	0	0	0	0	0	0	1	0	0	0	1	0
6280	ENSMUSG00000028341.10	Nr4a3	protein_coding	chr4	48045153	48086447	+	12.0751	11.9174	11.8037	13.1573	12.9587	13.5819	14.0574	13.6593	13.3592	5.16993	2.58496	4.24793	4.70044	4.32193	3.45943	4.16993	3.80735	3.90689	4.80735	5.42626	4.9542	6.02237	5.64386	4.24793
21723	ENSMUSG00000096108.3	Ighv11-2	IG_V_gene	chr12	114011861	114012432	-	5.35755	3.80735	5.49185	7.01123	5.20945	5.12928	5.70044	6.14975	6.42626	0	0	0	1	0	0	0	0	0	0	0	0	0	0	0
5369	ENSMUSG00000026628.14	Atf3	protein_coding	chr1	190902493	190950236	-	15.0029	15.4009	15.7138	14.8181	14.6071	14.5284	14.7307	14.3889	14.5576	7.86419	8.72451	8.24317	8.9542	9.16993	7.80735	9.1472	7.90689	8.71081	8.85798	8.7039	10.5382	9.97728	8.42626	8.07682
12924	ENSMUSG00000047230.7	Cldn2	protein_coding	chrX	138701577	138712135	+	3.32193	2.80735	2.58496	3.80735	3.58496	3.70044	4.70044	5.20945	3.16993	10.4009	12.4628	11.5699	11.8094	11.2662	10.6742	12.6863	9.67772	10.4666	12.403	11.744	10.8313	11.1737	11.6221	11.0532
16565	ENSMUSG00000070547.5	Mrgprb1	protein_coding	chr7	48093861	48106090	-	7.50779	5.9542	5.88264	8.84549	8.87652	8.68299	8.79442	7.70044	8.68299	0	0	1	1	0	0	0	0	1	1	0	0	0	0	1
11240	ENSMUSG00000040435.13	Ppp1r15a	protein_coding	chr7	45172340	45175692	-	12.7286	12.4142	12.5041	14.1458	14.0034	13.6551	14.0178	13.7667	13.5516	9.26679	9.08746	9.09803	9.18735	9.73978	9.67066	8.76818	8.85175	8.9571	8.9542	9.18982	9.3443	9.0634	9.25267	8.76487
602	ENSMUSG00000003665.8	Has1	protein_coding	chr17	18063585	18075467	-	11.567	9.67243	9.0607	11.6253	11.7973	11.7981	12.0185	12.1972	12.0788	3.58496	2.32193	3.16993	0	1.58496	2	2	1	2.80735	2	1.58496	1.58496	1.58496	0	1
3533	ENSMUSG00000022496.6	Tnfrsf17	protein_coding	chr16	11131676	11137938	+	6.98868	4.90689	4.75489	5.83289	5.75489	5.52356	6.26679	4.75489	5.97728	0	1	1	0	0	1	0	0	0	0	1	1	0	0	0
10301	ENSMUSG00000037962.8	Rflna	protein_coding	chr5	125080285	125089611	+	4.24793	3.70044	4.16993	5.04439	4.70044	4	4.90689	4.85798	4.80735	11.5536	9.52552	9.93369	10.3432	8.60733	9.59059	9.46964	9.52748	10.4949	9.61839	9.89178	9.10329	10.2479	9.86419	9.88722
8445	ENSMUSG00000032373.16	Car12	protein_coding	chr9	66620968	66674127	+	8.17493	7.50779	7.82018	8.96	7.15987	6.88264	7.56224	9.71596	8.09276	14.6037	15.605	15.4023	13.9889	15.0812	15.3242	16.4238	15.5678	13.9242	15.1946	15.6428	13.7831	14.5215	14.9757	14.3941
12257	ENSMUSG00000044217.18	Aqp5	protein_coding	chr15	99488663	99492710	+	8.67596	8.34873	7.94837	10.4105	8.59619	8.16491	9.52748	10.3934	9.55075	16.1865	17.1238	16.4426	16.5032	16.8211	17.5277	16.337	17.0015	16.4372	15.6435	15.8485	14.9027	15.2971	16.0855	14.9284
586	ENSMUSG00000003545.4	Fosb	protein_coding	chr7	19036621	19043976	-	15.2762	15.1802	14.9677	15.7866	15.3374	15.8545	16.2294	15.0317	14.8191	6.35755	5	5.42626	5.61471	5.97728	10.4471	7.10852	5.85798	5.24793	6.16993	6.62936	7.33985	6.76818	6.40939	6.42626
4909	ENSMUSG00000025746.12	Il6	protein_coding	chr5	30218112	30224979	+	12.2926	10.9491	10.1923	12.6917	12.3126	10.5962	11.0251	12.4522	12.2544	3.58496	3.16993	4	4.32193	3.70044	4.52356	3.90689	2	4.39232	2.32193	2.80735	5.72792	3.58496	2.58496	2.58496
8532	ENSMUSG00000032515.9	Csrnp1	protein_coding	chr9	119800229	119813724	-	12.6359	12.4934	12.3824	13.2963	12.9751	13.3062	13.7246	13.9122	13.5651	8.01123	8.63662	8.13955	8.15482	8.73132	8.69	8.35755	8.05528	8.07146	8.35315	9.44087	9.54496	9.44294	9.35094	8.82655
5339	ENSMUSG00000026582.7	Sele	protein_coding	chr1	163875803	163885246	+	10.1485	9.53916	9.28771	11.8242	10.255	8.9571	9.61287	11.1497	10.021	3.32193	1.58496	2	3.45943	0	2	0	0	2.32193	2.32193	1.58496	2.32193	1	2.58496	1.58496
1286	ENSMUSG00000010760.6	Phlda2	protein_coding	chr7	143055282	143056887	-	3.32193	3.32193	3.90689	2.80735	3.45943	2	3.16993	3.90689	3.45943	7.56986	6.71425	7.65821	8.31288	7.30378	8.30378	7.82018	7.65821	8.88264	7.90689	7.05528	7.20945	7.76155	7.67948	8.29462
6355	ENSMUSG00000028463.15	Car9	protein_coding	chr4	43506966	43513729	+	5.08746	3.70044	3.80735	6.10852	5.45943	6.32193	5.35755	5.39232	5.08746	12.821	11.2767	11.7838	11.8765	10.9054	11.1389	11.9185	9.76487	11.3298	11.5162	11.7461	11.3875	11.2808	11.633	10.2131
13324	ENSMUSG00000049107.14	Ntf3	protein_coding	chr6	126078375	126143873	-	5.32193	4.80735	5.67243	8.02237	7.65105	6.83289	7.15987	6.37504	6.6865	0	0	1	0	1.58496	1	0	0	1	1	0	0	0	0	0
10961	ENSMUSG00000039661.15	Dusp26	protein_coding	chr8	31579499	31587075	+	7.04439	6.08746	5.55459	8.77479	9	6.90689	7.57743	6.18982	6.20945	0	0	1	1	0	1.58496	0	0	1.58496	0	0	0	0	0	0
8631	ENSMUSG00000032735.16	Ablim3	protein_coding	chr18	61932463	62044895	-	10.1383	9.89178	9.60363	11.3072	10.8811	11.4691	12.0049	10.0954	10	3.16993	4.08746	4	4.9542	3.90689	4.90689	3.32193	3.80735	3.58496	5.58496	3.45943	2	3.58496	3.45943	2.32193
18752	ENSMUSG00000082676.2	Gm11843	processed_pseudogene	chr4	12131551	12131975	-	6.32193	4	4.39232	6	5.24793	6.12928	5.42626	5.52356	4.16993	0	0	1	0	0	1.58496	0	0	0	0	1	0	0	0	0
13583	ENSMUSG00000050425.3	Mrgprb2	protein_coding	chr7	48200713	48207834	-	5.49185	4.52356	4.32193	6.83289	7.2384	6.98868	6.89482	5.97728	6.78136	0	0	1	1.58496	0	0	0	0	0	1	0	0	0	0	0
4134	ENSMUSG00000024190.8	Dusp1	protein_coding	chr17	26724564	26781102	-	13.7897	13.6332	13.4685	14.3861	14.4211	15.7281	15.357	13.5614	13.7867	8.66178	8.71425	8.37504	8.5812	8.86728	9.90238	8.58496	7.98299	7.62936	8.69697	9.68825	9.08215	9.67243	9.71081	8.78136
888	ENSMUSG00000005917.16	Otx1	protein_coding	chr11	21944764	21952897	-	2	1	2.58496	1.58496	1	1	2	2.32193	2.32193	7.56986	7.49185	7.7879	8.37504	7.83289	6.80735	8.2384	7.62936	6.45943	8.9542	10.3652	7.49185	7.77479	7.56986	8.37504
12395	ENSMUSG00000044786.7	Zfp36	protein_coding	chr7	28076209	28079678	-	15.3148	15.2794	15.5528	15.2635	15.3782	15.8928	16.0742	14.8439	14.6541	10.9672	11.0505	11.7181	11.1941	11.3276	13.1825	11.3581	11.1157	10.93	11.2402	11.6316	11.5878	11.8118	11.4378	11.8599
5481	ENSMUSG00000026819.16	Slc25a25	protein_coding	chr2	32304499	32341457	-	11.2709	11.2509	11.8447	11.8765	11.585	11.3821	11.656	12.4954	11.8408	8.54689	9.12928	8.44294	9.23122	8.85175	8.77149	9.03617	8.74819	8.30834	9.45533	8.69349	9.30606	9.15482	8.76487	8.14975
20316	ENSMUSG00000087149.9	Itih5l-ps	transcribed_unprocessed_pseudogene	chrX	149609968	149640049	+	0	1	0	1.58496	1.58496	0	0	2.32193	0	11.2761	9.82814	9.58871	9.12412	7.53916	9.45738	8.3966	9.47573	8.07682	8.22882	9.06878	6.55459	9.14211	9.68124	7.27612
291	ENSMUSG00000001739.15	Cldn15	protein_coding	chr5	136995470	137004712	+	9.28309	9.03342	9.30606	9.61655	8.45121	10.1293	10.703	8.75154	8.89482	4.45943	3.58496	5.24793	5.58496	4.52356	5	3.90689	3.58496	5.08746	5.32193	4.52356	4.39232	4.58496	4.85798	4.64386
21492	ENSMUSG00000094345.3	Igkv14-126	IG_V_gene	chr6	67873156	67873626	+	6.58496	6.71425	6.79442	9.10066	7.59246	6.24793	7.50779	8.03342	8.48382	1	2	2.80735	1	0	0	0	0	1	0	0	1	2	0	1
4522	ENSMUSG00000024940.12	Ltbp3	protein_coding	chr19	5790932	5808560	+	12.5287	12.4486	12.3306	11.8521	11.8353	11.7271	12.3188	12.8903	12.137	14.5547	14.0375	14.4134	14.2199	14.7865	14.4601	14.8922	14.3213	14.2278	14.9372	14.278	14.6621	14.5109	14.1455	14.7032
1517	ENSMUSG00000015312.10	Gadd45b	protein_coding	chr10	80765907	80768038	+	12.8285	12.5258	11.9654	13.1202	13.0212	12.4263	12.4075	12.8319	12.7211	8.27612	7.40939	7.91886	8.47573	8.53916	7.52356	7.94837	6.32193	8.98014	8.3443	8.10329	9.53528	8.70044	8.26209	7.43463
21829	ENSMUSG00000096833.3	Igkv4-55	IG_V_gene	chr6	69584259	69584812	-	8.35755	6.87036	6.26679	6.84549	5.16993	5.72792	5.04439	6.53916	8.29921	0	0	0	1.58496	0	0	0	0	0	1	0	1.58496	1	0	1
13873	ENSMUSG00000051951.6	Xkr4	protein_coding	chr1	3276124	3741721	-	7.2384	7.16993	5.04439	5.61471	5.04439	5.24793	6.20945	5.61471	4.75489	0	0	0	1.58496	0	0	1.58496	1	1.58496	0	0	0	0	0	0
16130	ENSMUSG00000066877.12	Nck2	protein_coding	chr1	43483739	43609675	+	9.49185	9.53722	9.70563	9.76984	9.81858	9.53138	10.1523	10.5118	10.1737	12.2009	11.7532	12.1883	13.0954	12.042	12.0345	12.3276	12.3614	11.769	12.5299	12.4676	12.236	12.6004	12.2761	11.9894
10324	ENSMUSG00000038009.8	Dnajc22	protein_coding	chr15	98991051	99002618	+	2.32193	1.58496	2.32193	2.32193	3.70044	2.58496	4	4	2.58496	8.17991	9.93958	9.5411	8.56605	8.77479	8.83289	8.5157	7.40939	7.18982	7.56986	8.9629	7.70044	8.08746	8.84862	8.95128
6329	ENSMUSG00000028427.14	Aqp7	protein_coding	chr4	41033074	41048139	-	8.92778	8.2384	8.41785	10.207	9.78463	10.8588	10.8688	8.37504	7.89482	0	0	4.24793	2.80735	1	1	0	1.58496	0	0	1	0	0	1	0
5337	ENSMUSG00000026580.17	Selp	protein_coding	chr1	163942833	163977595	+	11.3987	10.8688	10.0728	12.8082	11.1137	10.2021	10.5382	12.06	10.8009	3.70044	4.16993	5	6.18982	4.39232	5.12928	3.32193	3.16993	5.78136	5.55459	4.64386	5.39232	5.80735	4.52356	5.2854
501	ENSMUSG00000003032.9	Klf4	protein_coding	chr4	55527143	55532466	-	12.26	12.2061	12.6089	14.2365	13.7511	14.1981	14.31	13.5242	13.6085	7.09803	6.16993	7.01123	7.58496	7.97728	6	7.08746	6	6.91886	8.16491	6.67243	9.24079	8.06609	6.91886	5.9542
19714	ENSMUSG00000085684.3	4930469K13Rik	protein_coding	chr11	33923961	34048554	-	1	0	2.32193	3.16993	1.58496	2	2	1	2.32193	8.13443	7.81378	9.81698	9.08746	9.91737	10.7423	8.61102	9.47371	7.66534	7.58496	9.84549	7.04439	8.83605	8.41363	10.0808
2746	ENSMUSG00000021025.9	Nfkbia	protein_coding	chr12	55536195	55539432	-	13.8103	13.0112	14.4381	13.9186	13.6131	14.3162	14.321	14.2694	14.2443	9.7211	10.1523	10.0967	10.8711	11.4257	10.1972	10.0389	10.2644	10.4325	11.7108	9.99718	10.683	10.5187	10.0741	10.032
13628	ENSMUSG00000050663.9	Trhde	protein_coding	chr10	114234726	114638212	-	4.08746	3	3.16993	5.16993	5.35755	4.80735	5.78136	4.58496	4.32193	0	1	0	0	0	0	0	1	0	0	0	0	0	0	0
2496	ENSMUSG00000020607.8	Lratd1	protein_coding	chr12	14196831	14202055	-	8.22882	7.43463	7.69349	7.5157	7.13955	6.18982	7.6865	8.5157	8.69	12.4257	12.6718	12.5587	12.372	11.73	11.239	11.7645	12.9105	10.8556	11.774	12.7192	11.8826	11.9986	12.1608	11.9348
315	ENSMUSG00000001865.3	Cpa3	protein_coding	chr3	20269784	20296345	-	10.5459	9.03067	8.66178	11.7781	12.0084	11.1183	11.2975	10.7838	11.5594	0	1	4.64386	4.24793	0	1	1	1.58496	1.58496	2.58496	1.58496	0	2.58496	2	2.32193
6864	ENSMUSG00000029321.2	Slc10a6	protein_coding	chr5	103753577	103777269	-	8.46761	7.52356	7	8.94251	8.78463	8.32193	9.30834	8.71425	8.47168	1.58496	1	3.58496	2.80735	2.58496	3.80735	1	1.58496	1	2.58496	1.58496	2.58496	1	1.58496	0
4903	ENSMUSG00000025737.6	Wdr24	protein_coding	chr17	26042601	26047704	+	9.16993	9.09276	9.09011	9.07682	9.224	9.07146	9.48583	9.18982	9.01123	10.2082	10.1189	10.341	10.1007	10.1421	10.5584	10.2264	10.4778	9.94105	10.2854	10.4564	10.421	10.2336	10.5196	10.1712
16815	ENSMUSG00000072553.11	Gm525	protein_coding	chr11	88964667	88983866	+	6.12928	4.90689	5.20945	5	4.08746	5.16993	6.16993	4.80735	5.80735	0	0	2.32193	1.58496	0	0	0	0	0	0	0	1	1	0	0
17538	ENSMUSG00000076594.3	Igkv6-13	IG_V_gene	chr6	70434485	70435020	-	5.64386	7.49185	4.39232	4.08746	3.90689	4.16993	5.24793	5.42626	5.20945	0	0	0	0	0	0	1	0	0	0	1	0	0	0	0
14708	ENSMUSG00000056708.6	Ier5	protein_coding	chr1	154972107	154975382	-	13.6683	13.5348	13.1069	13.14	13.2467	13.3684	13.4414	13.8807	13.8524	10.7515	10.2609	11.3587	10.7895	11.4215	11.5333	11.117	10.8281	11.4625	10.9636	11.3971	11.5699	11.1755	11.4651	10.8918
26774	ENSMUSG00000112545.2	1300014J16Rik	lncRNA	chr12	80162637	80163973	+	3.32193	4.16993	4.70044	3.90689	3.70044	4.70044	3.58496	4.39232	3.80735	6.97728	7.18982	7.05528	7.14975	7.63662	7.54689	7.31288	7.69349	6.35755	6.40939	7.45943	8.2384	7.59246	7.37504	7.7211
28409	ENSMUSG00000117763.2	9830166K06Rik	lncRNA	chr19	8629163	8640699	-	2	2	2.58496	1.58496	1.58496	1.58496	3	4.08746	2.58496	7.93074	8.98868	8.56605	7.37504	8.633	9.56415	8.69697	8.47978	7.24793	6.56986	9.3837	9.05799	9.08215	9.03067	10.5661
17105	ENSMUSG00000074109.5	Mrgprx2	protein_coding	chr7	48128367	48149069	-	5.12928	3.45943	4.39232	7.29462	7.32193	6.89482	7.06609	5.9542	6.67243	0	0	0	1	0	0	0	0	1	0	0	0	0	0	0
6218	ENSMUSG00000028214.14	Gem	protein_coding	chr4	11704457	11714752	+	11.5994	11.1163	11.3304	12.6656	12.2183	11.1984	11.3772	12.9183	12.5632	5.78136	4.70044	5.67243	6.70044	6.08746	4.85798	4.58496	3.80735	4	6.72792	4.39232	4.64386	4.75489	4.16993	2
19777	ENSMUSG00000085836.2	Gm13074	lncRNA	chr4	141075125	141078164	+	1	0	0	0	0	0	1	1	0	8.21917	6.39232	8.25267	7.46761	6.10852	8.29462	7.50779	5.12928	5.70044	5.75489	8.90989	7.21917	7.76818	9.40088	6.79442
9261	ENSMUSG00000034757.16	Tmub2	protein_coding	chr11	102175757	102180063	+	10.5304	10.6284	10.1886	10.0835	10.1421	10.1849	10.4656	10.0728	10.3004	11.599	11.8688	11.9091	11.6987	12.1611	11.7237	11.8556	11.9611	11.5033	11.8673	11.6533	11.4666	11.3371	11.6307	11.4813
2699	ENSMUSG00000020921.7	Tmem101	protein_coding	chr11	102043372	102047230	-	8.25739	8.5157	7.97728	8.11894	8.27612	8.03342	8.42206	8.35755	8.33092	10.0485	9.74987	9.74819	9.89026	9.97298	10.1886	9.91588	9.85175	9.27146	9.69	10.0238	9.43254	9.64205	10.1712	9.54882
2960	ENSMUSG00000021458.18	Aopep	protein_coding	chr13	63112707	63473910	+	10.7322	10.7142	10.8178	10.1737	10.3421	9.85953	9.80413	10.3231	10.4325	13.2687	13.0218	14.1016	13.3261	13.4573	14.7584	14.0206	13.4142	13.3239	12.8065	13.9531	14.1578	14.2133	13.8235	14.7748
14445	ENSMUSG00000055170.5	Ifng	protein_coding	chr10	118276951	118281797	+	6.10852	4.16993	5.12928	5.04439	5.16993	6.64386	6.78136	5.64386	7.10852	1	0	1	0	0	0	2	1	1.58496	0	0	0	1	0	0
22057	ENSMUSG00000097331.3	F420014N23Rik	lncRNA	chr10	127031118	127038512	+	4.32193	4.32193	3.70044	4.45943	4.32193	4.08746	3.58496	4.08746	3.90689	7.62205	6.89482	8.00562	7.52356	7.20945	8.39232	7.91886	6.90689	6.47573	6.91886	8.45943	8.15987	7.82655	8.47573	8.15987
5020	ENSMUSG00000025981.14	Coq10b	protein_coding	chr1	55091929	55111861	+	11.7043	11.5122	12.1251	11.6059	11.5103	11.2946	11.5275	12.365	12.77	8.47168	8.61839	9.01959	9.07414	8.98299	8.65821	8.57743	8.2384	9.26679	9.20212	9.60548	9.50779	9.42626	9.22641	8.95128
2862	ENSMUSG00000021250.14	Fos	protein_coding	chr12	85520664	85524047	+	15.8352	15.9771	16.2314	16.3022	16.2278	16.6469	16.9289	15.5044	14.9943	11.6407	10.3487	11.117	10.8811	10.9723	13.2484	11.3276	10.2854	10.2877	10.2348	11.9215	12.1592	11.5985	11.4336	11.2796
8	ENSMUSG00000000078.8	Klf6	protein_coding	chr13	5911481	5920393	+	15.2036	15.1564	15.5588	14.1041	13.9854	15.617	15.6186	15.0131	15.5266	11.6524	11.7748	11.6542	11.9733	12.3875	11.4635	12.1089	11.9844	11.0105	12.4653	12.1251	12.3061	12.0881	12.1917	11.8769
24362	ENSMUSG00000105345.2	BC030343	lncRNA	chr5	143255830	143258268	+	3.32193	3.45943	3.90689	1.58496	3.32193	1.58496	2.32193	3.80735	3.32193	8.5812	7.97728	8.06609	7.65105	8.41363	9.224	8.21917	8.71768	7	6.64386	9.224	9.14975	8.79442	9.13443	9.09803
17552	ENSMUSG00000076618.2	Ighj4	IG_J_gene	chr12	113392134	113392187	-	8.98584	7.31288	6.67243	6.74147	5.32193	5.08746	5.9542	7.46761	6.84549	0	1	0	1.58496	1	0	1	0	0	1	1.58496	1	1	1	2.32193
21812	ENSMUSG00000096715.3	Igkv3-4	IG_V_gene	chr6	70648772	70649361	+	6	5.08746	6.71425	8.89482	5.08746	5.70044	5.67243	5.35755	6.20945	0	1	1.58496	2	0	0	0	0	0	0	1	0	0	0	0
1720	ENSMUSG00000017400.11	Stac2	protein_coding	chr11	97927449	97944288	-	9.19722	9.15987	10.7532	8.31288	8.53916	8.9542	10.0928	10.9293	10.3095	14.0538	13.5593	14.2121	13.8175	13.8201	14.7782	14.4801	13.5834	14.311	14.4781	13.7372	13.0238	13.9347	13.943	14.8329
10970	ENSMUSG00000039683.17	Sdk1	protein_coding	chr5	141227245	142201341	+	8.77479	8.83289	8.56224	9.99577	9.62022	10.1472	10.3354	9.97154	9.90388	3	2.58496	4.16993	5.42626	2	3	2	2.32193	3.70044	5.08746	3	4.16993	4.45943	3	2
17550	ENSMUSG00000076615.5	Ighg3	IG_C_gene	chr12	113319844	113324852	-	7.25739	5.85798	7.59246	11.1504	9.67948	6.16993	8.3837	7.41785	8.25267	0	0	0	1	1	1	1	0	1	1	1.58496	1	1.58496	2	1
6051	ENSMUSG00000027931.13	Npr1	protein_coding	chr3	90357898	90373173	-	10.2889	9.64205	9.64926	11.9944	11.527	11.6239	11.7863	11.2586	11.0293	6.33985	7.37504	6.88264	7.09803	6.26679	7.45943	6.93074	6.26679	6.93074	7.36632	6.80735	6.35755	5.9542	6.61471	6.04439
20620	ENSMUSG00000089371.3	Mir1938	miRNA	chr12	40272711	40272810	-	4	3.80735	3.45943	2.80735	3.58496	3.90689	4	4.08746	2.32193	0	0	1	0	1	1	0	0	0	0	1	0	0	0	0
4636	ENSMUSG00000025157.9	Zdhhc16	protein_coding	chr19	41921919	41932543	+	9.64746	9.74315	9.37069	9.5157	9.5216	9.32643	9.67419	9.95274	9.71596	11.0512	10.8595	10.7177	10.9447	10.93	10.9024	10.6221	10.8781	10.7797	10.6698	10.7168	10.8572	10.6411	10.8226	10.3038
8645	ENSMUSG00000032773.10	Chrm1	protein_coding	chr19	8641153	8660951	+	3.16993	3.16993	4.80735	5.20945	5.80735	4.85798	7.05528	6.89482	6.02237	11.3197	11.7039	11.431	11.6434	12.2003	10.5285	12.3869	11.8746	12.2515	11.8661	10.9809	10.421	10.8742	10.7074	11.7895
11057	ENSMUSG00000039917.11	Rhbdd2	protein_coding	chr5	135661472	135675302	+	8.96578	9.11374	8.93958	9.11634	9.3015	8.8392	9.55267	9.67066	8.93958	10.6715	10.7607	10.4115	10.6018	10.8273	10.4828	10.7879	11.1643	10.314	10.9001	10.7715	10.8305	10.6348	10.6715	10.5507
17517	ENSMUSG00000076549.3	Igkv4-68	IG_V_gene	chr6	69281818	69282389	-	7.33985	3.80735	5.08746	5.58496	4.70044	4	4	4.70044	4.85798	0	0	0	1.58496	0	0	0	0	0	0	0	0	1	0	0
576	ENSMUSG00000003477.6	Inmt	protein_coding	chr6	55147611	55152028	-	8.56986	5.97728	8.73471	11.9762	11.0327	7.88264	9.48382	10.5285	10.5565	0	1.58496	2.32193	3	0	1	0	0	0	1	1	0	2	0	0
21511	ENSMUSG00000094502.6	Ighv1-69	IG_V_gene	chr12	115586781	115587215	-	6.80735	3.90689	6.9542	4.58496	5.39232	3.70044	4.08746	6.80735	4.08746	0	0	0	0	0	0	0	0	0	0	0	0	0	0	0
19505	ENSMUSG00000085174.2	Gm16206	lncRNA	chr3	53360040	53365218	+	4.64386	4.9542	4.24793	3.16993	2.32193	3.58496	4.16993	3.45943	3	6.49185	7.90087	7.62936	7.62936	8.20945	7.15987	8.57365	7.71425	7.7211	8.05528	7.74819	7.31288	7.45943	7.65821	7.75489
13759	ENSMUSG00000051316.9	Taf7	protein_coding	chr18	37773544	37777257	-	9.85953	9.69349	9.84078	9.79279	9.85019	9.83447	10.1396	9.9542	10.3554	8.10852	8.37504	8.67596	8.5157	8.88264	7.67243	8.37504	8.35755	8.19967	8.35315	8.2854	7.94837	8.07682	8.43463	8.08746
21455	ENSMUSG00000094088.3	Ighv1-64	IG_V_gene	chr12	115471165	115471651	-	10.1319	7.27612	6.96578	7.61471	5.55459	4.64386	6.98868	6.30378	6.18982	0	0	1.58496	0	0	0	0	0	0	1.58496	1.58496	0	0	0	0
20514	ENSMUSG00000087600.2	Pmepa1os	lncRNA	chr2	173118491	173120221	+	2.58496	2	1.58496	0	1	0	1	1	1	5.42626	5.49185	7.08746	5.24793	6.35755	6.62936	8.24793	7.18982	6.37504	5.9542	8.15482	7.16993	6.30378	7.62205	7.19967
15341	ENSMUSG00000061068.8	Mcpt4	protein_coding	chr14	56297086	56299770	-	10.7245	9.15482	9.09011	11.8194	12.0007	11.1261	11.3123	10.7448	11.6443	1.58496	1	5.24793	5.24793	0	1.58496	0	1	2	2.58496	0	1.58496	1	0	0
4891	ENSMUSG00000025722.17	Wdr73	protein_coding	chr7	80540471	80551017	-	8.86109	8.85487	8.82972	8.25267	8.39232	8.51175	8.94544	8.7879	8.29002	9.83605	9.74819	9.78953	10.1611	9.73132	10.021	9.84392	9.93369	9.59432	9.82496	10.0014	10.0498	9.99577	10.1059	9.88874
17649	ENSMUSG00000076937.4	Iglc2	IG_C_gene	chr16	19017146	19019101	-	11.2276	9.39232	10.1536	10.4584	9.48784	8.50383	9.42626	7.65105	7.60733	1	2	3.45943	3.16993	1	1	1.58496	1.58496	2.32193	2.58496	3.70044	3.32193	3.45943	2.80735	4
12036	ENSMUSG00000043122.8	A530016L24Rik	protein_coding	chr12	112455882	112466361	+	5.64386	4.08746	4.70044	7.07682	7.97154	6.53916	6.50779	5.70044	6.75489	0	0	2	1.58496	0	0	0	0	1.58496	0	0	1	0	0	0
13584	ENSMUSG00000050428.8	Fbxo46	protein_coding	chr7	18853784	18874097	+	7.74147	7.88264	7.9542	7.37504	7.50779	8.02237	8.32643	7.90087	7.88264	9.63118	9.48784	9.58684	9.3015	9.59246	9.19476	9.51175	9.86419	9.14466	9.86573	9.50779	9.04439	9.11634	9.44087	9.3837
16061	ENSMUSG00000066319.7	Rtp3	protein_coding	chr9	110814003	110819651	-	6.45943	6.04439	5.64386	7.16993	6.49185	6.67243	7.14975	6.02237	5.78136	1	0	1.58496	3	1.58496	2.58496	1.58496	2	2	2.32193	1.58496	0	1.58496	1	0
23608	ENSMUSG00000103115.2	Gm37584	lncRNA	chr3	88433373	88434662	-	1.58496	2.32193	2.58496	2.80735	2.58496	2	1.58496	2	3	7.40088	7.24793	7.19967	6.65821	7.62936	8.64746	7.04439	8.05528	5.55459	5.39232	8.24793	8.27146	8.01681	8.20945	8.50383
21658	ENSMUSG00000095612.3	Ighv5-4	IG_V_gene	chr12	113561066	113561597	-	7.63662	4.39232	5.80735	6.70044	4.32193	4.64386	5.61471	4.58496	6.14975	0	1	0	0	1	0	0	1	0	0	0	0	2	0	0
23627	ENSMUSG00000103160.2	C130012C08Rik	TEC	chr14	22042504	22046168	+	3.45943	2.58496	3	1.58496	2.32193	1	2.32193	3.45943	2.58496	7.24793	7.65105	7.58496	7.06609	7.49185	8.43045	8.09803	7.84549	5.90689	5.49185	8.09803	7.76155	8.02237	7.87036	8.43463
2000	ENSMUSG00000019437.18	Tlcd1	protein_coding	chr11	78067537	78072735	+	8.29002	8.26209	8.25739	7.44294	7.60733	6.93074	8.32193	8.40939	8.15482	10.2808	10.3117	10.0417	9.85487	10.7789	10.973	10.6528	10.9658	10.6944	10.6528	10.3376	10.5943	10.0512	10.388	10.224
3988	ENSMUSG00000023942.16	Slc29a1	protein_coding	chr17	45896126	45910532	-	10.9651	11.0133	11.6284	11.676	12.0279	11.7249	12.1128	12.4105	12.2871	15.9529	15.5428	15.2326	15.2792	15.1019	15.862	15.0381	15.4875	14.7541	15.0728	14.9896	13.7268	14.7409	15.2498	14.2819
20745	ENSMUSG00000089940.2	Gm4117	lncRNA	chr13	89887579	90035285	+	3.16993	3	3.80735	4.9542	4.85798	3.80735	3.80735	4.90689	4.39232	7.65821	7.3837	8.43463	8.07146	7.80735	8.36632	8.93074	7.21917	7.08746	7.33985	8.98014	8.49985	8.26679	8.26679	8.47168
20947	ENSMUSG00000090698.3	Apold1	protein_coding	chr6	134958681	134963799	+	11.8704	11.4268	10.9936	12.9855	12.6278	12.2095	11.9447	11.5241	11.6913	8.19967	7.05528	7.04439	8.48382	6.59991	8.44294	6.97728	6.6865	7.77479	7.8009	6.14975	6.6865	5.93074	6.47573	5.67243
14273	ENSMUSG00000054203.8	Ifi205	protein_coding	chr1	173839564	173859376	-	10.9099	9.18488	9.224	11.6479	10.9114	11.0307	11.1215	9.66178	11.0217	3.58496	4	6.52356	6.6865	4.45943	3.58496	3.70044	3.70044	4.75489	5.08746	4.16993	3.58496	5.64386	4.08746	3.90689
17545	ENSMUSG00000076608.3	Igkj5	IG_J_gene	chr6	70700870	70700911	+	10.6284	9.54689	9.20457	9.07414	6.76818	6.50779	7.20945	9.28077	8.58496	0	0	1.58496	2.80735	0	0	0	1	2.58496	2.58496	0	0	2.32193	1.58496	1.58496
5041	ENSMUSG00000026023.17	Cdk15	protein_coding	chr1	59296065	59392152	+	4.39232	5.49185	4.58496	5.61471	5.49185	5.52356	4.58496	5.24793	5	0	0	2	2	0	0	1	0	0	0	1.58496	1.58496	0	0	1.58496
23073	ENSMUSG00000101089.2	2610016A17Rik	lncRNA	chr19	25648498	25649617	-	4.24793	2.80735	2.32193	4.90689	5.24793	4.58496	5.20945	4.08746	4.64386	0	0	0	1	0	0	0	0	0	0	0	0	0	1	0
21753	ENSMUSG00000096336.3	Igkv1-135	IG_V_gene	chr6	67586697	67587492	+	10.3015	7.86419	6.94251	6.85798	6.93074	6.02237	7.81378	7.33985	6.65821	0	1	0	2.58496	0	0	1	1	0	1	2.80735	1	1	1.58496	2.32193
17555	ENSMUSG00000076621.2	Ighj1	IG_J_gene	chr12	113393401	113393453	-	9.44087	7.08746	8.38802	7.11894	5.64386	5.49185	6.06609	6.67243	6.9542	0	1.58496	0	1	0	0	1.58496	1	0	2	1	0	1.58496	0	2.32193
17553	ENSMUSG00000076619.2	Ighj3	IG_J_gene	chr12	113392705	113392752	-	7.40088	6.56986	6.2854	5.97728	5.08746	4.85798	5.64386	7.20945	6.55459	0	0	0	0	0	1	2.32193	0	0	2.32193	0	0	2.32193	0	1
10592	ENSMUSG00000038624.14	Nepn	protein_coding	chr10	52265068	52280721	+	6.84549	7.08746	5.67243	7.11894	6.72792	8.2384	7.67243	6	5.42626	1	1	0	0	1.58496	2	0	0	0	0	2.32193	0	2	2.32193	2
212	ENSMUSG00000001249.15	Hpn	protein_coding	chr7	30798150	30814715	-	9.30834	9.30378	8.66888	7.9542	7.97728	7.32193	8.33539	9.21432	8.62205	12.0607	12.1232	11.7694	11.7138	12.1895	11.5727	11.446	11.9278	11.6253	12.513	11.4717	11.242	10.9218	11.6569	11.3072
26063	ENSMUSG00000110317.2	Gm45250	lncRNA	chr8	26641916	26645507	-	4.16993	4.64386	4.64386	3.80735	4.32193	4.39232	5	5.32193	4.39232	8.58871	8.87036	8.77149	8.27612	8.84862	8.98299	9.07146	8.19476	7	6.94251	9.16491	9.46964	9.2503	9.45327	9.54689
14915	ENSMUSG00000058174.8	Gm5148	protein_coding	chr3	37768339	37778639	-	3.45943	4.70044	4.39232	3.16993	3.32193	3	4.08746	4.80735	4	6.78136	7.27612	7.2854	7.21917	7.75489	7.37504	8.01681	7.62205	6.26679	6.93074	7.56224	7.94837	8.03342	7.59991	8.47573
12437	ENSMUSG00000044982.8	Sft2d3	protein_coding	chr18	32042151	32044877	-	7.08746	7.17991	7.10852	6.42626	6.76818	7.18982	7.53138	6.85798	6.52356	8.50383	8.61102	8.75489	8.59619	8.81378	8.75489	8.90388	8.84862	8.12928	8.33985	8.42626	8.56605	8.3443	8.73132	8.70044
8331	ENSMUSG00000032181.8	Scg3	protein_coding	chr9	75550471	75591338	-	7.87036	6.18982	7.11894	10.1923	10.3253	10.5167	11.4221	10.8734	11.6917	0	1	3.16993	2.58496	1.58496	0	0	0	1	2	1	0	0	1	1
3693	ENSMUSG00000022780.6	Meltf	protein_coding	chr16	31697628	31717838	+	6.04439	5.72792	7.09803	4.64386	5.35755	5.80735	7.74147	9.21189	7.71425	11.5127	11.6027	13.118	11.5897	12.8178	13.224	13.1685	12.8293	12.7396	13.5417	12.7584	12.3123	12.8642	12.4594	13.6938
21567	ENSMUSG00000094930.3	Igkv6-25	IG_V_gene	chr6	70192384	70192941	+	5.67243	7.40088	4.90689	6.42626	5.24793	3.32193	4.39232	6.22882	4.9542	1.58496	0	0	0	0	0	0	0	1	0	0	1.58496	0	0	0
21622	ENSMUSG00000095335.3	Igkv3-5	IG_V_gene	chr6	70640259	70640879	+	5.2854	4	4.85798	6.44294	4.24793	3.16993	4.70044	4.90689	4.70044	0	0	1	1	0	0	0	0	1	1.58496	1	0	1	0	1
6960	ENSMUSG00000029477.15	Morn3	protein_coding	chr5	123173832	123185079	-	1.58496	1	2	0	0	1	1.58496	0	1	5.12928	7.54689	5.16993	5.35755	7.43463	7.20945	4.75489	7.96	6.61471	5.61471	6.35755	6.26679	5.52356	6.55459	6.47573
3996	ENSMUSG00000023959.11	Clic5	protein_coding	chr17	44445659	44591059	+	8.64746	7.93074	8.61102	12.316	12.4584	10.6018	10.5382	9.60177	9.56415	3.45943	3.58496	3.58496	5.12928	3.80735	3.16993	3.32193	3.90689	4.39232	3.80735	2.80735	3.32193	3.45943	2.32193	2.58496
17554	ENSMUSG00000076620.3	Ighj2	IG_J_gene	chr12	113393088	113393187	-	8.97728	7.42626	8	7.92481	5.83289	5.42626	6.40939	6.47573	7.20945	0	1.58496	0	1	0	0	1	1	1	2.80735	0	1.58496	2.32193	0	2.32193
16036	ENSMUSG00000066113.17	Adamtsl1	protein_coding	chr4	85432409	86346622	+	9.03342	8.27612	8.43045	11.3404	10.4676	10.584	10.9418	9.71939	10.0389	4.08746	3.90689	5.75489	5.78136	4.70044	4.45943	4.58496	4.45943	5.39232	5.72792	4.39232	4.52356	3.16993	4.16993	3.80735
15475	ENSMUSG00000062012.15	Zfp13	protein_coding	chr17	23794818	23818461	-	6.2854	6.39232	5.97728	6.67243	6.44294	6.06609	7.03342	7.2384	6.70044	8.37504	7.91289	8.224	8.41363	8.17991	8.51175	8.19476	8.61102	8.26209	8.50383	8.57365	8.46352	8.15987	8.79766	8.15987
80	ENSMUSG00000000440.13	Pparg	protein_coding	chr6	115337912	115467360	+	9.39017	8.67596	9.47776	9.95128	9.83447	11.0647	11.0231	9.40939	10.0553	5.16993	6.10852	6.37504	6.67243	6.20945	5.64386	4.85798	5.24793	5.58496	6.32193	5.39232	4.90689	6.08746	4.39232	6.37504
15780	ENSMUSG00000063889.17	Crem	protein_coding	chr18	3266048	3337748	-	10.8773	10.5746	11.218	11.7478	11.4252	11.9908	12.0519	12.2627	12.8319	7.97154	8.48784	8.91289	8.71768	8.66534	8.67243	8.45943	8.18488	8.2384	8.62571	9.12412	8.87036	8.90087	8.99152	9.21189
19979	ENSMUSG00000086368.3	Gm13830	lncRNA	chr5	115439179	115457267	+	2	2.32193	1.58496	2.32193	2	1	2.32193	4.08746	1.58496	6.04439	6.06609	5.49185	5.45943	5.97728	6.16993	6.26679	6.49185	5.58496	5.16993	6.67243	7.06609	6.90689	6.55459	6.90689
9416	ENSMUSG00000035206.11	Sppl2b	protein_coding	chr10	80691109	80704542	+	9.10591	9.37938	9.74483	9.21675	9.4818	9.52748	9.77808	9.94983	9.66888	11.9012	11.3685	11.0974	11.168	11.272	11.8834	11.272	11.815	10.8178	10.9737	11.1624	11.2312	11.3504	11.6022	11.719
12681	ENSMUSG00000046159.17	Chrm3	protein_coding	chr13	9925522	10410883	-	8.07146	7.52356	5.61471	7.09803	6.50779	5.45943	6.39232	6.04439	5.52356	11.258	11.9715	11.8206	10.8361	11.8392	11.5551	12.1254	12.764	9.82337	10.9076	11.4681	10.0661	10.6733	11.6926	11.4793
7164	ENSMUSG00000029869.8	Ephb6	protein_coding	chr6	41582416	41597443	+	9.10852	9.45121	7.8392	8.71081	8.47573	8.36632	9.10066	9.00282	8.59619	11.5348	11.151	11.0741	11.2866	11.3896	11.1	11.3404	12.1062	10.8742	11.3993	11.3449	11.5943	10.6917	10.8218	10.5755
9606	ENSMUSG00000035849.15	Krt222	protein_coding	chr11	99123587	99134911	-	5.80735	5.20945	5.64386	6.88264	6.75489	6.08746	6.6865	5.58496	5.67243	0	0	0	2.58496	0	2.58496	1	0	2	2	0	1.58496	1	1	0
16712	ENSMUSG00000071424.11	Grid2	protein_coding	chr6	63232860	64681307	+	1	1	0	3.16993	1.58496	1	3.16993	2.32193	0	6.72792	8.04439	8.88264	6.39232	6.9542	10.007	9.24793	8.30834	7.16993	8.30834	10.1762	8.81057	8.58871	9.91886	9.26209
4902	ENSMUSG00000025736.16	Jmjd8	protein_coding	chr17	26047841	26050817	+	9.7879	10.0224	9.70217	9.63844	9.80252	9.53916	9.94251	10.1712	9.99859	11.8126	11.5584	11.6416	11.7875	11.7339	11.863	11.8053	12.1898	11.6348	11.865	11.4569	11.0688	11.1026	11.4142	10.9278
4123	ENSMUSG00000024173.12	Tpsab1	protein_coding	chr17	25562219	25564536	-	6.39232	5.12928	5.24793	5.85798	5.08746	7.82655	7.03342	4.45943	5	0	0	1.58496	2.32193	1	1	0	0	1.58496	0	0	0	0	0	0
7345	ENSMUSG00000030281.17	Il17rc	protein_coding	chr6	113448388	113460101	+	8.61471	8.83605	8.96867	8.97728	8.87652	8.79442	9.35094	9.79279	9.57932	11.1836	11.2258	10.6484	11.1079	10.7674	11.2998	11.1472	11.0112	10.6357	10.7952	11.0553	10.8673	10.7863	10.8595	10.3476
17264	ENSMUSG00000074743.5	Thbd	protein_coding	chr2	148246386	148250108	-	11.4579	10.6909	10.5236	13.1282	12.3337	12.849	13.0751	11.7134	11.7381	6.74147	5.55459	7.94837	8.23362	6.2854	7.55459	5.97728	5.55459	7.19967	6.71425	5.39232	5.35755	6.35755	5.45943	6.10852
15638	ENSMUSG00000063060.7	Sox7	protein_coding	chr14	64181122	64188181	+	9.67948	9.67419	10.0715	10.716	9.98726	9.98868	10.0647	9.90689	10.2228	5.93074	5.32193	5.97728	6.91886	5.2854	7.05528	5.83289	4.80735	5.16993	6.14975	5.12928	5	4.75489	5.35755	3
14853	ENSMUSG00000057716.8	Tmem178b	protein_coding	chr6	39848395	40232084	+	4.70044	4.24793	4.9542	7.21917	7.48382	7.29462	8.17493	6.26679	6.42626	1.58496	0	0	0	1.58496	1	0	0	1	0	1	0	1.58496	1	0
8063	ENSMUSG00000031725.9	Ces1f	protein_coding	chr8	93982864	94006375	-	5.88264	3.16993	3.70044	6	7.24793	3.58496	4.16993	5.08746	5.52356	0	0	1	0	0	0	0	0	0	0	0	0	0	0	0
12557	ENSMUSG00000045534.5	Kcna5	protein_coding	chr6	126509514	126512375	-	6.58496	6.44294	6.10852	8.21917	7.91886	8.16993	9.19967	6.45943	6	2.80735	1	1	2.32193	0	2.80735	0	0	2	1.58496	1	0	0	1	1
2847	ENSMUSG00000021223.14	Papln	protein_coding	chr12	83810408	83839156	+	9.89633	9.14466	9.22159	10.6961	9.01959	9.78463	11.3326	10.1228	9.31967	13.2605	15.1277	14.3366	13.5833	14.7788	14.2355	15.5236	15.3227	12.6099	14.7326	13.9304	14.3948	14.3326	13.9234	14.7594
4062	ENSMUSG00000024069.15	Slc30a6	protein_coding	chr17	74702603	74731216	+	8.90087	8.9629	8.66534	8.3443	8.46352	8.46352	8.59246	8.74147	8.69	10.3729	10.865	10.3772	10.5265	10.6064	10.676	10.4512	10.8595	9.50978	10.1699	10.5196	10.2095	10.102	10.5216	10.0471
19371	ENSMUSG00000084880.2	Tomm6os	lncRNA	chr17	47998535	48002008	+	3.58496	3.45943	3.90689	3.58496	4.16993	3.32193	3.32193	4.16993	3.80735	5.75489	5.9542	6.02237	5.35755	5.61471	6.74147	5.45943	6.18982	5.61471	5.72792	6.14975	6.42626	6.26679	5.64386	6.6865
23723	ENSMUSG00000103469.2	Gm9910	TEC	chr11	105834530	105836079	+	3.45943	3.58496	2	2.32193	2.32193	2.58496	2.32193	2.58496	2.32193	6.14975	5.61471	6.22882	6.39232	6.14975	7.20945	6.58496	6.32193	5.39232	5.45943	6.84549	7.96	7.33092	6.50779	7.44294
16885	ENSMUSG00000072915.4	Gm12258	protein_coding	chr11	58737984	58752782	+	5.2854	5.61471	5.08746	5.35755	6.10852	6.18982	6.20945	5.52356	5.08746	9.43671	9.50383	9.65284	9.19722	9.33539	9.57365	9.46557	9.37504	7.33985	7.69349	9.5157	9.56224	9.37504	9.82177	9.66534
25121	ENSMUSG00000107468.2	5730507A11Rik	TEC	chr2	38752175	38755545	+	0	0	1.58496	0	0	0	1.58496	0	0	5.49185	6.47573	7.15987	5.12928	6.08746	5.42626	7.27612	6.78136	3.58496	4.32193	7.55459	6.64386	6.06609	6.96578	7.20945
21845	ENSMUSG00000096918.3	Gm16863	lncRNA	chr16	21066249	21115622	-	1	0	0	1	0	0	0	1	0	5.58496	5.55459	4.32193	4.08746	4.16993	4.9542	4	3.90689	3.58496	3.16993	5.45943	4.08746	3.45943	5.35755	5.32193
17503	ENSMUSG00000076531.2	Igkv4-92	IG_V_gene	chr6	68732022	68732577	-	3	1	1.58496	3	2.58496	2.80735	2.58496	2	2.58496	0	0	0	0	0	0	0	0	0	0	0	0	0	0	0
21311	ENSMUSG00000092600.2	Gm20442	lncRNA	chr17	36054215	36075083	-	1	1	1	1	0	0	0	0	0	5.88264	4.58496	6.47573	6.2854	6.06609	6.56986	5.32193	4.58496	7.32193	6.24793	5.2854	3.70044	4.16993	5.9542	4.32193
27586	ENSMUSG00000114907.2	Gm47794	lncRNA	chr14	6224672	6226412	-	2.58496	2.58496	1.58496	2.58496	1.58496	2.58496	2	2	1	5.39232	4.80735	5.16993	4.32193	5.58496	5.55459	5.04439	4.85798	4.58496	3.90689	5.08746	5.45943	5.45943	5.35755	5.64386
17529	ENSMUSG00000076576.3	Igkv6-32	IG_V_gene	chr6	70051008	70051587	-	8.44708	6.40939	6.97728	8.26209	5.9542	5.42626	5.83289	9.41574	5.67243	0	1	1.58496	1	0	0	0	1	1	0	0	1	1.58496	1.58496	2.58496
20	ENSMUSG00000000148.18	Brat1	protein_coding	chr5	140690766	140705134	+	8.64746	8.85487	8.52748	8.74147	8.85487	9.12153	9.47168	8.79766	8.34873	10.1611	10.1228	10.0941	10.1459	10.1762	10.42	10.2204	10.1163	9.71939	10.1293	10.388	10.3443	10.3663	10.4491	10.2842
11673	ENSMUSG00000041828.16	Abca8a	protein_coding	chr11	109916460	109986804	-	9.90087	8.94837	10.1774	12.6416	12.8263	12.0478	12.8441	12.2458	11.8975	4	3.45943	5.78136	5.88264	3.45943	5.16993	2.32193	3.32193	4.24793	4.24793	3.45943	2.32193	1	3.45943	2
23656	ENSMUSG00000103254.2	Ighv1-15	IG_V_gene	chr12	114620973	114621406	-	6.22882	6.04439	3.90689	5.75489	3.32193	3.45943	5.20945	6.78136	5.78136	0	0	0	1	0	0	0	0	0	0	1	0	0	0	1.58496
3763	ENSMUSG00000022894.7	Adamts5	protein_coding	chr16	85653061	85698716	-	10.5098	10.1293	11.6746	11.5665	11.7541	12.8027	12.5637	11.0049	12.1338	7.80735	6.79442	8.29002	8.49985	6.79442	7.58496	6.04439	6.47573	7.75489	7.24793	6.83289	6.59991	6.33985	6.6865	6.6865
6075	ENSMUSG00000027966.21	Col11a1	protein_coding	chr3	113824189	114014367	+	5.58496	6.32193	8.40939	8.46352	8.77149	6.62936	8.92481	10.8463	10.0553	16.1217	15.6865	15.7834	14.5103	14.9204	14.7793	15.0696	15.6636	13.1957	14.9119	15.0201	14.2106	14.4667	15.14	15.7155
14034	ENSMUSG00000052837.8	Junb	protein_coding	chr8	85701113	85705347	-	14.8157	14.5178	14.6792	15.4653	15.6312	15.871	16.2048	15.5451	15.1541	12.062	11.6931	11.9436	12.5922	12.887	12.9136	11.4414	10.5058	12.2119	12.0213	11.7511	12.3072	12.2312	11.8769	11.5774
300	ENSMUSG00000001773.15	Folh1	protein_coding	chr7	86368185	86425151	-	4	3.16993	4	6.14975	6.14975	5.72792	6.50779	5.93074	6.64386	0	0	1	0	2	0	0	0	0	0	0	0	0	0	1
9578	ENSMUSG00000035759.5	Bbs10	protein_coding	chr10	111134540	111137588	+	5.04439	5.35755	4.70044	5.85798	5.9542	5.75489	6.08746	5.16993	4.85798	7.7879	7.96578	8.12412	7.62936	8.17991	7.69349	8.01681	8.20457	6.72792	7.42626	7.87036	7.72792	7.8009	8.06609	8
487	ENSMUSG00000002944.16	Cd36	protein_coding	chr5	17986688	18093799	-	15.3989	15.8585	16.164	15.4109	14.8085	16.6376	15.9822	14.0661	15.164	7.91886	7.30378	10.5981	9.68299	9.67772	8.14466	7.66534	6.89482	7.75489	7.93664	7.85175	7.08746	11.4331	7.31288	10.4481
7385	ENSMUSG00000030350.9	Prmt8	protein_coding	chr6	127665974	127746435	-	1	0	1	0	0	0	0	1	0	5.32193	5.45943	6.04439	4.45943	4.24793	5	4.70044	3.70044	3	5.04439	6.08746	3.80735	4.70044	6.37504	4.85798
12841	ENSMUSG00000046844.7	Vat1l	protein_coding	chr8	114932352	115100811	+	5.20945	3.80735	4.08746	8.56224	8.01123	5.2854	7.27612	5.80735	4.9542	0	0	0	0	1	0	0	0	0	0	0	0	0	0	0
20693	ENSMUSG00000089783.3	Gm454	transcribed_unprocessed_pseudogene	chr5	138200396	138205572	-	2.58496	2.32193	1.58496	3.16993	3.45943	2.80735	2.58496	2.58496	2.80735	0	0	0	0	0	0	0	0	0	0	0	0	0	0	1.58496
2798	ENSMUSG00000021120.12	Pigh	protein_coding	chr12	79127438	79136425	-	8.2854	7.96	8.32193	8.3966	8.57743	8.44294	8.93369	9.08215	8.78136	10.4838	10.4605	10.4481	10.9922	10.6119	10.0251	10.7211	10.7039	9.84392	10.375	10.1812	10.3208	10.1331	10.1331	10.0098
8548	ENSMUSG00000032548.15	Slco2a1	protein_coding	chr9	102865911	102973201	+	10.9708	11.0815	10.2444	12.1437	10.817	10.3399	10.8796	11.7121	10.4594	14.2686	15.7005	14.5597	14.8406	14.9018	14.0645	14.9701	13.1908	13.8305	15.3959	14.3389	14.0798	15.3161	14.3673	14.5059
9222	ENSMUSG00000034640.10	Tiparp	protein_coding	chr3	65435831	65462939	+	12.6214	12.2033	11.7017	12.8345	12.5701	12.2441	12.4689	13.1368	12.9812	10.5108	10.0848	10.0014	9.82496	9.87652	9.56033	8.98868	8.94544	8.50779	8.90388	9.99718	9.38154	9.72962	10.2276	9.70563
25318	ENSMUSG00000108094.2	Gm31108	lncRNA	chr6	143054940	143099657	-	0	2	0	1.58496	1	2.32193	2.32193	0	1	8.01123	7.93664	9.04712	8	8.46761	10.93	8.30378	7.90087	5.45943	6.72792	10.1984	6.6865	8.76487	10.374	8.99435
10270	ENSMUSG00000037872.6	Ackr1	protein_coding	chr1	173159453	173161317	-	8.13955	7.39232	7.2384	10.5812	9.58684	9.39446	9.60548	9.74315	8.95128	2.58496	1.58496	3.80735	3.70044	3.32193	2.80735	1	0	3.32193	3.16993	1	0	1.58496	1	1
14471	ENSMUSG00000055322.17	Tns1	protein_coding	chr1	73949390	74163608	-	11.8537	11.8372	12.2164	13.8069	13.4878	13.3953	13.9347	12.4165	12.4504	9.25974	8.14466	9.30606	9.69697	8.29462	9.26913	9.67596	8.56224	9.00562	9.87652	8.76155	8.90388	9.49386	8.44708	9.72622
4608	ENSMUSG00000025094.9	Slc18a2	protein_coding	chr19	59249328	59284444	+	6.61471	5.35755	4.32193	8.07682	7.82655	7.27612	7.56224	6.64386	7.53138	1	1	2.80735	2.32193	1	1	1.58496	0	1	2	2	1.58496	2.58496	1.58496	1
18038	ENSMUSG00000079588.4	Tmem182	protein_coding	chr1	40844761	40896047	+	9.40088	8.51964	9.70044	12.514	12.6339	10.0098	10.3729	8.90989	9.36851	1	2.32193	4.24793	4.08746	3	2	0	1	4.39232	3	2	1	1	0	1
8953	ENSMUSG00000033825.11	Tpsb2	protein_coding	chr17	25585279	25588072	+	10.1033	8.60363	8.58496	11.31	11.5182	10.7657	10.9564	10.0512	10.9226	1	1.58496	5.39232	5.64386	1	2.58496	1	1	2.32193	3.90689	1	1	2	2	0
20671	ENSMUSG00000089727.3	Klra8	protein_coding	chr6	130092189	130106861	-	5.9542	4.32193	4.85798	4.9542	6.2854	5.72792	5.80735	4.32193	6.10852	0	0	1	0	1.58496	1	1	2	0	0	0	1.58496	1	2.58496	0
2268	ENSMUSG00000020190.14	Mknk2	protein_coding	chr10	80501161	80513946	-	12.8408	12.9744	12.7566	13.0921	13.2282	13.0239	13.2467	12.7391	12.9636	11.3049	11.4934	11.5736	11.8903	11.5507	11.388	11.7936	11.9396	11.2662	12.0845	11.8134	11.7682	11.8412	11.741	11.1836
6370	ENSMUSG00000028487.19	Bnc2	protein_coding	chr4	84193332	84593512	-	5.83289	4.64386	5.2854	8.50383	7.56224	7.25739	7.56224	7.40939	7.21917	1	1	2	2.80735	0	2.32193	1	1	2.32193	2.32193	1.58496	1	1	1.58496	1
10586	ENSMUSG00000038612.17	Mcl1	protein_coding	chr3	95566099	95570487	+	14.3129	14.1077	14.056	14.6823	14.5858	15.131	15.1071	14.7204	15.0398	12.4207	12.192	12.7166	12.911	12.5481	12.3385	12.6048	12.1655	12.4102	12.7211	12.7912	13.085	13.1998	13.0924	12.7705
1551	ENSMUSG00000015568.17	Lpl	protein_coding	chr8	69333143	69360100	+	14.0014	14.3538	15.0927	14.4301	14.8249	16.6147	15.0379	13.6469	14.7699	10.1674	10.584	11.8098	10.1997	10.1561	9.72451	10.0701	8.82018	9.44294	9.30378	10.3826	9.34207	11.5479	10.1712	10.9887
21580	ENSMUSG00000095007.2	Igkv12-41	IG_V_gene	chr6	69835404	69835868	-	8.01123	4.90689	6.50779	5.42626	4.90689	5.12928	5.90689	4.24793	5.39232	0	0	1	0	0	0	0	0	1.58496	1	0	0	2.80735	0	0
9560	ENSMUSG00000035681.8	Kcnc2	protein_coding	chr10	112107026	112302929	+	6.9542	6.24793	6.04439	6.24793	5.42626	7.08746	7.69349	5.52356	5.75489	2	1	2	2.32193	1	3.70044	1.58496	1.58496	1	0	2.32193	1	1	1.58496	0
17518	ENSMUSG00000076550.4	Igkv4-63	IG_V_gene	chr6	69354928	69355456	-	5.83289	6.49185	4.90689	6.06609	5.20945	3.80735	3.32193	6.08746	6.22882	0	0	0	1	0	0	0	0	1	2	0	0	0	0	2
7364	ENSMUSG00000030317.9	Timp4	protein_coding	chr6	115218853	115229166	-	8.03892	7.18982	9.57175	10.421	10.2456	10.4357	11.5201	8.45121	9.62936	0	0	4	4.45943	2.80735	0	1	1	0	3	0	0	1	0	1.58496
22041	ENSMUSG00000097309.3	Gm17249	lncRNA	chr10	84454205	84458442	-	3.16993	3.32193	3.45943	2.80735	3	3.90689	4	3.45943	3.58496	7.09803	7.03342	7.05528	6.53916	7.30378	7.43463	7.30378	7.01123	5.42626	5.58496	7.90689	7.94837	7.75489	7.9542	8.07682
23622	ENSMUSG00000103149.2	AA914427	TEC	chr16	17739907	17741072	+	2.32193	1.58496	1	2	1.58496	2.32193	0	0	1	5.20945	4.90689	4.80735	4.85798	5.16993	5.9542	4.70044	5.49185	4.39232	4.32193	5.04439	6.37504	5.72792	5.45943	5.88264
11453	ENSMUSG00000041052.9	Slc7a13	protein_coding	chr4	19818725	19842218	+	3.70044	2.32193	2.32193	4.80735	5	4.75489	5.12928	3.16993	5.55459	0	0	0	0	0	0	0	0	0	0	0	0	0	0	0
23864	ENSMUSG00000103898.2	Gm30238	TEC	chr12	112657420	112660022	-	3.70044	4.16993	3	3	2.80735	3.58496	3	3.45943	3.16993	7.43463	7.27612	6.87036	6.91886	7.33985	7.88264	7.52356	7.17991	6.26679	4.9542	7.65821	8.37069	8.01681	8.14975	7.96578
17525	ENSMUSG00000076569.4	Igkv5-39	IG_V_gene	chr6	69877408	69877961	-	7.37504	7.70736	10.4009	12.5418	8.02237	6.91886	6	8.77808	8.10852	1	1	2.32193	2	1	2	1	1	1.58496	1.58496	2	1	2.58496	1	1.58496
12984	ENSMUSG00000047511.7	Olfr1396	protein_coding	chr11	49000809	49005701	-	4.08746	3.70044	3.58496	4.32193	3.16993	4.45943	3.80735	3.58496	3	1	1	1	2	0	1	0	0	0	1	0	1	0	0	0
24846	ENSMUSG00000106680.2	Gm43852	TEC	chr5	32870416	32871332	-	0	0	1.58496	1	1	0	0	2.32193	0	5.49185	4.9542	5.20945	5	4.32193	6.26679	4.64386	4.70044	3.70044	3.45943	4.70044	4.32193	4.58496	5.04439	4.80735
24060	ENSMUSG00000104452.2	Ighv8-8	IG_V_gene	chr12	115257682	115258124	-	7.22882	7.48382	5.78136	6.40939	5	5.42626	5.20945	6.62936	5.97728	1	0	3.16993	1.58496	0	0	0	0	0	1	2	0	1	1	2.32193
822	ENSMUSG00000005483.11	Dnajb1	protein_coding	chr8	84334822	84339282	+	13.4325	13.5681	13.8412	12.7497	12.8679	11.8057	12.1696	12.5394	13.0028	10.1611	10.1787	10.1137	10.4788	10.3387	9.80574	9.85331	9.67948	10.9263	10.8281	9.89482	10.2808	10.1111	9.87191	9.53916
14532	ENSMUSG00000055723.7	Rras2	protein_coding	chr7	113646017	113717016	-	10.4717	10.3253	10.3498	10.2312	10.6591	11.4378	11.2533	10.7993	11.1202	13.6772	14.4779	14.3078	13.0937	14.0832	13.599	13.4924	13.7737	12.902	14.0033	14.1884	12.6653	12.7729	13.8652	13.148
10152	ENSMUSG00000037525.6	Bcdin3d	protein_coding	chr15	99367960	99372611	-	7.39232	7.20945	6.96578	7.14975	7.53916	7.11894	7.57743	7	6.24793	8.77149	9.15735	8.89785	8.64024	9.25739	9.04712	8.98014	9.25974	8.59991	8.33985	8.74819	8.65821	8.633	9.08215	8.93074
12494	ENSMUSG00000045251.14	Zfp688	protein_coding	chr7	127018139	127021240	-	7.65105	7.40939	6.62936	6.71425	6.82018	7.33092	7.76818	6.52356	6.72792	9.21675	8.59991	8.89178	9.10852	9.00562	9.48784	8.74819	8.71425	9.08746	8.51175	9.12412	9.17742	8.92481	9.21917	8.85175
25682	ENSMUSG00000109165.2	Gm45148	lncRNA	chr7	6182974	6186560	+	2	2	2.58496	2.32193	1	2	2.58496	1.58496	1.58496	5.08746	4.80735	5.16993	4.32193	5.20945	4.58496	5.08746	5.64386	4.08746	4.08746	5.55459	5.80735	5.61471	5.35755	6.10852
20545	ENSMUSG00000087669.2	Gm11724	lncRNA	chr11	117680723	117682139	-	2.58496	3.70044	3	0	1.58496	1.58496	1.58496	2.32193	1.58496	5.93074	5.55459	5.88264	5.70044	5.83289	5.83289	6.44294	5.58496	5.78136	5.08746	6.04439	7.04439	6.16993	6.22882	5.78136
28579	ENSMUSG00000118200.2	Gm31621	lncRNA	chr18	83651766	83656210	-	2.32193	2.32193	3	4.32193	3.80735	2.80735	3.58496	3.90689	5	0	0	1	1	0	0	0	0	0	0	0	0	0	0	0
13070	ENSMUSG00000047861.3	Foxi1	protein_coding	chr11	34154338	34158089	-	8.44294	6.79442	4.58496	4.45943	3.90689	4.9542	7.96	7.57743	5.67243	10.8234	13.3052	12.6998	11.0627	12.8844	12.7404	13.0296	13.338	13.2219	12.5748	13.1537	11.5008	11.883	13.2484	12.859
22101	ENSMUSG00000097416.4	Gm26670	lncRNA	chr1	191718793	191722099	-	3	3.16993	2.80735	2	2.80735	3.32193	3.70044	4.24793	3.58496	6.16993	6.47573	6.79442	6.20945	6.76818	6.74147	6.2854	6.80735	5.52356	5.32193	7.20945	7.41785	7.11894	7.30378	7.45943
21594	ENSMUSG00000095130.2	Ighv1-39	IG_V_gene	chr12	114878219	114878652	-	8.94251	7.82018	7.21917	7.69349	5.32193	5.12928	4.90689	7.05528	9.26913	1	0	2	1	0	0	0	0	0	2.58496	0	1	1.58496	1	0
17544	ENSMUSG00000076607.2	Igkj4	IG_J_gene	chr6	70700532	70700569	+	9.82814	7.56986	7.43463	8.04985	6.91886	5.85798	6.56986	8.12928	7.21917	0	0	1	2.32193	0	0	0	1	1	3.70044	0	0	1	1.58496	3.45943
20219	ENSMUSG00000086926.3	Gm6226	processed_pseudogene	chr7	58486541	58487686	-	1	2.80735	1.58496	2	2.32193	1.58496	2.58496	2.32193	1	4.64386	3.90689	4.32193	5.04439	4.24793	4.08746	4.75489	5.04439	4.16993	4.80735	4.64386	4.45943	4.58496	4.45943	4.16993
14816	ENSMUSG00000057411.10	Antkmt	protein_coding	chr17	26009054	26011875	-	8.8392	8.63662	8.5157	8.42626	8.40088	8.70044	8.75154	8.51175	8.73132	9.39017	9.45738	9.44087	9.41785	9.79116	10.0084	9.44501	9.43671	9.81698	9.42417	9.66711	9.8392	9.54303	9.75656	9.50978
24681	ENSMUSG00000106224.2	Gm43823	TEC	chr3	121515244	121517051	-	3.32193	2.58496	1	1.58496	1	1	1.58496	2	0	5.78136	5.32193	6.08746	5.04439	6.10852	6.24793	5.75489	5.16993	4.52356	5.12928	6.2854	6.78136	6.62936	6.06609	6.71425
1106	ENSMUSG00000008090.15	Fgfrl1	protein_coding	chr5	108840248	108854790	+	9.11374	9.39232	9.19476	9.59991	9.75989	8.7211	9.47168	10.2773	9.95855	12.3188	11.4105	12.2473	11.4341	12.2249	11.9502	12.4115	11.6348	12.0399	12.5038	11.7004	11.3432	11.0701	11.9385	12.1895
21518	ENSMUSG00000094546.2	Ighv1-26	IG_V_gene	chr12	114751992	114752425	-	10.2046	9.75656	9.87498	8.79442	6.16993	5.20945	6.84549	8.43879	8.12928	1	1	0	1.58496	1.58496	0	0	0	0	3.80735	1.58496	1	1	1	2
8422	ENSMUSG00000032338.10	Hcn4	protein_coding	chr9	58730695	58770458	+	6.88264	4.90689	5.49185	8.52356	8.224	8.3837	9.81378	8.04439	6.93074	1.58496	0	2.80735	1.58496	1	0	1.58496	1	2.32193	1.58496	2	1.58496	0	1	0
27256	ENSMUSG00000113965.2	A730091E23Rik	TEC	chr13	32522802	32526626	+	2.58496	3.16993	2	0	2.32193	1.58496	1	1.58496	1	6.45943	6.89482	6.61471	6.08746	6.50779	6.47573	6.87036	6.76818	4.45943	4.52356	6.79442	7.27612	6.80735	6.89482	7.42626
955	ENSMUSG00000006386.16	Tek	protein_coding	chr4	94627526	94763213	+	10.4491	10.1624	9.29232	12.1886	11.8435	12.031	12.2306	10.769	10.9121	6.33985	5.78136	6.88264	7.98299	5.32193	7.40088	5.80735	6.08746	6.93074	6.55459	5.61471	5.75489	5.58496	5	5
27194	ENSMUSG00000113769.2	5033406O09Rik	lncRNA	chr12	111908425	111910918	-	5.9542	6.59991	5.75489	5	4.80735	4.24793	4.70044	4.64386	5.45943	7.87036	8.14975	7.89482	8.24793	7.88264	8.20457	7.84549	8.09276	7.8392	7.33092	8.0607	7.55459	7.78136	7.69349	7.70044
21776	ENSMUSG00000096459.2	Ighv9-3	IG_V_gene	chr12	114104312	114104742	-	8.94837	8.82018	7.9542	9.00282	6.37504	5.04439	7.70736	5.90689	7.96578	1	1	1	2.80735	0	1	0	1.58496	0	2.80735	2	0	1	2	2.58496
5575	ENSMUSG00000026975.11	Dph7	protein_coding	chr2	24852412	24862175	+	8.15482	8.02791	8.09276	7.79442	8.03892	8.10852	8.62205	8.66534	8.13955	9.25267	9.18239	9.33539	9.54689	9.27845	9.78953	9.32867	9.3443	9.01681	9.29692	9.51964	9.58496	9.59059	9.53722	9.51373
9354	ENSMUSG00000035007.6	Rundc1	protein_coding	chr11	101315911	101326499	+	9.32643	9.22641	9.09803	9.37721	9.50184	9.43463	9.74315	9.45121	9.33762	10.1787	10.3163	10.1497	10.2889	10.5382	10.7245	10.3287	10.764	10.1898	10.5177	10.5613	10.7814	10.6555	10.6165	10.4168
17524	ENSMUSG00000076564.3	Igkv12-46	IG_V_gene	chr6	69741507	69742006	-	9.54882	8.01123	6.91886	7.62936	6.83289	5.52356	6.58496	10.8903	9.42206	0	1	2	1.58496	0	0	0	0	3.16993	2	1.58496	1	1	2	0
273	ENSMUSG00000001627.13	Ifrd1	protein_coding	chr12	40251566	40298503	-	14.6681	14.1709	14.7883	13.0002	12.9274	13.4757	13.1669	13.4018	13.8584	10.4988	11.4507	11.2318	10.9144	11.327	11.2906	10.7879	11.3276	9.85953	10.5343	11.1039	10.722	10.7415	11.0272	10.7168
17542	ENSMUSG00000076605.3	Igkj2	IG_J_gene	chr6	70699900	70699942	+	10.9263	8.83605	9.26209	9.77149	7.72792	6.20945	6.83289	8.90388	8.49985	1	1	3.45943	2.32193	0	0	1	0	3	3.70044	2.32193	1	2	1	2.58496
3112	ENSMUSG00000021732.15	Fgf10	protein_coding	chr13	118806327	118928651	+	6.89482	5.64386	5.97728	9.36194	8.99152	9.83131	8.45121	7.60733	8.49185	0	0	3.45943	3.80735	0	0	0	0	0	1.58496	1.58496	0	0	0	0
4750	ENSMUSG00000025370.8	Cdh9	protein_coding	chr15	16728842	16857180	+	4.52356	3.45943	3.32193	7.36632	7.07682	7.35755	7.3837	5.58496	6.64386	0	0	1.58496	1	0	0	0	0	0	0	0	0	0	0	0
7597	ENSMUSG00000030780.16	Rusf1	protein_coding	chr7	127870551	127897342	-	9.59432	9.66178	9.65642	8.9629	9.06878	9.39232	9.79116	9.78953	9.57175	10.8439	10.8811	10.4959	10.5718	11.0314	11.2744	10.9658	11.2336	10.7056	10.5078	10.9285	11.1799	10.8688	10.7977	10.9031
1626	ENSMUSG00000016194.15	Hsd11b1	protein_coding	chr1	192903942	192946383	-	9.18982	8.10329	8.71081	9.65105	9.29462	9.95274	10.7091	8.67243	9.88264	5.58496	4.52356	5.88264	6.85798	5.9542	4.45943	5.61471	4.32193	5.42626	6.45943	5.75489	5.12928	5.39232	5.83289	5.04439
25678	ENSMUSG00000109147.2	4930431P19Rik	transcribed_processed_pseudogene	chr7	109351527	109354485	+	4.64386	5.12928	4.64386	5.16993	5.32193	4.64386	4.39232	4.32193	4.85798	6.08746	6.14975	6.49185	6.6865	6.83289	7.08746	6.67243	6.83289	6.52356	5.93074	6.87036	7.17991	6.72792	6.88264	6.88264
14055	ENSMUSG00000052951.6	C130021I20Rik	lncRNA	chr2	33531205	33536366	+	6.94251	6.26679	7	7.41785	8.17991	6.67243	8.53528	9.14211	7.48382	10.7507	11.2958	10.5897	10.9737	11.6124	12.1926	11.1843	12.3228	10.9858	11.6627	11.6096	12.757	12.221	11.0498	12.4286
8530	ENSMUSG00000032513.9	Gorasp1	protein_coding	chr9	119754323	119766631	-	9.2738	9.40088	9.30378	9.41574	9.60548	9.04166	9.41785	9.77972	9.62753	10.5906	11.2456	10.7574	10.8673	10.9016	10.6909	10.9322	10.3242	10.3934	10.8665	10.7566	10.3264	10.4136	10.7271	10.7065
12644	ENSMUSG00000045967.12	Gpr158	protein_coding	chr2	21372353	21835358	+	3	2	1.58496	0	0	0	0	1	0	4.52356	5.12928	8.06609	5.88264	7.24793	5.75489	8.05528	6.30378	6.72792	7.87036	6.88264	6.62936	6.24793	5.52356	7.58496
10052	ENSMUSG00000037251.6	Pomk	protein_coding	chr8	26470632	26484161	-	9.10852	9.31741	8.40088	9.04166	9.09803	9.14975	9.27612	9.23122	8.64024	10.6926	10.8826	10.769	10.5962	10.8001	10.2058	10.8162	10.1812	9.96145	10.9915	10.5793	10.4868	10.3476	10.7039	10.5517
2339	ENSMUSG00000020325.11	Fstl3	protein_coding	chr10	79613106	79618464	+	7.32193	7.31288	7.15987	7.62936	7.45943	6.88264	7.76818	8.54303	7.74147	10.2715	9.25503	10.0914	9.63118	10.0688	9.33762	9.59805	9.27146	10.1649	10.1548	9.30378	10.0028	9.39446	9.31741	9.77808
1662	ENSMUSG00000016529.6	Il10	protein_coding	chr1	130947582	130952711	+	9.10591	7.2854	6.62936	8.6865	9.27146	9.87344	8.79766	8.47978	10.2192	2.32193	1	3.80735	3.45943	5.08746	2.80735	1	1	2	3.45943	1	1	1.58496	2.80735	2.80735
21778	ENSMUSG00000096464.3	Ighv2-2	IG_V_gene	chr12	113551887	113552322	-	8.00562	6.58496	7.87036	5.9542	4.24793	5.08746	4.32193	5.58496	5.67243	0	0	1	2	0	0	0	0	0	1	0	1	2.32193	0	1
13681	ENSMUSG00000050921.13	P2ry10	protein_coding	chrX	106132098	106148580	+	9.54496	8.9629	9.41574	12.1793	11.9816	13.2942	13.3833	10.4094	10.9241	4.39232	4.39232	4.90689	6.50779	6.06609	4.32193	4.80735	4.39232	4.16993	5.20945	5.58496	5.45943	6.10852	5.16993	4.80735
1803	ENSMUSG00000018143.11	Mafk	protein_coding	chr5	139777268	139788408	+	11.9607	11.9908	11.8626	11.8525	11.6211	11.8506	12.2073	12.5021	12.4795	9.30606	8.91289	9.36632	9.98726	9.96434	9.07414	10.1306	9.56986	9.41785	10.2336	9.64205	10.7985	10.3443	9.56033	9.64746
14684	ENSMUSG00000056569.12	Mpz	protein_coding	chr1	170978280	170988699	+	9.00843	7.76818	7.61471	13.1536	12.8644	9.32867	11.4803	10.0607	8.75822	3	2.58496	2.58496	3.16993	2	2.58496	3	2	4.90689	3.58496	2.80735	2	3	2.80735	1.58496
14488	ENSMUSG00000055430.5	Nap1l5	protein_coding	chr6	58882218	58884061	-	3.58496	3	3.58496	5.35755	5	5.04439	4.70044	4.58496	5.20945	1	0	1	1.58496	0	2	0	0	1	1	1	0	0	0	0
14407	ENSMUSG00000054945.5	Gm9958	lncRNA	chr5	90514479	90516347	+	4.70044	5	5	4.16993	4.58496	4.58496	5.42626	5.12928	5.35755	7.17991	7.08746	7.47573	6.83289	7.72792	7.85175	7.65105	7.72792	6.78136	6.26679	7.46761	7.99435	7.65821	8.10329	8.224
27238	ENSMUSG00000113913.2	Gm46323	lncRNA	chr12	9421438	9523770	+	2.80735	2	1.58496	3.45943	2.58496	4.24793	4.58496	2.80735	3.45943	0	0	0	0	0	0	0	0	0	0	0	0	0	0	0
21498	ENSMUSG00000094420.3	Igkv10-96	IG_V_gene	chr6	68608947	68609426	-	11.87	11.6032	10.4635	10.5736	7.74147	6.49185	6.98868	8.91886	9.62022	1	1.58496	1.58496	1.58496	0	0	1	0	1.58496	4.58496	1.58496	0	2.32193	1.58496	2.80735
3197	ENSMUSG00000021904.7	Sema3g	protein_coding	chr14	30939817	30952309	+	9.55075	9.76321	9.02237	11.5507	10.4788	11.4252	11.7863	10.0901	9.54689	6.20945	6.12928	5.24793	6.84549	5.64386	6.59991	5.49185	4.58496	5.20945	5.2854	4.90689	4	3.90689	4.75489	3.45943
8005	ENSMUSG00000031610.4	Scrg1	protein_coding	chr8	57908957	57930619	+	0	1	5.83289	1	0	0	1.58496	1.58496	4.70044	10.0755	8.62571	11.3674	10.2889	9.27612	9.91439	10.585	7.91886	11.4538	11.4944	10.2252	8.30834	8.87036	10.0238	8.98299
17504	ENSMUSG00000076532.4	Igkv4-91	IG_V_gene	chr6	68745539	68746087	-	8.24317	7.08746	5.16993	7.45943	5.93074	3.16993	4.85798	5.78136	5.08746	0	0	1	1.58496	0	0	0	0	0	0	1.58496	1	0	1	0
12072	ENSMUSG00000043311.8	D17H6S53E	protein_coding	chr17	35345349	35347831	+	7.90689	7.57743	7.50779	8.06609	8.17493	8.24793	8.33092	7.49985	7.60733	9.12928	9.40939	9.14975	9.47776	9.57932	9.19229	9.3015	9.81057	9.41151	9.4818	9.09276	9.21675	9.19967	8.9629	9.01681
23069	ENSMUSG00000101067.2	Gm29007	lncRNA	chr12	37148549	37156788	-	1.58496	2	1.58496	2.80735	3	3.90689	3.45943	2.80735	2	0	0	0	0	0	0	0	0	0	0	0	0	0	0	0
27674	ENSMUSG00000115222.2	Gm49747	lncRNA	chr14	55881061	55883809	+	4.64386	5.2854	4.45943	4.80735	5.16993	5.2854	5.55459	5.42626	4.75489	7.93074	8.27146	8.12928	7.81378	8.45121	8.47168	8.05528	8.87652	7.14975	6.56986	8.7879	9.3015	8.67243	8.90989	9.12928
17533	ENSMUSG00000076583.2	Igkv8-24	IG_V_gene	chr6	70193842	70194405	-	7.13955	7.70044	7.63662	7.90689	5.04439	5.12928	5.12928	6.50779	8.37069	0	1	1	1.58496	0	0	0	0	1	3.70044	1	1	1.58496	0	1.58496
1000	ENSMUSG00000006642.4	Tcf23	protein_coding	chr5	31126006	31134362	+	4.52356	3.58496	4.08746	6.14975	4.24793	3.90689	4.58496	3.80735	3.32193	1	0	0	2	1	1	1	0	0	0	1	0	0	1	1
28411	ENSMUSG00000117768.2	8030456M14Rik	lncRNA	chr19	53379220	53380226	+	2.58496	1	1.58496	2.32193	2.80735	2.80735	2	2	2.32193	4.32193	4.24793	5.04439	4.70044	5.04439	4.9542	4.32193	4.75489	4.75489	3.70044	4.9542	5	4.64386	5.32193	5.35755
14763	ENSMUSG00000057103.12	Nat8f1	protein_coding	chr6	85887136	85892669	-	6.06609	5.83289	6.18982	5.24793	5.80735	5.24793	5.58496	5.9542	6.14975	7.94251	8.7879	8.52356	8.56986	8.03892	9.20701	8.09276	8.2384	7.73471	7.70044	8.77149	7.7211	7.85175	8.54689	7.27612
14934	ENSMUSG00000058297.17	Spock2	protein_coding	chr10	59942041	59971020	+	8.57743	8.73809	9.23122	9.99859	9.31967	8.94251	10.2324	9.89633	9.99152	6	4.70044	5.20945	6.16993	5.78136	4.90689	6.55459	4.16993	5.12928	5.08746	6.55459	6.84549	6.14975	5.97728	4.58496
12187	ENSMUSG00000043932.6	Klri2	protein_coding	chr6	129706004	129717447	-	5.75489	4.45943	5.16993	6.10852	7.29462	7.09803	7.11894	5.61471	6.44294	1	1.58496	1.58496	1.58496	1	0	2.80735	1.58496	0	0	1.58496	1.58496	2.80735	2.32193	1
8127	ENSMUSG00000031825.17	Crispld2	protein_coding	chr8	120719177	120779532	+	11.2668	11.3123	11.2003	12.0587	11.6961	10.3619	12.1991	13.3242	12.4051	16.3293	15.1974	16.5478	15.9335	15.2952	16.2599	15.4563	14.0526	15.4307	15.765	14.6537	15.0653	15.3548	15.5684	15.9303
2782	ENSMUSG00000021095.6	Gsc	protein_coding	chr12	104437468	104439589	-	4.24793	2.32193	3	5.52356	4.85798	6.12928	6.22882	4.85798	5.2854	0	0	1	0	0	0	0	0	0	1.58496	0	0	0	0	0
26788	ENSMUSG00000112593.2	Gm48882	lncRNA	chr10	95154109	95160220	+	2.80735	3.32193	2.80735	5.58496	4.9542	3.70044	3.45943	4.70044	3.16993	8.48784	9.98442	9.84392	9.7039	9.64024	9.66	9.49586	9.95274	8.02237	8.26679	8.74483	6.26679	8.54689	8.55459	8.99718
10192	ENSMUSG00000037640.16	Zfp60	protein_coding	chr7	27430814	27453127	+	8.51175	8.5812	8.42206	8.33092	8.27612	8.15987	8.8009	8.46352	7.92481	9.88111	10.1293	10.1923	9.87344	10.2095	9.96867	10.3454	10.1923	9.05257	9.79279	10.2981	10.2107	10.2574	10.2761	10.7574
2463	ENSMUSG00000020538.16	Srebf1	protein_coding	chr11	60089915	60113407	-	12.8729	13.0144	13.4925	11.2744	11.431	11.3805	12.0705	12.6959	12.5974	15.5122	15.2176	16.0903	15.0446	16.157	15.8349	16.5791	15.8991	14.8639	16.2604	15.8404	14.7699	15.1401	15.6132	15.8664
17369	ENSMUSG00000075286.5	Gm1968	lncRNA	chr16	29776745	29798002	-	0	0	0	0	1	0	1	1	1	4	4.39232	4.45943	3.80735	3.70044	6.20945	3.80735	4	3.58496	3.32193	4.85798	6.24793	4	4.64386	4.08746
9990	ENSMUSG00000037062.14	Sh3glb1	protein_coding	chr3	144389439	144426096	-	13.058	12.8291	12.8613	13.4134	13.4552	13.1077	13.0886	12.8013	13.0923	11.6952	11.8463	11.9996	12.3576	11.8182	11.1941	11.8309	11.8665	11.7368	12.022	11.783	11.9069	12.0386	11.7099	11.713
895	ENSMUSG00000005958.16	Ephb3	protein_coding	chr16	21023505	21042055	+	7.55459	7.35755	8.14466	8.37069	8.55075	8.18488	9.26209	10.4221	9.81057	12.6434	12.0154	11.8277	11.5142	11.7181	12.2113	11.9794	11.8891	11.7993	11.7511	12.2098	12.1079	11.7228	12.136	11.9546
21535	ENSMUSG00000094652.3	Ighv1-42	IG_V_gene	chr12	114900733	114901164	-	7.99435	7.22882	3.80735	5.04439	4.08746	4.90689	4.24793	6.40939	4.32193	0	0	0	0	0	0	0	0	0	1.58496	0	0	1	0	1
21553	ENSMUSG00000094797.2	Igkv6-15	IG_V_gene	chr6	70383453	70383976	-	10.2703	11.6475	7.8392	8.43463	6.80735	6.08746	7.15987	8.19967	8.47573	0	1	2.32193	3.16993	0	1	1	0	1.58496	2.32193	0	2.32193	2.32193	1.58496	2.58496
10834	ENSMUSG00000039254.17	Pomt1	protein_coding	chr2	32126602	32145017	+	9.16993	9.24555	9.46148	9.55651	9.37504	8.99435	9.35094	9.75489	9.44708	10.4998	10.9315	10.3707	10.5527	10.9816	11.0788	11.0674	11.3354	10.2854	10.6466	10.6129	10.6555	10.8361	10.6027	10.6457
4611	ENSMUSG00000025104.14	Hdgfl3	protein_coding	chr7	81530999	81584221	-	8.29921	7.54689	7.91886	10.0056	9.5157	9.92926	9.98014	9.79766	9.46557	4.08746	3.16993	5.12928	5.24793	4.08746	4.39232	2.32193	1	4	5	3.16993	3.80735	4.08746	3.16993	3.45943
14011	ENSMUSG00000052726.17	Kcnt2	protein_coding	chr1	140173896	140539805	+	4.9542	4.08746	4.52356	7.25739	7	6.79442	7.15987	6.84549	6.94251	0	1	2.32193	2.58496	1	2	0	0	1	1	0	0	0	0	0
11604	ENSMUSG00000041624.11	Gucy1a2	protein_coding	chr9	3532778	3894736	+	5.24793	5.64386	6.02237	7.62936	7.35755	7.09803	7.42626	7.2854	6.72792	3.16993	3.16993	2	2.58496	2	1	2.80735	3.16993	2	3.58496	2.58496	1.58496	3.16993	3.70044	2.58496
1903	ENSMUSG00000018740.15	Slc25a35	protein_coding	chr11	68858957	68865191	+	7.67243	8.02791	8.04985	8.29002	8.63662	7.18982	8.06609	7.97728	7.65821	9.8933	10.4686	9.49985	9.77808	10.128	9.9263	9.74987	10.7022	9.98299	10.6952	10.5727	11.0084	10.2715	10.1033	9.64746
17548	ENSMUSG00000076613.5	Ighg2b	IG_C_gene	chr12	113266585	113271553	-	9.42417	10.1662	11.4414	12.3953	10.1599	7.24793	10.8162	9.67419	12.3295	0	3	3.90689	5	0	2.58496	2	3.16993	1.58496	4.70044	0	1	1.58496	1	2.58496
2563	ENSMUSG00000020707.7	Rnf135	protein_coding	chr11	80074677	80090583	+	8.29921	8.17493	7.98868	7.72792	7.8392	7.9542	8.30378	7.67948	8.12928	8.70736	9.07414	9.16239	9.49985	9.03342	9.46557	9.24079	9.40514	8.92481	8.90689	9.42626	9.25739	9.42206	9.35094	9.27845
23295	ENSMUSG00000102200.2	Gm36957	TEC	chr9	102575378	102578201	-	0	0	0	0	0	0	0	1	0	4.75489	5.55459	5.24793	4.52356	5.49185	3.70044	5.20945	4.9542	2.32193	2.58496	4.58496	3.58496	4.70044	5	5.97728
1319	ENSMUSG00000011752.8	Pgam1	protein_coding	chr19	41900362	41907099	+	6.70044	6.78136	6.64386	6.2854	6.02237	6.39232	6.59991	7.11894	6.91886	9.11894	9.03617	8.46352	8.34873	8.28077	8.09803	8.21432	8.24793	8.39232	8.32643	8.66888	8.43045	8.34873	8.95128	7.6865
17572	ENSMUSG00000076695.8	Ighv1-18	IG_V_gene	chr12	114646252	114646685	-	7.26679	5.04439	6.55459	6.64386	6	4.75489	5.55459	8.32643	6.04439	0	1	1.58496	3	0	0	0	0	0	1.58496	0	1	1.58496	0	2.58496
21624	ENSMUSG00000095351.3	Igkv3-2	IG_V_gene	chr6	70675433	70676051	+	7.11894	6.44294	5.93074	5.9542	4.64386	5.49185	6.26679	7.53138	5.83289	0	0	1.58496	1	0	0	0	1	1.58496	4.08746	0	1	1.58496	1	1.58496
9262	ENSMUSG00000034758.13	Tle6	protein_coding	chr10	81426738	81436907	-	7.67948	7.55459	8.44708	7.30378	7.67948	7.02237	8.12928	8.31741	8.64746	11.0119	10.6883	10.697	9.91289	10.1331	11.6307	10.3208	10.6073	10.2866	10.0967	11.2479	10.1228	10.4868	11.6073	10.4888
2395	ENSMUSG00000020423.7	Btg2	protein_coding	chr1	134002908	134006858	-	15.5302	15.9178	15.8678	14.5734	14.8165	14.3706	14.7544	13.6214	13.7429	11.5999	10.5708	11.058	11.526	10.8819	11.1434	10.8549	10.6073	9.85019	10.6935	12.2015	11.792	11.679	11.9363	10.5285
17540	ENSMUSG00000076598.4	Igkv3-7	IG_V_gene	chr6	70584421	70585020	+	3.80735	8.17991	6.84549	6.33985	4.70044	4.16993	5.75489	7.41785	5.35755	0	0	2	1.58496	0	0	0	0	0	1.58496	0	0	0	1	0
18068	ENSMUSG00000079852.5	Klra4	protein_coding	chr6	130020694	130044234	-	5.88264	4.85798	4.32193	5.55459	7.08746	6.10852	5.9542	4.45943	5.61471	1	0	1.58496	1.58496	0	1	0	1	1.58496	1.58496	1	0	1.58496	3.16993	0
21680	ENSMUSG00000095753.3	Igkv4-53	IG_V_gene	chr6	69625808	69626347	-	5.85798	6.56986	5.61471	4.9542	4.80735	4.45943	3	5.08746	6.47573	0	0	1.58496	2	0	0	0	0	2	0	1	0	0	1	1
11183	ENSMUSG00000040283.15	Btnl9	protein_coding	chr11	49056412	49077986	-	10.7797	10.1293	10.8948	11.0634	10.1997	11.7292	11.9996	9.98584	10.4491	6.97728	6.53916	6.83289	8.07146	6.45943	8.83605	6.40939	6	6.06609	6.76818	6.37504	6	5.75489	6.42626	5.16993
9337	ENSMUSG00000034949.19	Zfr2	protein_coding	chr10	81068989	81087957	+	6.6865	6.47573	6.40939	6.16993	6.53916	6.16993	6.98868	6.6865	6.06609	9.27845	8.47573	9.16239	8.82972	8.82655	10.1749	9.73132	8.83289	8.43879	8.24317	10.0647	10.1874	9.84078	9.77643	9.61839
6109	ENSMUSG00000028024.15	Enpep	protein_coding	chr3	129062824	129126369	-	9.77643	8.92778	8.94251	11.7818	11.4025	11.318	11.3202	11.014	10.9016	6.37504	5.16993	6.47573	6.76818	5.9542	4.70044	3.45943	4.24793	4.58496	5.42626	4	3.32193	3.90689	4.16993	3.32193
21539	ENSMUSG00000094689.2	Ighv1-81	IG_V_gene	chr12	115883899	115884332	-	8.57365	6.32193	8.83289	6.75489	4.16993	4.58496	4.58496	6.30378	6.75489	0	0	0	1	0	0	0	0	0	2	1	1	1	0	1.58496
17153	ENSMUSG00000074259.11	Gramd2	protein_coding	chr9	59587427	59626157	+	3.45943	2.58496	3.16993	3.58496	4.39232	3.90689	4.24793	6.35755	4	8.53528	6.80735	7.71425	8.41785	7.30378	8.06609	9.82177	7.8392	8.27146	8.7879	8.50779	8.78463	8.8009	8.02791	8.57743
3631	ENSMUSG00000022668.11	Gtpbp8	protein_coding	chr16	44557131	44566726	-	8.71425	8.37938	8.20457	8.49586	8.76818	8.74147	8.59246	8.38802	8.33539	9.66356	9.97871	9.82972	9.75822	9.91289	9.99152	9.83763	9.98868	9.07682	9.21675	9.90238	9.83131	9.74483	9.87805	9.98014
21195	ENSMUSG00000092164.3	Rergl	protein_coding	chr6	139469971	139478974	-	3.58496	1.58496	2	4.9542	4.16993	4.32193	3.80735	3.70044	2.58496	0	0	0	0	0	0	0	0	0	0	0	0	0	0	0
5172	ENSMUSG00000026255.16	Efhd1	protein_coding	chr1	87192085	87238561	+	9.64746	9.61471	9.26679	10.5411	10.3185	11.4194	11.6689	9.39017	10.3663	5.35755	4	7.31288	4	4.80735	5.64386	5.9542	5.58496	6.50779	4.16993	5.61471	3.16993	5.20945	5.55459	4.16993
23116	ENSMUSG00000101344.2	Gm29183	lncRNA	chr1	73789480	73881076	-	0	1	2	1.58496	3.16993	2	1.58496	3.16993	2	6.93074	5.39232	7.70736	6.24793	7.67243	8.52356	7.2854	5.45943	7.01123	6.20945	7.87652	9.08746	8.65105	7.07682	8.45121
20704	ENSMUSG00000089809.10	Rasgef1b	protein_coding	chr5	99365285	99876924	-	10.6018	10.3554	10.1523	11.2691	11.0808	12.0098	11.279	10.0954	10.8265	7.64386	8.32193	8.07682	8.08746	7.8009	6.79442	7.22882	8.17991	7.24793	8.15987	8.27612	6.87036	8.2854	7.52356	8.82972
21661	ENSMUSG00000095630.3	Igkv6-23	IG_V_gene	chr6	70237393	70237939	-	8.59991	7.05528	6.40939	7.47573	5.24793	5.35755	5.24793	7.70044	7.41785	0	0	1	2	0	0	0	0	1	2.80735	0	0	0	0	3.58496
11935	ENSMUSG00000042677.8	Zc3h12a	protein_coding	chr4	125012216	125021633	-	11.2952	10.8258	10.5953	10.8517	10.7607	11.6207	11.6129	11.2046	11.2556	9.26679	8.11894	8.7039	8.70736	9.09276	9.12928	8.67948	8.14466	8.46761	8.16993	9.3015	9.53916	9.43254	9.3015	8.46761
9597	ENSMUSG00000035828.12	Pim3	protein_coding	chr15	88746389	88749929	+	11.8478	11.752	12.2333	12.4257	12.2015	12.0251	12.5981	12.4263	12.3109	9.26444	10.0674	9.32867	9.18735	10.7928	10.0389	9.10852	10.6733	8.94251	10.2046	9.63662	10.1396	9.51373	9.26444	9.96434
27138	ENSMUSG00000113621.2	2900060N12Rik	lncRNA	chr12	24846663	24881201	-	1	0	0	0	0	1	1.58496	1.58496	1.58496	6.56986	5.45943	6.14975	5.90689	5.2854	5.39232	4.80735	4.58496	3.45943	4.08746	6.83289	6.64386	6.35755	7.12928	6.78136
1366	ENSMUSG00000013367.6	Iglon5	protein_coding	chr7	43122328	43139499	-	5.70044	4.85798	5.20945	7.56224	6.98868	6.87036	7.12928	6.71425	6.91886	1	1	3	3	1.58496	1	0	0	3	1.58496	1	0	0	1	0
10410	ENSMUSG00000038208.14	Pgap3	protein_coding	chr11	98279503	98291316	-	8.42206	8.5812	8.7039	7.54689	7.85798	7.85798	8.7211	8.94837	8.86109	10.1523	10.3794	10.2107	10.2633	10.8408	10.3565	10.5953	10.4605	10.1649	10.6537	10.3129	10.2216	10.0224	10.0768	9.67948
14387	ENSMUSG00000054855.14	Rnd1	protein_coding	chr15	98561302	98575342	-	10.1561	9.91289	9.90087	11.4057	10.6294	8.90087	9.07414	10.3185	9.7211	5.2854	4.70044	5.83289	6.32193	6.67243	5.20945	5.83289	4.75489	6.52356	7.49985	5.93074	6.44294	6.70044	6.18982	6.88264
8526	ENSMUSG00000032507.16	Fbxl2	protein_coding	chr9	113792705	113875259	-	3.32193	3.16993	4	6.08746	5.75489	5.24793	5.61471	4.85798	4.58496	9.1472	7.9542	8.44708	8.6865	7.70044	8.60363	8.90689	8.07682	7.80735	8.12928	8.75154	9.31967	9.14466	8.93074	9.14975
4842	ENSMUSG00000025538.16	Sumf2	protein_coding	chr5	129875827	129892891	+	8.633	8.59991	8.08746	8.8009	8.62571	8.76155	8.87036	8.58871	8.59619	9.85019	10.1712	10.021	9.98868	10.1636	9.87344	9.82655	9.87191	9.62022	9.9629	9.59246	9.4818	9.35535	9.77808	9.5411
21130	ENSMUSG00000091764.4	Zfp964	protein_coding	chr8	70107129	70119632	+	5.70044	5.42626	5.20945	5.83289	5.88264	5.80735	6.42626	5.93074	4.90689	7.66534	8	7.85175	7.21917	8.14975	8.00562	8.07682	7.25739	7.13955	7.20945	7.94837	7.73471	7.57743	7.61471	8.39232
12938	ENSMUSG00000047298.4	Kcnv2	protein_coding	chr19	27299988	27314579	+	3.32193	2.32193	3	6.44294	4.16993	4.75489	5.75489	5	5.20945	1	0	0	1	0	0	0	0	0	0	0	0	0	0	0
6797	ENSMUSG00000029195.11	Klb	protein_coding	chr5	65505657	65541350	+	4.58496	4.80735	4.39232	5	6	3.70044	4.70044	4.32193	5.35755	0	0	2	2.58496	1.58496	0	0	0	1	1.58496	0	0	1	1	0
14948	ENSMUSG00000058396.8	Gpr182	protein_coding	chr10	127583145	127587601	-	7.19967	7.21917	7.22882	8.82018	8.46352	8.05528	8.61471	6.97728	6.78136	3.45943	2.58496	3	3.80735	2	3.80735	0	2.32193	4.08746	3.32193	1	1	1.58496	2	2
549	ENSMUSG00000003352.15	Cacnb3	protein_coding	chr15	98528721	98542410	+	10.3998	10.6008	10.0647	9.07414	9.45327	9.47978	9.87805	10.2167	9.90087	11.3918	11.2131	11.4497	11.9125	11.8944	11.9837	11.3281	11.9436	11.9462	11.8094	11.7461	11.7241	11.8734	11.6202	12.1472
17066	ENSMUSG00000073867.3	AA474408	TEC	chr7	109657194	109660532	-	3.45943	2.80735	3.16993	2.58496	3.32193	3.16993	2.32193	3.45943	2.32193	5.64386	6.06609	6.24793	5	6.08746	6.32193	6.10852	6.26679	5.61471	3.90689	5.9542	5.80735	5.9542	6.16993	6.22882
25437	ENSMUSG00000108398.2	Gm30191	protein_coding	chr4	133974246	133977353	+	1	0	0	1.58496	2.32193	1	2	2.32193	1	7.77479	5.45943	8.8009	8.18982	5.85798	7.96	8.67243	6.64386	10.5736	9.34207	7.34873	5.85798	6.82018	7.83289	6.26679
4565	ENSMUSG00000025006.19	Sorbs1	protein_coding	chr19	40283197	40502223	-	9.64566	9.67243	10.1724	11.2709	10.9418	10.2456	10.4988	10.4909	10.4336	8.02237	8.12928	8.09276	7.86419	7.61471	7.17991	7.6865	8.16993	6.10852	7.84549	7.66534	7.97728	7.5157	7.42626	8.32193
1486	ENSMUSG00000015053.15	Gata2	protein_coding	chr6	88170873	88184014	+	7.83289	7.01123	7.40088	9.99294	9.39446	9.32867	9.29232	8.53138	8.84862	4.9542	4.16993	3.80735	5.2854	3.70044	6	2.80735	3.45943	4.16993	4.70044	4.58496	3.58496	4	4.08746	3.32193
6944	ENSMUSG00000029456.13	Acad10	protein_coding	chr5	121759089	121798577	-	7.94837	7.87652	7.44294	7.44294	7.7879	7.76818	8.01123	7.64386	7.40939	9.41574	10.0914	9.62022	9.00562	9.54496	9.69349	9.47168	9.88874	8.43045	9.13186	9.64205	9.31288	9.16742	9.51964	9.79766
6735	ENSMUSG00000029097.12	Trmt44	protein_coding	chr5	35713547	35732414	-	7.67243	7.73471	7.54689	7.5157	7.63662	7.64386	8.21432	8.31288	7.69349	8.54689	8.74483	8.85175	8.73809	8.75489	8.75489	8.93958	8.89482	8.45533	8.82337	8.89178	8.88264	8.72792	8.87344	8.78463
2989	ENSMUSG00000021504.15	B4galt7	protein_coding	chr13	55747709	55758256	+	9.0954	8.98014	8.63662	8.41785	8.49185	9.01123	9.06878	8.46352	8.36194	10.2107	10.1561	10.1849	10.128	10.23	10.151	9.95274	10.0901	9.69349	9.9571	9.96723	9.67419	9.68825	10.0808	9.60918
24555	ENSMUSG00000105867.3	Gm42517	protein_coding	chr5	108513939	108515788	-	4.16993	3.80735	2.80735	4.45943	4.32193	4.75489	5.67243	4.45943	4.16993	1	1	1.58496	2.32193	0	0	0	1	1	1	0	0	0	0	0
13790	ENSMUSG00000051444.10	Bbs12	protein_coding	chr3	37366703	37375602	+	5.67243	5.16993	5.52356	5.85798	6.35755	6.26679	6.93074	6.75489	6.16993	9.17991	8.71425	9.04985	8.91588	9.00562	9.58496	9	8.67596	7.62205	7.91886	9.36413	9.36632	9.15735	9.66178	9.81057
14004	ENSMUSG00000052684.5	Jun	protein_coding	chr4	94937271	94940459	-	15.4315	15.444	15.3232	15.1242	15.1842	15.6107	15.8828	14.6517	14.3058	10.9564	10.5401	11.1183	11.7789	11.5994	12.5653	12.8849	11.221	11.6591	12.3614	11.31	12.5703	12.6695	11.2866	10.0875
17335	ENSMUSG00000075027.11	4631405J19Rik	lncRNA	chr2	92858301	92875077	+	2.32193	2	4	3.45943	3	1.58496	3.32193	3.16993	2.58496	8.9571	8.24793	8.16491	7.74819	7.29462	10.5127	7.19967	7.76818	6.67243	6.10852	9.11374	7.46761	7.76155	10.0307	7.57743
27872	ENSMUSG00000115896.2	Gm36677	lncRNA	chr15	59490439	59490904	+	0	0	0	1	0	1	0	0	0	6	3.58496	5.04439	3	4.24793	5.24793	4.85798	3.32193	3.80735	3.45943	6.20945	5.35755	4.80735	6.37504	5.39232
21541	ENSMUSG00000094694.7	Ighv1-9	IG_V_gene	chr12	114547189	114547622	-	11.1357	9.87652	7.65821	7.87652	7.2854	4.70044	5.55459	9.53333	8.27146	1	0	0	1.58496	0	0	0	0	1	2.80735	1	1	1.58496	2.32193	1.58496
12277	ENSMUSG00000044303.7	Cdkn2a	protein_coding	chr4	89192708	89212890	-	3.90689	3.16993	3.32193	6.33985	5.45943	2.32193	4	4.32193	3.80735	11.0512	9.93221	11.5043	10.7773	8.36632	10.6537	8.86728	8.224	10.1124	10.1267	11.0901	9.18735	9.83131	11.2131	7.86419
10487	ENSMUSG00000038383.17	Pigu	protein_coding	chr2	155120163	155199350	-	9.94691	10.1306	9.62753	9.73302	9.77972	10.021	9.95274	10.1357	10.0607	11.3537	11.2691	11.0788	11.4062	11.4078	11.4078	11.2603	11.617	10.7632	11.221	10.9337	10.9801	10.8368	10.8368	10.7591
21466	ENSMUSG00000094164.3	Ighv2-3	IG_V_gene	chr12	113574807	113575237	-	6.20945	3.70044	5.55459	5.39232	2.32193	3.16993	4	6.79442	4.08746	0	0	0	0	0	0	0	0	0	0	0	0	1	0	0
15220	ENSMUSG00000060181.7	Slc35e3	protein_coding	chr10	117569584	117582270	-	8.18982	8.32193	7.81378	8.19476	8.13955	8.16993	8.56224	8.56224	8.27146	10.4522	10.0861	10.7245	9.73809	10.0154	10.6733	10.5812	10.5812	9.49586	10.098	11.0546	9.71425	10.0098	11.2082	10.2119
15559	ENSMUSG00000062515.4	Fabp4	protein_coding	chr3	10269148	10273636	-	15.3777	14.2526	14.5546	15.3126	14.9785	15.7362	15.6848	13.9677	15.0159	8.71768	7.12928	10.783	10.9491	6.74147	9.47371	5.75489	6.12928	9.66888	7.6865	6.53916	5.35755	6.71425	7.09803	6.30378
15618	ENSMUSG00000062944.5	9130023H24Rik	protein_coding	chr7	127833630	127837203	-	7.05528	7.33985	7.03342	6.67243	6.9542	6.94251	7.18982	6.76818	6.26679	7.94837	7.94251	8.14466	8.27612	8.13443	7.94251	8.62205	8.30378	8.12412	8.54303	8.42626	8.633	8.24317	8.21432	7.98299
11917	ENSMUSG00000042622.15	Maff	protein_coding	chr15	79230821	79243276	+	11.1357	10.8194	11.3387	11.2923	10.9958	11.1542	11.4435	12.2877	12.576	9.21675	8.09803	7.9542	8.43463	9.15735	7.30378	7.05528	7.22882	8.2384	8.61102	7.49185	7.74819	7.75489	8.06609	6.26679
9286	ENSMUSG00000034810.8	Scn7a	protein_coding	chr2	66503769	66615258	-	10.9061	10.8925	10.0154	12.0536	11.3597	11.4051	11.7061	11.4773	11.1176	5.90689	5.72792	7.42626	8.29462	6.2854	6.59991	4.52356	3.90689	6.47573	6.89482	4.9542	5.78136	4.80735	4.58496	3.45943
3097	ENSMUSG00000021708.19	Rasgrf2	protein_coding	chr13	92028519	92268164	-	8.37938	7.91886	7.39232	10.5746	9.86264	10.043	10.2644	9.2738	8.76155	1.58496	2.80735	4.16993	4.64386	0	3.16993	4.08746	3.32193	2.80735	3.45943	4	3	5	3.16993	4.16993
6257	ENSMUSG00000028289.13	Epha7	protein_coding	chr4	28813131	28967499	+	5.42626	5.24793	6.58496	6.47573	7.29462	5	7.43463	8.71425	8.0607	12.0808	11.5784	12.0231	11.8361	12.4732	11.703	11.6073	13.6093	9.85953	10.5718	11.6348	11.1592	11.6198	11.7645	12.1463
24460	ENSMUSG00000105606.2	Igkv2-109	IG_V_gene	chr6	68279411	68280142	+	8.76818	6.97728	7.41785	5.72792	4.52356	3.90689	5.12928	7.19967	7.19967	1	0	0	0	0	0	0	1	2.32193	2.58496	0	0	0	0	1
17918	ENSMUSG00000079105.5	C7	protein_coding	chr15	5018244	5093222	-	5.90689	4.45943	6.65821	8.48382	7.41785	6.32193	6.40939	7.65821	7.31288	0	2	1	2.58496	3	0	0	1.58496	2	2	0	0	2.32193	0	0
10502	ENSMUSG00000038418.8	Egr1	protein_coding	chr18	34992876	34998037	+	14.6327	14.3676	14.2937	16.3828	16.2719	15.5367	16.4075	15.3361	14.8484	12.9403	12.0795	12.446	12.3548	12.1193	13.5199	11.7228	11.8447	12.1908	11.9958	12.3323	12.1066	11.8937	12.0375	11.9106
4377	ENSMUSG00000024666.7	Tmem138	protein_coding	chr19	10547842	10554726	-	7.42626	7.09803	6.65821	7.33092	7.36632	7.59991	7.73471	8.03892	7.34873	9.04985	8.81057	8.64386	8.88264	8.81378	8.76155	8.73132	8.89482	8.70044	9.26444	8.62571	8.69	8.56605	8.71425	8.47573
530	ENSMUSG00000003228.10	Grk5	protein_coding	chr19	60878187	61084406	+	9.99152	9.76487	9.68825	10.6284	10.4367	10.7082	10.9418	10.2515	10.2204	8.05528	7.56224	8.35315	8.65821	8.47168	7.70044	8.66178	8.06609	7.8009	9.13443	7.88874	8.0607	7.7879	7.9542	7.53138
12093	ENSMUSG00000043430.6	Psapl1	protein_coding	chr5	36361365	36363912	+	6.37504	5.64386	4.39232	1.58496	3.32193	2	4.16993	6.84549	4.64386	9.07146	10.544	10.544	8.91588	11.4299	11.1306	10.9204	10.733	10.7541	11.0681	10.1357	9.79766	10.1561	9.86109	10.3707
14153	ENSMUSG00000053475.6	Tnfaip6	protein_coding	chr2	51928021	51946698	+	12.042	10.4707	10.1737	12.3197	12.4165	12.0077	11.7078	12.6974	12.9784	6.89482	6.26679	7.21917	7.06609	6.12928	6.50779	5.72792	3.70044	5.39232	3.90689	6.52356	3.16993	4.32193	6.20945	2.80735
5768	ENSMUSG00000027368.7	Dusp2	protein_coding	chr2	127178079	127180296	+	9.13443	8.26679	8.52748	10.567	10.5651	11.736	11.5362	9.88264	9.99718	4.75489	4.70044	5.2854	6.56986	4.39232	6.02237	4.90689	3.58496	6.20945	4.52356	5.35755	5.2854	6.24793	5.58496	4.39232
5988	ENSMUSG00000027800.15	Tm4sf1	protein_coding	chr3	57193032	57209409	-	12.7183	12.1418	11.7948	13.0493	12.2952	12.0213	12.2538	12.9871	12.5786	14.8263	14.1536	15.1907	14.7915	14.7927	15.0273	14.6804	14.1278	15.4895	15.3083	13.9872	15.3143	14.2629	14.3764	14.3088
20121	ENSMUSG00000086709.2	Gm16263	lncRNA	chr13	118831828	118851932	-	3.16993	2.32193	1.58496	4.70044	4.45943	4.75489	4.08746	4.24793	3.58496	0	0	0	0	0	0	0	1	0	0	0	1	0	0	0
7643	ENSMUSG00000030865.5	Chp2	protein_coding	chr7	121818719	121822047	+	9.15482	8.30834	8.12412	10.4998	10.375	10.4502	11.0168	9.30834	10.0914	2.32193	2.80735	5.75489	5.52356	4.45943	3.70044	5.08746	6.75489	3.70044	4.52356	4.32193	3.32193	3.45943	3.90689	4.39232
4425	ENSMUSG00000024772.10	Ehd1	protein_coding	chr19	6326755	6350126	+	12.2603	12.0189	12.0334	12.3815	12.4149	12.8549	12.9801	12.1802	12.4658	10.1774	9.93958	10.4949	10.6284	10.0848	9.60177	10.1331	9.75989	10.9816	11.3315	10.1662	10.6493	10.7142	10.4645	10.1228
799	ENSMUSG00000005339.11	Fcer1a	protein_coding	chr1	173048851	173054781	-	5.80735	4.08746	4.16993	7.36632	7.09803	6.70044	6.45943	5.9542	6.53916	0	0	0	0	1.58496	1	0	0	0	0	1.58496	1	3	2	2
14960	ENSMUSG00000058454.16	Dhcr7	protein_coding	chr7	143376882	143402147	+	8.87036	9.36632	9.84862	8.64746	9.06609	9.39232	9.59991	9.65821	9.65105	11.9986	12.585	11.2912	12.0471	11.7859	11.93	11.769	11.994	11.1668	11.8431	11.6965	11.2814	11.158	11.7989	10.4367
16071	ENSMUSG00000066438.7	Plekhd1	protein_coding	chr12	80739365	80770988	+	5.61471	5.45943	3	3.70044	4.24793	3.16993	4.52356	5.04439	2.80735	8.37069	7.85798	10.0224	10.0417	7.92481	10.4788	12.0279	8.74819	10.4656	10.9061	10.7389	10.5812	10.3934	9.76155	8.8009
16019	ENSMUSG00000065987.13	Cd209b	protein_coding	chr8	3967655	3976844	-	8.90388	7.33092	8.46761	12.7505	13.181	10.444	11.1389	9.50779	10.4564	1.58496	1.58496	4.85798	4.90689	1	1.58496	1	0	3.16993	3.32193	1.58496	0	0	0	1
7465	ENSMUSG00000030544.6	Mesp1	protein_coding	chr7	79441989	79443536	-	1	0	0	0	1	0	1	0	1	5.04439	5.04439	6.55459	5.32193	5.9542	9.15987	6.67243	5.58496	4	3.70044	7.58496	6.71425	6.53916	7.15987	5.75489
15531	ENSMUSG00000062312.6	Erbb2	protein_coding	chr11	98303296	98328542	+	10.0444	10.4707	10.1911	9.19967	9.36413	8.98868	10.4367	10.8337	9.76155	12.5703	12.6259	11.7818	12.3208	12.6083	11.9901	12.4924	12.7307	11.7048	12.6314	12.1144	12.8925	12.3006	11.7899	11.969
4131	ENSMUSG00000024186.16	Rgs11	protein_coding	chr17	26421925	26430298	+	6.58496	5.61471	7.98299	6.62936	6.79442	7.39232	7.77479	7.35755	6.58496	11.117	11.1972	10.7271	10.3718	11.8045	12.595	11.2503	10.9549	10.2372	8.97728	11.7952	12.3281	12.1466	11.7879	12.4946
10744	ENSMUSG00000039062.16	Anpep	protein_coding	chr7	79471551	79510807	-	12.7669	12.4883	12.8521	11.9672	11.8603	13.207	12.8295	12.8252	12.3518	14.6782	14.4087	15.1634	15.2034	15.5764	14.6618	15.7138	14.9611	14.3181	15.2821	14.6855	14.0315	14.7463	14.2812	14.9917
17933	ENSMUSG00000079168.5	Cd209g	protein_coding	chr8	4184098	4187707	+	8.85487	6.89482	6.80735	9.35315	10.1472	9.633	10.5831	8.58871	10.0168	1	1	4.9542	4.64386	1	3	1.58496	1.58496	3.70044	2.80735	2.80735	0	1.58496	1.58496	1
25011	ENSMUSG00000107143.2	Gm6598	lncRNA	chr5	130249292	130251906	-	3	3	3	3.32193	2.32193	2	2.58496	1.58496	3.16993	5.64386	5.80735	5.49185	5.35755	5.85798	6.24793	5.67243	4.9542	4.45943	4.32193	6.20945	6.04439	6.12928	6.22882	6.2854
13066	ENSMUSG00000047842.8	Diras2	protein_coding	chr13	52658416	52685315	-	5.49185	5.20945	5.70044	5.75489	5.88264	7.32193	8.31288	6.78136	5.90689	1.58496	0	1	1.58496	3.58496	1	0	0	2	1	2	1.58496	2.80735	1.58496	1.58496
2319	ENSMUSG00000020287.16	Mpg	protein_coding	chr11	32176505	32182700	+	9.40514	9.46352	8.85798	8.65105	8.84549	8.89178	9.25974	9.12928	9.24793	11.021	10.5859	10.7903	10.6348	10.5314	11.0721	10.1163	10.0444	10.2946	10.3015	10.9535	10.4788	10.4168	11.0084	10.6073
8865	ENSMUSG00000033510.15	Otud7a	protein_coding	chr7	63094499	63408776	+	1	1	2.58496	2.80735	3.58496	1.58496	3.32193	3.45943	2.58496	8.84235	7.03342	8.74819	8.72792	7.10852	9.2503	6.78136	5.78136	9.49785	7.49185	8.19967	7.24793	7.56986	8.52748	5.88264
17569	ENSMUSG00000076677.2	Ighv6-3	IG_V_gene	chr12	114355332	114355789	-	10.2527	7.96	6.80735	7.77479	5.49185	4.52356	6.61471	10.8202	7.14975	0	1.58496	2	1	0	1	0	0	1	0	0	1	0	2	2
1530	ENSMUSG00000015396.5	Cd83	protein_coding	chr13	43938251	43956608	+	11.9625	10.8742	10.5236	12.5041	12.4974	14.0142	13.2979	11.5425	12.7572	7.14975	7.05528	7.84549	8.56986	6.35755	5.16993	6.90689	5.67243	6.42626	6.71425	8.30378	7.04439	8.69697	7.41785	7.93664
21794	ENSMUSG00000096594.3	Igkv8-19	IG_V_gene	chr6	70317860	70318437	-	10.0967	7.33092	10.0861	8.09276	5.08746	4.39232	8.8009	6.44294	5.9542	0	0	1.58496	0	1	0	0	0	1.58496	1.58496	0	1	1	1	2
8241	ENSMUSG00000032000.18	Birc3	protein_coding	chr9	7848700	7873187	-	11.6795	11.1026	12.4276	11.6334	11.5531	11.9858	12.1892	12.334	12.1596	9.19229	9.69523	9.54689	9.98868	10.2095	9.40088	9.86264	9.17493	8.73132	10.3641	9.86882	10.1293	10.2456	9.81538	9.8933
9500	ENSMUSG00000035472.15	Slc25a21	protein_coding	chr12	56759419	57244257	-	3.16993	2	2.58496	3.70044	3.16993	3.16993	4.64386	2.80735	3.80735	0	1	0	0	0	0	0	0	0	0	1	1	1	0	1
13195	ENSMUSG00000048440.17	Cyp4f16	protein_coding	chr17	32755532	32770772	+	8.35755	8.28077	7.93074	8.35755	8.29462	9.08746	9.21917	8.69349	8.92184	9.87191	9.56986	10.1636	10.2456	10.0835	10.0348	10.0647	9.84862	9.75989	10.2621	10.0701	10.0362	10.2021	10.0993	9.90689
20665	ENSMUSG00000089712.3	Gm15889	lncRNA	chr8	95104500	95106945	+	1	1	0	2.32193	2.32193	2	1.58496	0	0	3.70044	5	5.55459	5.2854	6.37504	5.88264	5.80735	5.35755	5.24793	5.61471	6.58496	4.32193	6.02237	5.72792	4
16058	ENSMUSG00000066278.7	Vps37b	protein_coding	chr5	124142704	124170333	-	12.4737	12.7932	12.5459	12.3228	12.5897	14.1891	14.2529	12.2506	12.6029	10.1935	10.599	10.0112	9.9901	10.6457	10.0238	9.95274	10.3608	9.79928	10.3208	10.314	10.043	9.81698	10.4221	8.76487
5343	ENSMUSG00000026587.16	Astn1	protein_coding	chr1	158189843	158519351	+	3.80735	3	3	7.37504	6.78136	3.32193	4.24793	4.90689	4.64386	0	0	0	0	0	0	0	0	0	0	0	0	0	0	0
25060	ENSMUSG00000107277.2	Gm10461	TEC	chr5	32764364	32769149	-	4.08746	3.90689	4.45943	3.90689	4.80735	3	4	3.32193	4.70044	6.61471	6.71425	6.74147	6.49185	6.91886	7.2384	6.84549	6.70044	5.88264	5.24793	6.88264	7.05528	6.97728	7.27612	7.40939
16891	ENSMUSG00000072945.4	Ripply1	protein_coding	chrX	138680298	138683102	-	0	0	1	1	1	0	0	2	0	4.58496	6.18982	5.9542	7.17991	5.49185	5.42626	7.75489	3	5.45943	5.93074	5.58496	3.58496	5.55459	5.85798	5.49185
22925	ENSMUSG00000100301.7	6030407O03Rik	lncRNA	chr1	73657247	73903625	-	1.58496	1	1	4	3	0	3.16993	3.16993	3.16993	7.2384	5.61471	7.62205	6.30378	7.59246	7.5157	7.06609	5.49185	7.05528	7.53138	7.27612	7.7879	7.58496	6.64386	7.84549
17547	ENSMUSG00000076612.9	Ighg2c	IG_C_gene	chr12	113248945	113252552	-	7.33092	10.9136	11.5157	11.8922	10.5632	5.04439	10.3061	8.48784	11.2656	1	1.58496	2	4.64386	1	2	0	3	0	2	2	0	0	1.58496	0
8407	ENSMUSG00000032315.7	Cyp1a1	protein_coding	chr9	57595211	57611107	+	8.21432	8.37504	6.62936	7.09803	7.45121	1.58496	4.45943	6.98868	7.06609	0	0	1	0	0	0	0	0	1	0	0	0	0	0	0
14084	ENSMUSG00000053113.4	Socs3	protein_coding	chr11	117856905	117860873	-	13.832	13.6416	12.8378	13.8618	14.0404	13.7998	14.3311	13.7908	13.3219	11	9.06609	10.4263	10.5275	10.1137	9.76818	10.0182	8.46352	10.0993	9.43671	10.5088	11.6551	11.1731	11.1421	10.5981
19472	ENSMUSG00000085095.3	Gm15635	lncRNA	chr7	99309337	99316707	+	7.03342	8.54689	9.44294	6.30378	6.75489	3.90689	4.24793	5.49185	8.17991	0	1	0	2	1	0	1	1	1	0	0	0	1.58496	0	1
7662	ENSMUSG00000030889.15	Vwa3a	protein_coding	chr7	120338541	120404965	+	5.90689	5.04439	5.75489	7.94251	7.01123	7.82018	7.84549	6.79442	6.02237	2.32193	1	1.58496	2.32193	1	3.45943	1	1.58496	1.58496	2.32193	3.16993	3.32193	1	2	0
11293	ENSMUSG00000040584.9	Abcb1a	protein_coding	chr5	8710077	8798575	+	8.49586	7.90087	7.85175	11.041	10.1724	9.97871	10.5999	9.783	9.30378	6.16993	4.90689	5.49185	6.76818	4.90689	5.78136	4.45943	4.39232	4.08746	4.80735	4.90689	5.08746	5.52356	5.32193	4.32193
28425	ENSMUSG00000117799.2	Gm50295	lncRNA	chr17	27267250	27270388	-	3.58496	3.32193	1.58496	1.58496	2	1.58496	2	3	2.32193	5.70044	6.85798	6.39232	4.52356	6.70044	7.49185	5.61471	6.87036	6.26679	4.90689	6.91886	5.42626	5.83289	6.64386	6.30378
8774	ENSMUSG00000033200.17	Tpsg1	protein_coding	chr17	25588247	25593416	+	4.45943	2.32193	3.58496	6.10852	6.16993	5.39232	5.90689	5	6.12928	1.58496	0	1	1.58496	0	1	0	0	0	1	0	1	0	0	0
8682	ENSMUSG00000032878.17	Ccdc85a	protein_coding	chr11	28335685	28534324	-	7.76818	7.49985	6.91886	9.57932	8.93958	9.0607	9.13443	7.88264	7.88874	2	3	3.58496	3.32193	2	4.64386	0	2.80735	0	3.32193	2.58496	0	1	0	1.58496
27655	ENSMUSG00000115149.2	9330188P03Rik	lncRNA	chr14	105826910	105869488	+	7.13955	6.83289	7.12928	5.75489	5.49185	5.61471	6.52356	8.03342	6.6865	11.8194	10.2372	11.1843	10.0526	10.792	11.8941	10.4388	9.57743	9.17742	9.64205	11.3393	11.3987	10.4273	12.0556	11.0539
17197	ENSMUSG00000074472.11	Zfp872	protein_coding	chr9	22099386	22113419	+	2.80735	2	3.58496	0	0	2	2	3.16993	3.16993	5.2854	7.12928	6.71425	6.04439	7.60733	7.13955	7.7211	6.79442	6.26679	6.24793	7.19967	6.6865	7.13955	5.55459	6.88264
16065	ENSMUSG00000066363.13	Serpina3f	protein_coding	chr12	104180803	104187388	+	6.24793	5.2854	5.78136	8.22882	8.17493	7.52356	5.72792	6	7.25739	2	2	1.58496	4.16993	2.80735	1.58496	2	1	3	1.58496	2	2	3.45943	2.32193	1.58496
13639	ENSMUSG00000050714.10	Zbtb26	protein_coding	chr2	37322180	37333147	-	6.98868	7.45943	7.09803	7.30378	7.76818	7.20945	7.70044	7.45943	6.67243	10.1561	10.0362	9.99859	9.71253	9.93811	9.67243	9.98299	10.1306	8.17493	8.72451	10.2656	10.2831	9.96	10.4898	10.3934
27802	ENSMUSG00000115680.2	Gm35167	lncRNA	chr15	38184253	38202461	-	2.32193	2	1	2.32193	2.32193	3.16993	2.80735	2.32193	2.32193	1	0	0	0	0	1	0	0	0	0	0	0	0	0	0
21462	ENSMUSG00000094124.6	Ighv1-74	IG_V_gene	chr12	115766268	115766700	-	7.80735	4.16993	3.80735	4.9542	3.45943	3	4.08746	5.16993	4.16993	0	0	0	0	0	0	0	0	0	0	1	0	0	1	1
17514	ENSMUSG00000076545.3	Igkv4-72	IG_V_gene	chr6	69203838	69204417	-	8.9629	8.35755	8.85175	6.12928	5.97728	4.9542	5.72792	4.64386	6.55459	1	0	2.32193	2.58496	0	0	0	0	0	1	0	1.58496	1	0	2
7007	ENSMUSG00000029576.18	Radil	protein_coding	chr5	142470594	142536853	-	7.5157	7.85798	7.90087	8.39232	8.19967	8.29002	8.69697	6.91886	7.53916	5.04439	4.52356	4.85798	5.32193	5.70044	4.9542	4	3	4.08746	4.90689	4.64386	3.58496	4.58496	4.58496	5.93074
13916	ENSMUSG00000052221.9	Ppp1r36	protein_coding	chr12	76464312	76486266	+	4.45943	4.32193	5.45943	4.39232	4.08746	2.32193	5.35755	6.18982	5.39232	7.2854	8.224	8.33985	7.74819	8.41785	8.12412	8.77808	8.93369	8.49985	8.27146	8.32193	7.69349	8.18982	8.07146	8.50779
10648	ENSMUSG00000038775.15	Vill	protein_coding	chr9	118881846	118900593	+	10.29	10.2336	9.07414	8.9571	9.11114	8.86728	9.59432	9.94691	9.31967	12.1762	12.0109	11.6948	12.656	12.158	11.7628	12.2161	11.7147	12.2776	12.4054	11.9151	13.4839	13.1523	11.183	11.9263
6384	ENSMUSG00000028525.17	Pde4b	protein_coding	chr4	101944740	102464456	+	13.6091	13.1941	13.4795	12.8977	12.7634	13.0357	13.1069	13.8217	14.0229	11.1376	10.5906	11.1978	11.7402	11.3055	10.5878	11.0627	10.4878	9.66356	11.7536	11.2384	11.0042	10.6546	11.3066	11.0105
4925	ENSMUSG00000025784.6	Clec3b	protein_coding	chr9	122980011	122986497	+	11.4553	9.39232	10.5372	13.3159	13.6241	13.7518	13.7372	12.1941	13.3483	2.80735	3.80735	8.55842	6	2.80735	4.90689	3.58496	3.45943	7.7211	5.32193	4	4.16993	3.80735	4.08746	3.90689
26282	ENSMUSG00000110945.2	Gm9856	lncRNA	chr9	122848060	122850637	-	4.58496	4.80735	4.90689	4.58496	4.58496	4.39232	5.24793	4.9542	5	7.72792	7.30378	7.45121	7.42626	7.40088	7.67948	7.59991	6.24793	6.08746	6.22882	7.70044	7.96578	7.88264	8.01681	8.02791
8163	ENSMUSG00000031880.8	Rrad	protein_coding	chr8	105354702	105357959	-	8.70044	7.60733	8.16993	11.3426	10.9181	10.668	10.8289	10.1267	9.98442	3	3.58496	5.2854	5.72792	3.70044	3.32193	2.80735	3	4.70044	6.14975	4.16993	4.45943	5.16993	3.90689	5.2854
5491	ENSMUSG00000026832.13	Cytip	protein_coding	chr2	58019149	58085544	-	12.9076	13.4508	13.9453	12.3304	12.4988	13.544	13.6525	12.4484	13.0255	7.45121	7.89482	8.90388	8.77149	9.51767	7.05528	9.26444	7.89482	8.85487	10.2969	9.10066	10.6184	10.0028	9.18982	9.10591
20768	ENSMUSG00000089998.3	Phtf1os	lncRNA	chr3	103871852	103875897	-	3	2.80735	2	3	2	4.16993	2.58496	3.90689	3.45943	6.75489	6.33985	6.70044	6.24793	6.49185	7.11894	6.74147	6.33985	5.2854	4.75489	7.31288	7.2854	7.53138	7.37504	7.13955
10100	ENSMUSG00000037370.14	Enpp1	protein_coding	chr10	24513812	24588057	-	9.85643	9.44708	10.5565	9.46964	9.96867	9.21917	9.53528	11.8349	10.567	14.3154	12.9742	13.7365	13.3695	12.8445	12.7595	13.4457	13.1129	12.5824	13.2973	12.9061	12.617	12.3548	12.9254	12.7127
22671	ENSMUSG00000098814.3	Igkv19-93	IG_V_gene	chr6	68713281	68713764	-	8.19476	5.20945	8.08746	7.56224	6.44294	6.04439	6.18982	6.20945	8.23362	1	1	1	2.32193	0	0	0	0	1.58496	4.45943	1.58496	2	2.32193	0	1.58496
14775	ENSMUSG00000057156.11	Homez	protein_coding	chr14	55090193	55108418	-	7.84549	7.70736	7.88264	7.3837	7.59991	7.58496	8.07682	7.92481	7.82018	9.05257	8.87344	9.23362	9.29692	8.90689	8.47978	9.37721	9.61102	8.50383	9.54882	9.27612	9.33092	9.24793	9.35315	9.16239
17650	ENSMUSG00000076939.3	Iglv3	IG_V_gene	chr16	19059957	19060440	-	6.26679	5.61471	5.32193	6.87036	5.85798	5.45943	6.18982	6	5.55459	0	0	0	0	0	0	1	0	1	0	2.32193	3.32193	2.80735	1.58496	2.80735
24743	ENSMUSG00000106391.2	Gm42690	TEC	chr5	100577585	100579420	+	2.80735	2.32193	2	2.58496	3.58496	3.32193	2.32193	2	4.08746	5.35755	5.35755	5.32193	5.35755	4.80735	5.83289	4.70044	5.42626	5.08746	4.64386	5.61471	5.58496	5.64386	5.35755	6
14810	ENSMUSG00000057378.16	Ryr3	protein_coding	chr2	112461700	113047441	-	6.26679	5.42626	6.47573	6.85798	5.90689	4.75489	5.67243	6.24793	5.55459	0	1	2.32193	1.58496	2.32193	1	2	0	0	0	3	3	2	1.58496	0
2169	ENSMUSG00000020027.19	Socs2	protein_coding	chr10	95221224	95253042	-	9.25267	9.00562	9.62205	10.5934	10.0768	9.35315	10.4584	10.9922	10.5147	12.4615	13.0224	13.1405	12.8603	13.2771	13.7175	12.6647	12.7463	12.1802	12.392	12.581	11.7266	12.6389	12.2264	13.1072
14321	ENSMUSG00000054474.16	Thnsl2	protein_coding	chr6	71105150	71121423	-	8	7.27612	7.40939	8.19476	8.13443	7.3837	8.03342	7.79442	7.92481	9.07146	10.2131	9.45327	9.28771	9.76487	9.44501	9.31061	9.05528	9.58496	9.56415	9.92481	8.91886	9.09276	9.35535	9.59805
20153	ENSMUSG00000086774.2	Gm11915	lncRNA	chr4	28814297	28815076	-	0	0	0	1	2	0	1	2	1	4.52356	4.16993	5.24793	4.52356	4.64386	5.35755	3.70044	4.9542	2.80735	3.16993	5.35755	4.75489	4.64386	5.08746	5.20945
5600	ENSMUSG00000027016.18	Zfp385b	protein_coding	chr2	77240978	77649983	-	4.39232	3.32193	4.90689	6.70044	6.14975	4.39232	4.58496	6.14975	5.88264	8.85487	10.0014	9.7211	8.31741	9.36632	10.4231	9.60363	11.1911	9.03342	8.36194	9.87036	8.69697	9.77479	9.39874	10.5255
924	ENSMUSG00000006218.5	Fam131c	protein_coding	chr4	141095531	141111486	+	4.08746	3.16993	4.08746	3.32193	4	2.80735	4.52356	5.9542	4.75489	8.59246	6.58496	8.65821	8.61839	7.62205	9.02237	8.25267	7.04439	9.56986	9.09276	8.94251	7.36632	8.01123	9.17493	7.78136
25921	ENSMUSG00000109857.2	Gm53058	lncRNA	chr16	13280410	13285101	+	4.58496	3.80735	5.32193	4.16993	4.24793	1.58496	2.58496	4.24793	3.80735	8.09276	7.56224	7.70736	7.42626	7.10852	8.88264	8.47978	7.52356	7.21917	6.33985	7.89482	8.61839	8.26679	8.16993	8.40514
5034	ENSMUSG00000026012.3	Cd28	protein_coding	chr1	60755959	60812518	+	8.78463	7.37504	8.03892	9.87805	10.3354	12.1049	12.1108	8.48784	8.67948	3.16993	1.58496	3.90689	3.90689	3.45943	3.16993	3.58496	2.58496	2.32193	3.32193	4.70044	4.08746	5.2854	4.16993	4.16993
2016	ENSMUSG00000019577.7	Pdk4	protein_coding	chr6	5483351	5496309	-	17.0197	16.5804	14.154	14.2191	14.1118	9.92778	11.5703	12.5375	12.4959	6.22882	6.52356	7.21917	7.12928	7.58496	6.70044	6.52356	6.16993	6.61471	7.48382	6.14975	6.42626	7.71425	5.9542	4.90689
17651	ENSMUSG00000076940.4	Iglv2	IG_V_gene	chr16	19079151	19079609	-	9.19229	7.61471	8.67948	7.65105	6.02237	3	6.75489	4.9542	5.70044	0	0	0	1	0	1.58496	1	0	0	1.58496	1	1.58496	1	0	0
3787	ENSMUSG00000022951.17	Rcan1	protein_coding	chr16	92188841	92267755	-	12.3573	12.2073	10.6366	12.5772	12.1624	10.9593	10.7977	12.128	11.9385	9.00843	8.63662	9.19967	10.0674	8.73471	8.633	9.21432	8.71425	9.22159	9.68475	9.21675	9.19967	9.53333	9.40939	8.85175
2640	ENSMUSG00000020838.13	Slc6a4	protein_coding	chr11	76889429	76923166	+	5.93074	4.52356	4.9542	7.78136	7.99435	7.7211	7.97154	6.88264	7.59991	2.32193	1.58496	2.58496	2	2.80735	2.32193	2.32193	1	1.58496	4.16993	2	2	1.58496	2	2
21652	ENSMUSG00000095589.3	Ighv1-55	IG_V_gene	chr12	115171715	115172211	-	10.0901	6.47573	6.30378	7.85175	4.90689	4.39232	3.80735	7.62936	5.83289	0	1	1.58496	0	0	0	0	0	0	1	0	1	0	1	1
21520	ENSMUSG00000094561.2	Ighv1-22	IG_V_gene	chr12	114709893	114710326	-	8.59619	7.7211	8.24793	7.18982	4.32193	4.75489	4.90689	6.10852	5.70044	0	0	1.58496	1.58496	0	0	0	0	2.32193	1.58496	0	0	2.32193	0	1
26563	ENSMUSG00000111888.2	Gm46212	lncRNA	chr10	14420234	14426775	+	2.32193	2.32193	1	3	2	2.58496	2	3	2.32193	4.45943	4.16993	5.45943	4.70044	3.80735	4.85798	4.32193	4.85798	5.2854	4.75489	4.52356	4.70044	4.45943	4.16993	4.64386
21593	ENSMUSG00000095127.3	Ighv1-82	IG_V_gene	chr12	115916158	115916625	-	11.1137	8.06609	11.1472	8.16491	5.12928	5.67243	5.61471	6.18982	6.18982	0	0	0	1	0	0	1	0	0	1.58496	1.58496	0	1.58496	0	0
7208	ENSMUSG00000030048.6	Gkn3	protein_coding	chr6	87360238	87365917	-	5.2854	3.32193	2.32193	6.64386	6.93074	4.52356	6.04439	5.75489	3	0	0	0	1	0	0	0	0	0	0	0	0	0	0	0
4086	ENSMUSG00000024107.8	Lhcgr	protein_coding	chr17	89023909	89099418	-	3	2.80735	2.58496	4.80735	3.90689	3.45943	2.32193	3	1	0	0	0	0	0	0	0	0	0	0	0	0	0	0	0
21686	ENSMUSG00000095794.3	Igkv6-17	IG_V_gene	chr6	70348423	70348977	+	7.82655	7	6.97728	6.58496	5.16993	5.39232	5.9542	10.8146	7.13955	0	0	1	1.58496	1	0	1	1	1.58496	3	0	2	0	1.58496	2.32193
8726	ENSMUSG00000033029.13	1700088E04Rik	protein_coding	chr15	79013549	79025453	-	5.58496	5.32193	5.04439	5.20945	5.67243	5.16993	5.12928	5.9542	5.70044	7.45121	6.45943	6.79442	6.49185	6.74147	7.06609	7.04439	6.79442	7.45943	7.18982	6.49185	6.6865	7.05528	6.83289	7.11894
14586	ENSMUSG00000056014.16	A430033K04Rik	protein_coding	chr5	138621121	138650676	+	6.98868	7.65105	7.35755	7.2384	7.08746	7.39232	7.84549	6.79442	6.16993	9.09276	9.19722	9.45121	9.05257	9.08215	9.42626	9.32418	9.3443	7.97154	8.85798	9.40939	9.01959	9	9.32643	9.37938
243	ENSMUSG00000001444.3	Tbx21	protein_coding	chr11	96988897	97006157	-	7.15987	6.10852	6.84549	7.2384	8.00562	7.94251	7.72792	7.08746	8.25739	0	1	3	4.32193	2.80735	2	4.16993	1.58496	3	2.58496	3.32193	3.16993	3.32193	3.45943	2
5410	ENSMUSG00000026697.11	Myoc	protein_coding	chr1	162466724	162477262	+	8.8857	7.01123	7.37504	12.32	12.5226	10.3454	10.4848	9.62571	9.23601	3.32193	2	4.45943	4	2	3	3.32193	1	4.64386	2.58496	4.24793	3.45943	3.32193	3.70044	3.32193
16428	ENSMUSG00000069515.7	Lyz1	protein_coding	chr10	117123702	117128773	-	10.4041	8.92184	8.94544	13.2902	13.3283	10.5765	11.0498	8.65821	9.8933	3.32193	2.58496	6.12928	4.58496	2.32193	2.32193	3.32193	3	5.85798	4.24793	5.20945	2.80735	4.08746	2.80735	4.39232
14952	ENSMUSG00000058427.11	Cxcl2	protein_coding	chr5	91051730	91053797	+	12.4538	11.1235	9.7364	11.6221	12.2923	14.3104	13.3009	11.9088	13.1992	6.18982	4.16993	5.20945	4.58496	5.12928	4.75489	6.52356	3.58496	5.16993	2.80735	6.18982	6.80735	8.94251	6.58496	6
25994	ENSMUSG00000110115.2	Gm32486	lncRNA	chr7	138872733	138876781	-	1	0	0	0	0	0	0	1.58496	0	4	3.70044	3.45943	3.16993	3.45943	2.80735	4.16993	5.20945	2	2.80735	4	4.85798	3.90689	4	3.80735
17575	ENSMUSG00000076731.4	Ighv8-12	IG_V_gene	chr12	115611565	115612007	-	8.61471	8.27146	6.75489	6.12928	4.16993	4.39232	5.2854	8.51175	4.64386	1.58496	0	0	1	0	0	0	0	1	1.58496	0	1	0	0	2
13498	ENSMUSG00000050014.9	Apol10b	protein_coding	chr15	77468019	77480325	-	7.16993	6.84549	7.21917	8.78136	8.37504	7.74147	8.17493	8.13955	7.8009	5.32193	4.70044	5.39232	5.24793	5.16993	4.9542	4.58496	4.08746	3.58496	4.70044	5.08746	4.32193	3.70044	4.58496	2.80735
4805	ENSMUSG00000025479.10	Cyp2e1	protein_coding	chr7	140343652	140354900	+	8.03892	4.90689	6.08746	10.0444	10.623	4.16993	7.16993	7.7211	8.07146	0	0	1	2	0	0	0	0	3.16993	0	0	0	0	0	1
28319	ENSMUSG00000117486.2	Gm30938	lncRNA	chr17	87772068	87781170	-	3.45943	3	2.32193	3.80735	3.16993	1.58496	3	3.45943	3.70044	5.04439	7.15987	6.42626	5.55459	6.14975	5.55459	5.97728	6.20945	5.61471	6.40939	5.80735	5	5.72792	5.83289	5.88264
17539	ENSMUSG00000076596.4	Igkv3-10	IG_V_gene	chr6	70549617	70550214	+	6.06609	5.75489	5.12928	5.67243	4.58496	4.32193	4.75489	9.16491	5.04439	0	0	0	1	0	0	0	0	0	1	2.58496	1	2	0	0
11308	ENSMUSG00000040618.8	Pck2	protein_coding	chr14	55777723	55788699	+	10.3685	10.0954	10.0607	10.1536	10.0674	10.1948	10.6821	10.9766	10.9388	12.3462	11.9462	11.9359	12.2294	11.5646	11.8754	11.7682	12.1573	11.9144	12.0875	11.7266	11.6733	11.9001	11.9392	11.1731
17925	ENSMUSG00000079138.4	Gm8818	processed_pseudogene	chr1	153181178	153182224	+	4	2.80735	2.58496	5.16993	5.39232	5.70044	5.83289	2.32193	4.16993	0	0	0	1	0	0	0	0	0	0	1	0	0	0	0
13721	ENSMUSG00000051113.10	Fam71e1	protein_coding	chr7	44146005	44150910	+	5.49185	5.04439	4.80735	4.58496	5.61471	4.16993	4.70044	4.32193	4.45943	6.79442	6.06609	6.61471	6.56986	6.96578	7.53916	6.80735	6.45943	7.22882	6.45943	7.41785	7.5157	6.90689	7.08746	7.10852
11793	ENSMUSG00000042256.6	Ptchd4	protein_coding	chr17	42626838	42815968	+	2.80735	3.45943	5.52356	2	4.39232	4.16993	5.12928	6.58496	5.42626	0	0	0	0	0	1	0	0	0	0	0	1	0	0	0
195	ENSMUSG00000001143.14	Lman2l	protein_coding	chr1	36458952	36484352	-	9.91886	9.86109	9.39446	9.6987	9.91737	9.55459	9.68124	9.97298	9.56033	10.8956	11.0471	10.9737	11.0063	11.4378	11.0688	11.9114	12.1696	10.6284	11.4252	11.3902	11.638	11.4988	11.2252	11.3343
1982	ENSMUSG00000019278.6	Dpep1	protein_coding	chr8	123912981	123928551	+	10.8074	9.36413	10.4533	12.1082	12.3015	12.5943	13.1246	11.258	12.7655	3.58496	2.58496	7.31288	6.59991	3.32193	4.08746	2.32193	1	5.83289	5.2854	2.32193	2.32193	1	2.58496	1
24091	ENSMUSG00000104548.2	Gm43857	TEC	chr3	152096799	152099877	-	2.80735	3.45943	2.80735	3.45943	3.58496	4	4.08746	3.45943	2.32193	6.12928	6.52356	6.33985	5.58496	6.02237	6.49185	6.26679	6.91886	5	5.04439	6.82018	7	7.07682	7.05528	7.03342
14757	ENSMUSG00000057068.16	Fam47e	protein_coding	chr5	92702928	92739138	+	0	0	0	1.58496	2.58496	0	0	1.58496	1	4.32193	4.16993	3.90689	4.08746	4.08746	2.80735	3.16993	4	4.39232	4.39232	4.70044	3.70044	3.90689	4.32193	4.58496
10761	ENSMUSG00000039099.8	Wdr93	protein_coding	chr7	79392911	79435698	+	3.90689	3.80735	3.16993	3.45943	4.32193	4	3.58496	3.16993	3.45943	4.9542	6.12928	5.70044	5.16993	5.39232	6.32193	5.70044	6.20945	5.16993	5.39232	5.45943	5.42626	5.12928	5.55459	5.16993
5877	ENSMUSG00000027570.16	Col9a3	protein_coding	chr2	180239583	180263982	+	8.52356	8.04985	9.06878	7.67243	8.79442	7.30378	9.52552	11.4898	10.5028	13.6226	12.8529	13.6032	12.8725	13.1419	13.2716	12.8277	12.8863	12.0861	12.8779	13.6114	12.748	12.8779	13.5056	13.8978
6318	ENSMUSG00000028410.14	Dnaja1	protein_coding	chr4	40722150	40737149	+	12.2866	11.823	12.0182	11.6488	11.6334	11.6262	11.6957	11.9039	11.8474	10.352	9.99577	10.7665	10.8226	9.87652	10.5108	10.4676	9.96723	10.2503	10.3387	10.6996	10.9894	10.6961	10.7339	10.236
24297	ENSMUSG00000105139.2	Gm19391	lncRNA	chr3	109027849	109030211	-	3	2	3.45943	4.08746	3.70044	4	3.80735	3.45943	4.32193	7.04439	6.52356	7.2384	6.32193	7.2854	8.05528	7.62205	6.61471	5.64386	5.64386	7.53916	8.30378	7.79442	7.65105	7.86419
11103	ENSMUSG00000040037.14	Negr1	protein_coding	chr3	156267431	157022082	+	6.06609	4.08746	4.58496	7.93074	7.39232	8.12928	7.32193	6.78136	7.87036	0	1.58496	2.80735	2.80735	1.58496	0	0	2.32193	0	0	1.58496	0	0	0	1
18024	ENSMUSG00000079543.4	Igkv13-85	IG_V_gene	chr6	68907253	68907718	-	5.97728	6.61471	6.2854	7.19967	3.45943	3.32193	3.70044	5.83289	4.64386	1	0	2	1.58496	0	0	0	0	1	0	0	1	0	0	0
6549	ENSMUSG00000028793.16	Rnf19b	protein_coding	chr4	128952064	128979679	+	12.1583	11.933	11.9151	11.9669	11.719	12.2776	12.1415	12.1212	12.3098	9.51964	9.02791	9.83605	10.6457	10.0112	9.08746	9.8857	9.11114	9.76155	10.9535	9.71425	10.4398	10.5098	9.45121	9.43671
9445	ENSMUSG00000035279.9	Ssc5d	protein_coding	chr7	4928784	4947825	+	9.02514	7.89482	8.46761	11.1267	10.96	11.3859	11.1241	10.3674	10.9462	5.42626	4.45943	6.12928	5.72792	4.24793	6.59991	3.70044	3.90689	5.70044	5.52356	6.2854	5.75489	4.70044	5.52356	4.24793
21743	ENSMUSG00000096225.8	Lhx8	protein_coding	chr3	154011931	154036296	-	3.90689	3.45943	3.32193	5.90689	5.32193	6.22882	5.64386	4.16993	5.35755	0	0	1	3.16993	0	1	0	0	0	0	1	0	0	0	0
21493	ENSMUSG00000094356.3	Igkv8-28	IG_V_gene	chr6	70120577	70121150	-	9.57932	7.40088	6.10852	5.93074	4.58496	3.90689	4.64386	4.16993	5.08746	0	1	0	1.58496	0	0	0	0	1	1	0	0	0	0	0
12441	ENSMUSG00000045007.10	Tubg2	protein_coding	chr11	101046733	101052613	+	4.80735	3.80735	4.90689	6	5.67243	5	5.58496	6.20945	5.16993	7.80735	7.47573	7.80735	7.82655	7.2384	8.3443	7.53138	7.04439	8.11894	7.98299	8.12412	7.2384	7.5157	8.08215	7.3837
16896	ENSMUSG00000072962.4	Gm16401	lncRNA	chr5	44257784	44259857	+	0	0	0	1.58496	1	0	1	1	0	3.80735	3.58496	4.45943	4.58496	3.58496	2.32193	4.80735	5.12928	2.80735	3.16993	3.32193	3.58496	4.32193	4.08746	4.64386
7226	ENSMUSG00000030077.12	Chl1	protein_coding	chr6	103487547	103727172	+	7.04439	7.44294	4.16993	9.00843	8.22882	6.74147	8.22882	7.76155	6.22882	13.212	13.7692	12.4328	11.5167	12.1684	11.6479	12.9649	12.9487	10.93	11.2779	12.0681	11.2668	11.42	12.0399	12.4268
16421	ENSMUSG00000069378.15	Prdm6	protein_coding	chr18	53596655	53708979	+	3.90689	3	3.16993	5.67243	5.88264	5.16993	5.64386	6.89482	6.58496	1	0	2	1.58496	0	0	1	0	0	0	0	0	0	0	1
1917	ENSMUSG00000018830.11	Myh11	protein_coding	chr16	14012399	14109236	-	13.0166	13.5527	14.1543	13.3833	12.6294	10.9694	12.8948	14.1761	14.1963	8.94251	7.42626	7.73471	10.1485	9.20945	8.87652	8	7.46761	8.66178	7.60733	7.63662	8.88874	9.26679	6.30378	5.85798
13003	ENSMUSG00000047604.4	Frat2	protein_coding	chr19	41834411	41836571	-	6.80735	6.56986	8.42626	8.47978	9.23122	9.49185	9.85953	9.29232	9.91737	4.70044	3.90689	4.58496	4.9542	5.35755	5.12928	4.08746	4.58496	5.49185	4.9542	4.75489	5.16993	5.2854	5.32193	4.64386
27109	ENSMUSG00000113528.2	Gm32699	TEC	chr13	18118876	18120863	+	2.32193	2.32193	1	2.80735	3.32193	2.80735	2.32193	2.58496	1.58496	5.58496	5.58496	6.45943	5.80735	5.83289	6.06609	6.59991	6.58496	4.24793	4.16993	6.64386	6.90689	6.71425	6.18982	6.9542
7080	ENSMUSG00000029699.14	Ssc4d	protein_coding	chr5	135989065	136003385	-	5.49185	6.08746	5.52356	4.9542	5.16993	5.04439	5.16993	5.08746	5.72792	6.67243	7.31288	7.59246	6.52356	7.69349	8.31288	7.21917	7.29462	7.46761	7.05528	7.65821	7.72792	7.44294	7.88264	8.32643
14047	ENSMUSG00000052920.17	Prkg1	protein_coding	chr19	30541889	31742433	-	8.61102	8.45121	9.83289	10.6211	10.4094	8.36194	9.24555	10.6348	10.1434	5.80735	5.08746	6.76818	6.67243	5.04439	5.08746	5.08746	3.90689	4.64386	6.26679	5.45943	4	3.80735	4.9542	3.45943
7890	ENSMUSG00000031398.14	Plxna3	protein_coding	chrX	73372672	73388295	+	7.60733	7.03342	7.93664	8.64746	8.76818	8.57365	9.48985	9.90238	8.74819	11.5603	11.2479	11.4853	11.2088	11.1408	11.807	12.5122	11.5774	10.4325	11.4378	12.372	11.8404	11.9181	12.1235	11.8118
8966	ENSMUSG00000033871.15	Ppargc1b	protein_coding	chr18	61431207	61533502	-	6.80735	6.97728	7.71425	8.25739	8.43463	7.49185	8.07682	7.16993	6.37504	4.9542	4.45943	4.32193	4.32193	5.04439	4.70044	5.2854	5.16993	3.90689	4.75489	5.04439	5.52356	5.55459	4.52356	5.32193
21489	ENSMUSG00000094335.3	Igkv1-117	IG_V_gene	chr6	68098030	68098811	+	10.941	11.4099	9.21675	8.82018	6.52356	5.08746	6.33985	9.85953	7.96578	0	1	2.32193	2.32193	0	1	0	1	1	3	2.32193	2.32193	2.80735	1.58496	1
3567	ENSMUSG00000022550.19	Adck5	protein_coding	chr15	76460558	76480016	+	9.15987	8.47573	8.99435	8.633	8.56986	8.89178	9.40514	9.08215	8.99152	11.0471	11.5103	10.7211	10.0954	10.8226	11.3515	10.7912	11.5807	10.1662	10.3049	10.8711	10.2192	10.7406	10.7398	10.817
12531	ENSMUSG00000045392.9	Olfr1033	protein_coding	chr2	85850977	85875515	+	4.58496	3.58496	3.45943	6.35755	6.10852	5.49185	6.10852	4.75489	5	1.58496	1	1.58496	2.58496	0	2	1	0	0	0	0	0	0	0	0
21764	ENSMUSG00000096410.3	Ighv1-19	IG_V_gene	chr12	114672268	114672755	-	5.80735	6.89482	5.2854	5.39232	3.80735	3.90689	5.16993	7.48382	6.79442	0	0	2.32193	0	0	0	0	0	0	3	0	0	1.58496	1	1
17235	ENSMUSG00000074629.4	4930518I15Rik	TEC	chr2	156698536	156700132	-	3.32193	3.32193	2.58496	3.70044	3.70044	3.58496	4.08746	3.45943	3.16993	7.12928	7.03342	6.94251	6.62936	7.32193	6.87036	7.56986	7.77479	5.52356	4.45943	7.62936	7.88874	7.3837	7.72792	7.87652
17530	ENSMUSG00000076577.3	Igkv8-30	IG_V_gene	chr6	70094045	70094604	-	8.10852	8.98299	5.42626	8.28077	5.42626	4.16993	5.88264	7.66534	7.20945	0	1	1	2	0	0	0	0	0	3.45943	0	1.58496	1.58496	1	2
19475	ENSMUSG00000085105.3	Gm12758	lncRNA	chr7	33933802	33939632	+	3.32193	3.45943	3.45943	2.58496	3.16993	3.45943	1.58496	3.80735	3.58496	6.98868	6.35755	6.42626	5.83289	6.16993	6.18982	6.12928	5.49185	4.70044	5.24793	6.83289	5.93074	6.65821	6.89482	6.71425
1991	ENSMUSG00000019338.14	Zfp687	protein_coding	chr3	94913901	94922759	-	8.9542	9.28077	9.41785	9.19967	9.26913	9.74987	10.1421	9.86264	9.38802	10.733	10.7985	10.7616	10.6618	10.8796	10.403	11.0286	11.3083	10.3783	11.1674	11.0035	11.0091	10.774	10.8431	10.9506
972	ENSMUSG00000006463.14	Zdhhc24	protein_coding	chr19	4928696	4935425	+	8.49985	8.78136	8.04985	7.75489	7.80735	8.17493	7.99435	7.86419	7.80735	9.04166	9.58496	9.59059	9.45327	9.86419	9.42206	9.67772	9.96723	8.90087	9.3015	9.62571	9.66	9.5411	9.49785	9.99435
7898	ENSMUSG00000031428.12	Zcchc18	protein_coding	chrX	135893904	135899221	+	5.45943	4.80735	5.45943	6.61471	6.33985	5.88264	6.72792	6.61471	5.67243	2.32193	1	1.58496	3	1.58496	2	2	1.58496	0	1	3.45943	2.80735	3.45943	2.58496	2
2518	ENSMUSG00000020646.18	Mboat2	protein_coding	chr12	24880878	25014396	+	6.16993	6.24793	6.70044	8.07146	8.13955	7.14975	8.56605	9.13443	8.57743	12.1186	11.9553	11.6129	12.0583	11.1072	10.809	11.6631	10.9218	9.75489	11.6742	11.7989	11.556	11.1383	11.5608	11.0007
17494	ENSMUSG00000076508.4	Igkv17-127	IG_V_gene	chr6	67838137	67838643	+	6.10852	6.52356	5.61471	8.58871	5.12928	4	6.44294	3.80735	4.70044	0	0	1	1	0	0	1.58496	0	0	3	0	0	0	0	1
20472	ENSMUSG00000087486.2	Gm11723	lncRNA	chr11	117674152	117675881	-	2.58496	2.32193	2	1	1.58496	2.32193	1.58496	0	1.58496	5.9542	5.20945	5.75489	5.80735	5.67243	7.26679	6.42626	5.24793	5.08746	4	6.98868	8.20945	7.31288	6.44294	7.04439
21607	ENSMUSG00000095204.7	Ighv1-52	IG_V_gene	chr12	115109107	115109539	-	8.61471	3.70044	6.55459	5.58496	5.70044	2.80735	3.90689	3.58496	5.88264	0	0	1	0	0	0	0	0	0	0	0	0	0	0	0
28197	ENSMUSG00000117123.2	Gm49890	lncRNA	chr4	88828092	88856758	-	5.45943	5.08746	4.32193	2.58496	2.32193	2.32193	2.32193	4.70044	4	9.91439	8.61471	9.33092	8.50779	8.19967	10.5821	8.09276	6.90689	7.72792	7.69349	10.0875	10.1787	9.40727	9.56605	9.17493
14559	ENSMUSG00000055862.8	Izumo4	protein_coding	chr10	80538018	80541207	+	6.44294	5.80735	7.04439	7.48382	7.21917	7.93664	8.14975	7.3837	7.31288	9.84549	9.80252	9.63118	9.77808	9.79766	10.7168	9.56033	9.43879	9.19229	9.02514	10.4051	10.6357	10.4808	10.3998	10.275
16702	ENSMUSG00000071347.4	C1qtnf9	protein_coding	chr14	61005583	61018318	+	9.36194	9.23362	9.07414	11.1724	10.8978	11.0841	11.5157	9.53333	9.68299	5.85798	5.20945	5.16993	6.08746	6.33985	6.88264	7	4	6.04439	7.96578	5.61471	5.72792	5.45943	5.20945	5.52356
22110	ENSMUSG00000097439.7	Gm16754	lncRNA	chr9	21136667	21144342	+	3	2	0	2.32193	2.80735	2.80735	1.58496	3	2.80735	8.13955	7.62205	6.44294	6.2854	7.14975	7.18982	6.71425	4.70044	6.02237	5.2854	7.7879	7.60733	6.80735	7.8392	5.83289
17560	ENSMUSG00000076655.3	Ighv4-1	IG_V_gene	chr12	113911902	113912416	-	8.73471	7.79442	5.64386	7.03342	4.64386	3.45943	3.16993	4.08746	6.42626	0	0	0	0	0	0	0	0	1	0	0	1	0	0	0
2707	ENSMUSG00000020932.15	Gfap	protein_coding	chr11	102778162	102791738	-	1.58496	2.58496	2	3.16993	3.70044	3	3.16993	5.12928	3.45943	7.72792	6.67243	8.37938	7.41785	7.29462	6.18982	6.2854	5.80735	7.86419	7.83289	6.84549	8.10329	7.40939	6.10852	8.16993
4846	ENSMUSG00000025555.15	Farp1	protein_coding	chr14	121272612	121521156	+	10.4737	10.5736	10.8765	10.2866	10.115	9.69	10.4062	11.6124	11.0049	12.4722	11.9773	12.7215	12.2225	12.6034	12.7568	12.8828	12.7145	11.9377	13.2148	13.1968	12.7659	12.7071	12.9643	13.3442
2083	ENSMUSG00000019850.12	Tnfaip3	protein_coding	chr10	18876658	18891405	-	12.5272	11.6416	12.2417	13.1861	13.468	15.2364	14.9962	12.9493	13.0721	9.47371	8.69	8.91886	9.77149	9.79766	8.53138	9.12412	9.11894	7.37504	10.0848	9.30606	9.53528	9.87652	9.41574	9.19722
657	ENSMUSG00000004151.18	Etv1	protein_coding	chr12	38829379	38920483	+	6.45943	5.83289	5.49185	8.02791	8.26209	8.15482	8.46761	7.44294	8.24317	11.5392	12.8216	12.7097	11.7228	12.6319	13.0668	12.7196	13.5054	10.5068	11.0539	12.8178	10.032	11.9947	12.4653	13.0144
14942	ENSMUSG00000058354.8	Krt6a	protein_coding	chr15	101598345	101602742	-	2.32193	1.58496	2	4.58496	2.80735	2	0	1.58496	1	10.7237	8.59991	8.8009	8.28077	7.41785	6.47573	8.52356	7.02237	10.314	7.60733	7.8392	9.11114	6.87036	10.6321	6.04439
22197	ENSMUSG00000097626.6	4921504A21Rik	lncRNA	chr5	19407366	19431553	-	2.32193	2	2.58496	4.16993	3.58496	4	4	4.64386	3.32193	0	0	0	2	0	0	0	0	1	0	0	0	0	0	0
2242	ENSMUSG00000020151.17	Ptprr	protein_coding	chr10	115854118	116110837	+	5.08746	4.24793	4.16993	6.79442	6.2854	5.90689	6.10852	4.9542	4.08746	1.58496	0	1	0	0	0	1.58496	1	1	2.32193	2.32193	0	1	1.58496	2.32193
7433	ENSMUSG00000030486.10	Zfp108	protein_coding	chr7	23954219	23961870	+	4.58496	4.70044	5.16993	5.2854	5.2854	4.52356	5.2854	5.64386	4.75489	5.93074	6.91886	7.16993	6.78136	6.79442	6.44294	7.04439	6.94251	6.16993	6.6865	6.98868	6.32193	6.67243	7.03342	7.16993
13984	ENSMUSG00000052563.14	D930048N14Rik	protein_coding	chr11	51541781	51548508	+	7.20945	7.62936	7.12928	4.85798	5.90689	5.88264	6.78136	7.5157	7.10852	11.2155	10.2467	10.1447	10.6768	10.242	10.9556	10.5565	10.9665	8.87344	8.7211	10.9016	11.5132	11.2929	11.3253	11.0868
27536	ENSMUSG00000114780.2	AI197445	lncRNA	chr13	107606322	107619218	+	1	1	1	3.32193	2.80735	1	2	3.32193	2.32193	6.14975	5.80735	6.37504	5.2854	5.52356	5.55459	5.75489	5.88264	3.58496	5.80735	6.06609	6.61471	5.97728	6.90689	6.22882
4445	ENSMUSG00000024798.16	Htr7	protein_coding	chr19	35936134	36034907	-	4.85798	5	5	6.76818	6.22882	6.32193	6.39232	6.26679	6.30378	1.58496	1	3	3.32193	0	0	2.58496	2.32193	1	1.58496	1	0	2.32193	2	2
15583	ENSMUSG00000062683.12	Atp5g2	protein_coding	chr15	102571299	102580787	-	4.32193	4.24793	3.32193	4.24793	4	3.70044	4.16993	3.80735	4	6.59991	6.24793	6.30378	5.90689	6.30378	6.40939	6.24793	6.52356	4.75489	5.08746	6.50779	6.59991	6.2854	6.84549	6.61471
7744	ENSMUSG00000031132.2	Cd40lg	protein_coding	chrX	56257503	56269402	+	4.85798	4.24793	5.04439	7.30378	7.53138	9.07948	9.47371	6.6865	6.74147	0	1	0	1.58496	2	0	2	1.58496	0	0	1.58496	0	2.32193	0	0
25715	ENSMUSG00000109270.2	Gm10584	lncRNA	chr7	131917393	131920020	+	2.32193	1	1	2	2	2.58496	2.32193	1.58496	2.32193	0	0	0	0	0	0	0	0	1	0	0	0	0	0	0
21696	ENSMUSG00000095889.2	Ighv1-58	IG_V_gene	chr12	115275786	115276219	-	8.13443	5.32193	5.24793	5.42626	3.16993	3	4	3.16993	4.9542	0	0	0	1	0	0	0	0	0	1	0	0	0	0	0
12132	ENSMUSG00000043631.9	Ecm2	protein_coding	chr13	49658286	49686265	+	9.03067	8.08215	8.50779	11.2282	11.0389	10.4767	10.7616	9.99577	10.2107	6.14975	5.49185	6.74147	7.25739	6.20945	6.83289	5.2854	5.08746	5.58496	6.52356	5.20945	5	4.90689	5.16993	4.9542
11490	ENSMUSG00000041202.13	Pla2g2d	protein_coding	chr4	138503046	138509357	+	8.10329	6	7.55459	10.875	11.2119	10.0607	10.9665	8.86419	9.88111	2	2.32193	4.58496	3.70044	2.58496	4.16993	3.32193	1	3.58496	2.32193	4.08746	3	3.32193	4	4.45943
14694	ENSMUSG00000056632.9	Dsg3	protein_coding	chr18	20643331	20680516	+	0	1	0	1.58496	2.32193	0	3.45943	4.24793	2	9.23122	10.6008	8.26679	6.37504	9.18239	7.62205	7.34873	10.0014	7.88264	7.15987	7.3837	7.08746	5.49185	8.55075	8.11374
20642	ENSMUSG00000089663.2	Gm15651	lncRNA	chr16	22367303	22369899	+	2.32193	2.32193	1	3.16993	2.58496	0	0	3.70044	3	6.30378	6.96578	6.65821	5.49185	6.35755	7.31288	5.9542	6.08746	5.61471	5.32193	6.40939	5.75489	6.06609	7.13955	6.40939
17531	ENSMUSG00000076580.4	Igkv8-27	IG_V_gene	chr6	70148793	70149254	-	8.08215	7.29462	8.42206	6.62936	6.32193	5.20945	4.58496	8.89178	5.35755	0	2.32193	2.58496	2.32193	0	0	0	1	1.58496	2	1	0	2	0	2.32193
2245	ENSMUSG00000020154.11	Ptprb	protein_coding	chr10	116111428	116225440	+	11.5637	11.5976	11.3163	13.9376	13.0177	13.2405	13.692	12.4765	11.6216	8.10329	7.52356	7.85175	9.56033	8.04439	9.33092	8.3966	8.43463	7.7879	9.3966	7.13955	7.65821	6.47573	6.58496	6.24793
17501	ENSMUSG00000076526.7	Igkv12-98	IG_V_gene	chr6	68547747	68548219	+	5.58496	5.78136	4.24793	5.72792	3.70044	4.16993	3.45943	1.58496	4.39232	0	0	0	1	1.58496	0	0	1	0	0	0	0	0	0	0
12519	ENSMUSG00000045345.7	9530056K15Rik	TEC	chr5	143383003	143385318	-	1.58496	1	1	2	2	1.58496	2	2	2.80735	5.39232	4.80735	4.80735	4.64386	4.58496	6.30378	4.58496	4.24793	3.80735	3.45943	5.64386	5.55459	5.39232	5.9542	5.2854
19535	ENSMUSG00000085250.2	Gm15234	lncRNA	chr3	94566268	94567422	+	2.32193	0	1	0	0	0	0	1	0	2.80735	4.80735	4.24793	4.39232	5.16993	4	5.35755	4.52356	3.80735	2.80735	5.04439	5.58496	5.24793	4.39232	6.2854
8160	ENSMUSG00000031877.10	Ces2g	protein_coding	chr8	105688350	105696169	+	8.26679	6.80735	7.56986	10.1485	9.61471	10.1536	9.99859	9.23601	9.97011	2.80735	1	5.72792	5.12928	1	2.58496	2	2	4.90689	3.70044	3.58496	2.32193	2.58496	3.45943	2
25199	ENSMUSG00000107726.2	Gm44037	lncRNA	chr4	103074899	103076789	+	2.58496	3	2	3.32193	2	2	3.80735	2.58496	2	6.06609	5.35755	5.93074	5.20945	5.9542	7.26679	6.42626	5.97728	4.85798	4.58496	6.75489	7.22882	7.17991	6.82018	6.65821
5032	ENSMUSG00000026009.15	Icos	protein_coding	chr1	61017086	61039479	+	6.78136	6.30378	7.29462	9.82814	9.82018	11.0855	11.3146	8.29921	8.98299	2	1.58496	2.58496	2	3	1	2.80735	2	2.80735	1.58496	4.45943	3.45943	4.32193	4.08746	2.80735
20309	ENSMUSG00000087132.9	A930001C03Rik	lncRNA	chr19	4489031	4499001	+	5.04439	5.04439	3.58496	2.58496	1.58496	1.58496	1	3.58496	2.58496	8.92184	7.90689	8.40939	8.31288	7.14975	9.25739	7.53138	8.07682	6.55459	6.82018	9.28771	8.76487	8.74147	9.74147	7.3837
9116	ENSMUSG00000034324.17	Tmem132c	protein_coding	chr5	127318872	127642857	+	5.75489	2.32193	5.9542	8.37938	8.23362	7.60733	8.29462	8.03342	8.53528	0	0	2.80735	2	0	1.58496	0	1	0	0	0	1	1	0	0
21638	ENSMUSG00000095442.2	Ighv1-4	IG_V_gene	chr12	114450756	114451189	-	1.58496	4.58496	4.70044	4.39232	3.80735	1.58496	2.80735	4.24793	3.58496	0	1	0	0	0	0	0	0	0	0	0	0	0	0	0
4446	ENSMUSG00000024799.17	Tm7sf2	protein_coding	chr19	6112851	6118403	-	7.11894	6.96578	8.16491	7.2854	7.85798	7.05528	7.41785	7.73471	7.83289	9.09276	10.2761	8.6865	9.17243	9.66	9.49185	9.10591	9.90087	9.17991	9.07414	9.11894	9.39446	9.16742	9.07414	9.07948
16295	ENSMUSG00000068263.12	Efcc1	protein_coding	chr6	87707851	87732890	+	3.90689	2.80735	3.80735	6.55459	6.82018	6.49185	6.94251	5.32193	4.90689	0	1	1.58496	1.58496	0	0	0	0	1	1.58496	0	0	1	0	0
4028	ENSMUSG00000024014.9	Pim1	protein_coding	chr17	29709727	29715086	+	12.1706	11.5646	11.908	11.8929	12.0918	13.2694	13.0636	12.5639	12.5591	8.9571	9.89026	9.03067	8.25739	10.102	8.83605	9.18488	9.79604	8.38802	8.2854	9.64386	9.6987	10.0715	10.1573	10.3129
1372	ENSMUSG00000013495.16	Tmem175	protein_coding	chr5	108777636	108796648	+	9.02791	8.98584	8.42206	8.94251	9.14211	9.45533	9.50978	8.84235	8.86728	10.3837	10.7065	10.4543	10.3465	10.6865	10.4605	10.5831	10.611	9.67419	10.2562	10.1396	9.93811	10.29	10.3015	10.544
9969	ENSMUSG00000037005.17	Xpnpep2	protein_coding	chrX	47197602	47225858	+	6.84549	5.39232	6.24793	9.01959	8.75822	8.72792	8.94837	7.98868	8.60363	3.16993	3.16993	4.58496	3.16993	3.16993	2.32193	1	0	2.58496	3.16993	3.16993	2.32193	1.58496	2.58496	2
13709	ENSMUSG00000051041.9	Olfml1	protein_coding	chr7	107166653	107190301	+	7.01123	6	6.20945	9.14466	8.86419	9.04439	9.20701	8.20457	8.60733	0	1	4.16993	4.24793	1.58496	1.58496	0	1	3.32193	3.16993	0	0	0	1.58496	0
25910	ENSMUSG00000109825.2	Gm45589	lncRNA	chr8	64153897	64192611	-	4.08746	4.32193	3.32193	0	0	0	1.58496	2.32193	2.58496	7.58496	7.5157	8.21917	8.18488	8.68299	8.16491	7.45943	7.05528	6.32193	6.62936	7.88264	6.22882	6.37504	8.32643	7.69349
7850	ENSMUSG00000031343.14	Gabra3	protein_coding	chrX	71476287	71700454	-	8.10852	6.35755	6.96578	10.1046	9.55651	10.1972	10.3242	8.87652	9.49386	2	1	5.35755	4.32193	0	1	0	1	3.90689	2.80735	2	1	0	0	1
14761	ENSMUSG00000057098.15	Ebf1	protein_coding	chr11	44508144	44898918	+	9.50383	8.91289	8.96	11.6891	11.1111	11.4351	11.7952	10.7039	10.403	6.72792	5.72792	6.89482	7.3837	4.70044	7.15987	4.39232	4.64386	6.89482	6.47573	5.90689	5.16993	5.39232	5.35755	5.64386
14380	ENSMUSG00000054808.16	Actn4	protein_coding	chr7	28592673	28661765	-	14.3449	14.6238	14.5644	13.611	13.3346	13.6694	14.0756	14.529	14.3926	16.4573	16.8316	16.7476	16.1457	16.8998	15.4556	17.0471	17.4353	16.5885	16.9417	16.1118	15.7294	15.8724	16.1094	16.4251
22785	ENSMUSG00000099609.2	Gm29008	TEC	chr6	124694610	124694907	-	3.80735	3.58496	3.32193	1.58496	0	0	0	2.58496	2.32193	7.70044	7.70044	7.08746	6.75489	7.11894	8.44294	6.61471	7.48382	5.72792	5	7.75489	7.73471	7.59246	7.98299	7.36632
12039	ENSMUSG00000043140.11	Tmem186	protein_coding	chr16	8451093	8455576	-	8.02237	8.16993	8.3837	8.87652	9.05257	8.20945	8.53528	7.94837	7.98868	9.89936	10.1293	9.66711	9.84862	10.0715	9.75656	9.86109	10.1176	8.93664	9.65284	9.82177	9.82972	9.79442	10.0196	9.98299
10294	ENSMUSG00000037944.9	Ccr7	protein_coding	chr11	99035022	99045903	-	9.25739	8.67948	9.21189	12.187	12.0158	13.5731	13.7106	10.1396	9.66356	2.80735	3.16993	4.64386	6.33985	4	3.90689	4.08746	3.80735	4.85798	3.58496	4.75489	5	6.47573	4.90689	5.42626
21730	ENSMUSG00000096150.2	Ighv1-85	IG_V_gene	chr12	115963648	115964081	-	5.08746	5.55459	3.70044	4.80735	3.16993	3.32193	2.80735	6.64386	7.55459	0	0	1.58496	0	0	0	0	0	0	0	0	0	0	0	0
26025	ENSMUSG00000110207.2	Gm33586	lncRNA	chr7	112583110	112610099	+	2	1.58496	3.45943	0	0	0	0	2	3.90689	5	7.5157	6.56986	5.64386	7.56224	7.75489	6.93074	6.93074	7.09803	6.45943	6.94251	5	6.08746	6.16993	7.18982
2912	ENSMUSG00000021356.11	Irf4	protein_coding	chr13	30933209	30950959	+	9.56796	8.3837	8.55075	11.7661	11.6036	11.8734	12.3929	9.71939	10.0539	1.58496	3	4.75489	5.04439	5.97728	2.58496	3.58496	2.58496	3	5	5.35755	5.04439	5.78136	4.64386	4.90689
1303	ENSMUSG00000011179.9	Odc1	protein_coding	chr12	17594795	17601506	+	11.1966	10.9823	11.2784	11.2946	11.2556	9.93664	10.1624	11.5372	11.543	8.62936	8.56224	7.98299	9.18239	8.37069	7.64386	8.32193	7.72792	8.42626	9.61839	7.09803	8.20945	7.88264	8.07682	7.22882
7937	ENSMUSG00000031495.9	Cd209d	protein_coding	chr8	3921824	3928555	-	8.64386	6.72792	7.09803	10.3004	10.8588	10.8431	11.6755	8.64024	10.3185	1.58496	2	5.45943	4.24793	1.58496	2.58496	1	0	3.70044	3.32193	3.45943	0	2	1.58496	1
9270	ENSMUSG00000034774.7	Dsg1c	protein_coding	chr18	20380397	20418088	+	1	1	2.32193	0	1	0	0	1.58496	2.80735	7.17991	10.2467	8.21917	6.80735	8.93074	8.33092	6.83289	8.71768	5.49185	6.33985	6.87036	4.08746	5.85798	6.98868	6.35755
3821	ENSMUSG00000023011.9	Faim2	protein_coding	chr15	99394893	99426046	-	7.41785	7.69349	6.76818	8.02791	6.12928	4.16993	6.22882	7.78136	7.78136	11.9151	11.5226	11.4803	11.4041	11.0641	11.9084	11.8815	10.6978	11.2691	11.3026	11.6861	10.8549	10.6511	11.8588	8.79442
6121	ENSMUSG00000028040.8	Efna4	protein_coding	chr3	89240697	89245335	-	7.66534	7.58496	6.58496	5.52356	6.18982	5.04439	6.82018	7.88874	7.01123	9.48382	9.61102	9.76487	9.36632	10.1624	10.021	8.95128	9.7364	9.69349	9.34651	9.48985	9.23362	9.10852	9.5411	9.633
7394	ENSMUSG00000030380.18	Mzf1	protein_coding	chr7	12776230	12788691	-	3.70044	3.70044	4.64386	4.24793	4.32193	4.16993	4.80735	5.12928	4.45943	7.19967	7.11894	6.88264	6.26679	7.02237	7.58496	6.71425	6.82018	5.39232	6	7.53916	7.19967	6.90689	7.65821	7.54689
7467	ENSMUSG00000030546.15	Plin1	protein_coding	chr7	79369966	79382651	-	8.67948	7.07682	7.13955	9.69174	10.8178	9.04439	8.91588	8.224	8.9571	1	1	5.45943	5.2854	1	1	0	1	3.58496	3.16993	2	1	0	2	1
9183	ENSMUSG00000034522.11	Zfp395	protein_coding	chr14	65595838	65636379	+	10.4666	10.2252	10.6768	10.1434	10.2288	10.6484	11.2761	11.1706	10.7202	12.4599	13.1724	13.6425	12.5228	13.3844	14.1296	14.1495	14.3011	12.0423	13.8061	14.8271	13.4656	13.9365	14.2679	14.3989
7366	ENSMUSG00000030321.16	Efcab12	protein_coding	chr6	115787690	115815373	-	4.24793	4	3.58496	3.58496	4.52356	2.80735	4.39232	5.2854	4	6.40939	6.64386	6.24793	7.41785	6.61471	6.91886	7.32193	7.04439	5.67243	6.10852	7.06609	7.90087	7.10852	6.61471	6.50779
20513	ENSMUSG00000087598.10	Zfp111	protein_coding	chr7	23893372	23910868	-	7.44294	7.53138	7.99435	7.24793	7.42626	7.48382	7.93074	8.45121	7.66534	9.5812	9.16993	9.62936	9.74651	9.52356	8.93664	10.1421	9.53528	8.29921	9.70044	9.76653	9.85019	9.65821	9.7364	9.77479
9279	ENSMUSG00000034793.16	G6pc3	protein_coding	chr11	102080446	102084907	+	9.86109	10.0539	9.73471	10.0755	10.1787	9.59805	9.76321	10.1293	9.90539	11.0775	10.8549	10.6502	11.0355	11.1389	11.5488	10.7574	10.8289	11.5008	11.0492	10.8742	11.1768	10.93	10.7789	10.7381
8179	ENSMUSG00000031906.10	Smpd3	protein_coding	chr8	106979180	107064620	-	7.46761	5.52356	6.55459	9.71768	11.3365	11.5641	12.7605	10.1241	9.74315	2	2	3.90689	1.58496	3	1.58496	2.80735	1	1	2.58496	2.80735	2.58496	2.32193	2	3.45943
20313	ENSMUSG00000087141.2	Plcxd2	protein_coding	chr16	45779626	45830581	-	8.5812	9.76653	10.2761	9.37504	9.61102	10.1176	10.1874	9.13186	9.29002	6.87036	7.49985	7.20945	7.04439	7.12928	6.06609	6.59991	6.64386	4.90689	6.67243	7.25739	7.26679	7.39232	7.24793	6.94251
19737	ENSMUSG00000085741.9	5430405H02Rik	lncRNA	chr2	156686271	156704883	-	5.58496	5.90689	5.58496	5.67243	5.78136	4.9542	6.12928	5.12928	5.49185	7.74147	7.61471	7.76155	7.65105	7.82655	8.76818	8.08215	8.20945	6.93074	6.65821	8.47978	8.72792	8.41785	8.52356	8.56605
7719	ENSMUSG00000031072.15	LTO1	protein_coding	chr7	144468837	144485438	+	8.90087	9.02237	8.67243	9.02791	9.1267	8.91886	9.224	8.77479	8.67243	9.43671	9.7039	9.83289	10	9.66178	9.75822	9.75489	9.98014	9.67596	9.73809	9.9629	10.2866	10.1485	9.94544	9.71425
10693	ENSMUSG00000038903.14	Ccdc68	protein_coding	chr18	70058497	70102555	+	5.04439	4.70044	4.45943	6.42626	6.24793	5.97728	7.02237	6.47573	5.88264	9.26444	8.80413	8.08746	9.53722	8.76818	8.31741	8.77149	8.66534	8.07146	8.81698	8.70736	9.57175	9.10066	7.98868	8.35755
10494	ENSMUSG00000038400.16	Pmepa1	protein_coding	chr2	173066251	173118326	-	12.0738	11.8289	11.3658	10.6618	10.6083	10.584	11.3891	12.236	11.4853	13.3733	12.8669	14.8224	14.1482	14.6294	13.8749	15.6411	14.5847	15.0596	15.2196	14.5522	13.8492	14.3989	14.0704	14.8785
9435	ENSMUSG00000035258.16	Abi3bp	protein_coding	chr16	56298241	56510498	+	9.53528	8.79116	8.7039	11.5401	11.2556	11.2674	11.5053	10.933	10.7715	2	3.70044	6.53916	7.05528	3.58496	5.2854	3.70044	3.70044	5.83289	4.45943	4.52356	3.90689	1.58496	3.32193	2
5395	ENSMUSG00000026670.16	Uap1	protein_coding	chr1	169969507	170002526	-	12.3663	11.9851	11.9285	12.1212	11.9744	12.5006	12.4466	12.4597	12.6296	10.4263	11.6587	10.8242	10.5108	10.9571	10.5048	10.2597	11.1954	9.95855	10.6812	10.4717	10.1421	10.1997	10.5392	10.5507
14261	ENSMUSG00000054135.3	A430110L20Rik	lncRNA	chr1	181053551	181056063	+	3.32193	3.16993	3.58496	2	3.58496	3.45943	3	2.80735	1.58496	5.85798	5.88264	6.40939	5.75489	7.16993	7.36632	7.07682	7.09803	5	5.2854	7.08746	7.88874	7.46761	7.27612	7.83289
132	ENSMUSG00000000805.19	Car4	protein_coding	chr11	84848612	84856870	+	8.59619	7.40939	8.25739	9.90087	9.41151	10.4615	10.3498	7.85175	8.2384	1	1	3.58496	2.32193	0	0	1	0	2	0	4	3.16993	4.24793	4.85798	3.90689
11157	ENSMUSG00000040219.5	Ttc12	protein_coding	chr9	49348263	49397525	-	6.79442	6.10852	6.53916	7.40939	7.36632	7.30378	7.49985	7.05528	6.56986	9.27845	10.021	9.02791	9.02514	9.28077	9.82972	8.78136	9.27845	8.40939	8.224	9.82496	8.88874	8.91289	9.64386	9.04166
23438	ENSMUSG00000102621.2	Gm37674	TEC	chr1	194351981	194353814	+	2.32193	1	1	2.58496	2	2	1	2.80735	2.32193	0	0	0	0	0	0	0	0	0	0	0	0	0	0	0
27954	ENSMUSG00000116305.2	Lncppara	lncRNA	chr15	85537817	85591725	+	5	4.16993	3.90689	5.04439	4.80735	5.16993	6.04439	4.80735	4.70044	9.15987	7.70736	8.43463	7.65105	8.04439	9.35535	9.86882	7.3837	8.18488	6.89482	9.60733	10.1472	9.41996	8.63662	9.24317
23604	ENSMUSG00000103103.2	4833445I07Rik	lncRNA	chr9	108444732	108446373	+	4.24793	4.75489	4.24793	5.12928	4.75489	5.12928	4.85798	4.64386	5	6.61471	6.85798	6.40939	6.64386	6.47573	7.41785	6.37504	6.04439	5.80735	5.70044	6.53916	6.74147	6.58496	6.91886	6.35755
9806	ENSMUSG00000036534.7	Slc38a7	protein_coding	chr8	96562548	96580167	-	9.7211	10.2046	9.71253	8.97154	8.88264	9.77149	9.58871	9.10066	9.23122	11.2796	11.1555	10.7566	10.8572	11.1687	10.9744	11.2414	10.888	10.5157	10.7952	10.9374	10.567	10.6375	10.9629	10.7313
3824	ENSMUSG00000023017.11	Asic1	protein_coding	chr15	99568249	99599011	+	2.58496	2.80735	2.58496	5.70044	6.33985	3	5.35755	6.06609	3.58496	8.40088	8.86419	9.24317	8.24317	9.22159	9.88417	10.224	9.97011	8.53138	9.3966	9.69349	8.36194	8.40939	9.42417	8.34873
3837	ENSMUSG00000023034.8	Nr4a1	protein_coding	chr15	101152150	101172676	+	13.6777	13.5643	14.8475	15.3268	15.0172	14.5521	15.188	14.8189	14.5406	10.7423	12.2606	10.8033	9.90689	11.2113	12.2046	10.5362	12.4152	10.0014	9.94691	12.0553	10.0861	10.3343	11.7599	10.3332
27848	ENSMUSG00000115810.2	Gm49066	lncRNA	chr15	73295160	73295958	+	3.32193	3.16993	3.32193	2.58496	3	1.58496	2.32193	3.90689	3.45943	6.62936	6.37504	5.58496	6.10852	6.30378	7.2854	5.64386	6.04439	5	4.32193	6.49185	6.58496	6.22882	6.65821	6.18982
728	ENSMUSG00000004791.8	Pgf	protein_coding	chr12	85213409	85224564	-	7.62205	7.03342	7.32193	8.08746	7.34873	7.50779	9.00282	9.22882	8.30378	13.9353	13.3563	12.6321	12.3476	13.0033	12.6937	11.5275	11.902	12.3794	10.9462	12.812	11.1261	10.9887	13.0165	10.0403
4336	ENSMUSG00000024579.8	Pcyox1l	protein_coding	chr18	61829908	61840706	-	6.61471	6.58496	7.31288	7.06609	7.52356	7.02237	8	8.41363	7.53138	10.8525	9.64205	9.91439	10.4645	9.95565	11.1364	9.9542	8.46761	9.69349	9.62388	10.5746	10.4094	10.3365	10.7185	9.90989
21048	ENSMUSG00000091345.10	Col6a5	protein_coding	chr9	105733277	105837842	-	5.35755	3.58496	7.59991	8.89785	8.52356	9.15228	5.49185	8.63662	6.32193	1	1	1.58496	2.80735	0	2	1	1	1.58496	0	0	0	2	1.58496	0
17186	ENSMUSG00000074415.15	Mir100hg	lncRNA	chr9	41238373	41628290	+	7.62205	6.26679	7.19967	7.80735	7.98868	8.35755	8.6865	8.74483	7.70736	12.7962	12.8539	12.6193	11.3663	12.8958	12.5389	12.2758	11.2204	10.5177	10.115	12.1085	13.513	12.9809	12.0647	14.6125
17573	ENSMUSG00000076709.3	Ighv1-47	IG_V_gene	chr12	114954728	114955200	-	4.58496	2	4.64386	4.16993	4.52356	3.32193	4.16993	6.59991	3.45943	0	0	0	0	0	0	0	0	0	2.32193	1	0	0	0	0
3217	ENSMUSG00000021943.8	Gdf10	protein_coding	chr14	33645544	33659940	+	7.57743	6.14975	7.2384	10.3805	10.1536	9.08481	8.9571	9.50383	9.44708	3.45943	1.58496	4.64386	4.16993	1	1	0	0	3.80735	2.80735	0	0	1.58496	2.58496	0
14301	ENSMUSG00000054404.14	Slfn5	protein_coding	chr11	82842175	82855666	+	12.5409	11.8607	11.4305	13.8667	13.3925	13.5685	13.476	12.7455	12.8849	8.44708	10.1662	10.0056	10.5343	10.5108	8.92481	9.62936	9.29692	9.37287	9.05528	9.59059	9.99718	10.8533	9.57743	10
24437	ENSMUSG00000105547.2	Iglc3	IG_C_gene	chr16	18883980	18884431	-	9.66888	8.18982	6.80735	9.1472	8.8857	7.96	8.23362	6.44294	6.9542	0	1	2.80735	2.80735	1	1	1.58496	1.58496	1.58496	3	3.80735	3.16993	3.45943	2.80735	5.49185
306	ENSMUSG00000001802.17	Lrp3	protein_coding	chr7	34899452	34914923	-	7.41785	6.24793	7.30378	9.28077	8.98868	9.10329	9.20945	8.70044	8.82972	4.16993	2.80735	4.9542	4.90689	5.04439	4.52356	2.80735	2.80735	4.24793	4.08746	3.32193	2.58496	4.80735	4.85798	4.90689
7949	ENSMUSG00000031517.9	Gpm6a	protein_coding	chr8	55407878	55513906	+	6.20945	4.80735	5.64386	9.74987	8.40088	5.78136	7.53138	7.2384	5.49185	1	1.58496	1	2.58496	0	2.58496	0	2	3	2	0	0	0	1	1
3612	ENSMUSG00000022623.18	Shank3	protein_coding	chr15	89383826	89444464	+	10.0126	9.45533	9.77643	11.88	11.0708	11.1383	11.6046	10.66	9.75989	6.85798	6.33985	6.20945	7.96578	6.26679	8.87036	6.39232	6.30378	7.15987	7.27612	6.56986	7.06609	6.20945	6.16993	4.9542
12029	ENSMUSG00000043088.17	Il17re	protein_coding	chr6	113435445	113447719	+	10.0661	10.268	9.47573	7.27612	7.16993	6.6865	8.2384	9.57365	8.72792	11.7065	11.9954	12.2802	11.9381	12.5287	12.7948	12.8667	12.0539	12.2306	12.3742	12.5245	12.3791	12.2231	11.9233	12.3912
11688	ENSMUSG00000041878.4	8430432A02Rik	lncRNA	chr1	43131748	43132995	+	1.58496	2.32193	3	2.80735	2	2.32193	2	1.58496	2	4	4.24793	4.45943	3.80735	4.32193	5.16993	4.52356	4.32193	4	3.16993	4.52356	5.08746	4.70044	4.45943	5
16493	ENSMUSG00000070056.7	Mfhas1	protein_coding	chr8	36054952	36146603	+	9.83289	10.4543	10.9166	10.021	10.021	11.0519	10.9887	10.1997	10.4818	7.93664	6.55459	7.70044	7.76818	8.43045	6.9542	8.48784	7.97154	7.91289	9.26444	7.87652	8.2854	8.25267	7.62936	8.12928
17495	ENSMUSG00000076512.3	Igkv9-123	IG_V_gene	chr6	67931212	67931698	-	6.32193	4.52356	2.32193	3.45943	4.64386	3.90689	2.58496	2	3.58496	0	0	0	0	0	0	0	0	0	0	0	0	0	0	1
12790	ENSMUSG00000046658.17	Zfp316	protein_coding	chr5	143235452	143255777	-	8.25739	8.39232	8.34873	8.36194	8.41785	8.06609	9.22641	9.10591	8.12928	9.53138	9.70908	9.90539	9.64024	10.2009	10.3129	10.585	10.8765	9.80735	10.2854	10.5058	10.3597	10.2773	10.2348	10.4767
20191	ENSMUSG00000086862.2	Gm13546	lncRNA	chr2	58054013	58067075	+	4.32193	4.08746	6.2854	3.58496	3.90689	4.16993	4.16993	5.49185	5.90689	1	0	1	1	1.58496	0	1	1.58496	1	0	1.58496	1.58496	1	1	2.80735
14506	ENSMUSG00000055546.7	Timd4	protein_coding	chr11	46701627	46735159	+	8.20457	6.64386	7	11.5507	12.0478	9.40727	9.85953	8.33985	9.37721	0	1	3.80735	1.58496	1	1	2	1.58496	0	2.80735	3.80735	1	3.70044	4	4.24793
2167	ENSMUSG00000020023.19	Tmcc3	protein_coding	chr10	94147811	94426818	+	12.2297	12.2662	12.0199	11.9311	11.5211	12.55	12.8017	11.4163	11.7241	9.56605	9.64566	9.87805	10.1124	9.37504	8.43045	10.2009	10.0403	8.48382	10.2866	9.99294	10.0875	10.3219	9.53138	9.56415
12599	ENSMUSG00000045733.8	Sprn	protein_coding	chr7	139730541	139734790	-	3.58496	3	2.58496	5.12928	5.04439	4.9542	5.85798	4.9542	4.64386	0	1	1	1	0	2	0	0	1.58496	1.58496	1	0	0	0	0
10131	ENSMUSG00000037458.16	Azin1	protein_coding	chr15	38487671	38519510	-	12.3641	12.2128	12.3761	12.6684	12.4878	12.557	12.5113	12.8184	12.7828	10.7756	11.7727	11.2058	10.8439	10.7185	10.3072	10.9293	11.4903	9.85331	10.7177	11.0532	10.7977	11.0035	11.0614	10.9851
21647	ENSMUSG00000095571.3	Ighv5-17	IG_V_gene	chr12	113822769	113823290	-	10.9506	8.82972	6.37504	9.67243	4.64386	4.58496	5.08746	8.57365	5.75489	0	0	1	1.58496	0	0	0	0	2.32193	0	1	0	0	0	1
17496	ENSMUSG00000076514.4	Igkv17-121	IG_V_gene	chr6	68013796	68014302	+	8.28077	5.42626	4.16993	6.58496	5.58496	5.20945	7.06609	9.19229	5.08746	0	0	0	0	0	0	1	0	0	0	0	0	1	0	4.45943
5399	ENSMUSG00000026676.8	Ccdc3	protein_coding	chr2	5142587	5235689	+	7.53138	6.65821	6.83289	10.242	9.70217	9.44087	9.52943	8.84549	8.43879	3.58496	3	4.75489	5.39232	2.58496	2.80735	3	1.58496	4.16993	4	1.58496	2.58496	1.58496	3.90689	1
9577	ENSMUSG00000035757.18	Selenoo	protein_coding	chr15	88973287	88984543	+	9.64746	9.67596	9.7364	9.31741	9.3837	9.35094	9.7211	9.52748	9.70044	10.4168	10.2656	10.3298	10.058	10.4888	10.6119	10.1997	10.5353	10.6671	10.3026	10.3287	10.2131	10.0403	10.2703	10.2597
22260	ENSMUSG00000097750.3	Gm4673	lncRNA	chr7	30656334	30661044	+	5.2854	5.16993	3.58496	5.42626	5.78136	5	5.58496	4.58496	5.24793	7.11894	6.76818	7.19967	6.32193	7.10852	7.2384	6.87036	7.14975	6.88264	7.06609	7.24793	6.96578	7.16993	7.44294	7.6865
17222	ENSMUSG00000074577.10	Ripor3	protein_coding	chr2	167822084	167852538	-	6.37504	5.64386	5.83289	7.45943	7.34873	7.56224	7.70044	7.50779	7.44294	3.45943	2.80735	3.70044	3.80735	2.32193	3.90689	2.80735	2.80735	3.16993	3.70044	3.90689	4.32193	4	5.52356	2.80735
21453	ENSMUSG00000094075.2	Ighv1-80	IG_V_gene	chr12	115875964	115876396	-	9.91737	11.0175	7.67948	6.47573	4.75489	5.2854	4.90689	6.14975	10.0795	1	1	0	1.58496	0	0	0	1	0	0	0	1	1	0	2.32193
2453	ENSMUSG00000020524.17	Gria1	protein_coding	chr11	56902213	57221070	+	2.80735	2.32193	3.32193	5.52356	6.32193	3.90689	6.61471	7.06609	6.53916	0	0	0	0	0	0	0	0	0	1	0	0	0	0	0
5852	ENSMUSG00000027520.17	Zdbf2	protein_coding	chr1	63312424	63353735	+	4.08746	2.32193	4.64386	7.36632	6.74147	5.42626	5.20945	7.85175	6.52356	1	1	0	1.58496	0	0	0	0	0	0	1	1	1	1.58496	0
8742	ENSMUSG00000033082.11	Clec1a	protein_coding	chr6	129401735	129428963	-	7.53916	7.53916	7.13955	9.42626	9.25267	8.9629	9.24555	7.98299	7.45943	5.08746	4	4.9542	6.08746	3.70044	5.75489	3.70044	4	3	3.80735	3.45943	2.80735	3.70044	3.32193	2.58496
9085	ENSMUSG00000034245.11	Hdac11	protein_coding	chr6	91133647	91151674	+	9.66178	9.85487	9.98157	9.42836	9.3443	7.94251	9.51964	10.0182	10.115	12.6466	11.8742	11.5255	13.236	11.4574	11.6008	12.1344	12.0192	11.2969	11.8206	12.1592	12.4001	12.3619	11.7095	11.6764
8206	ENSMUSG00000031952.6	Chst5	protein_coding	chr8	112615768	112637079	-	0	1	0	1	0	1	1.58496	2.32193	0	5.88264	4.24793	5.08746	4.9542	4.70044	3.58496	4.75489	2.80735	5.16993	3.90689	4.24793	3.58496	3.70044	3.70044	3.80735
12575	ENSMUSG00000045629.9	Sh3tc2	protein_coding	chr18	62086146	62157473	+	7.03342	7.60733	7.12928	7.87652	7.56224	7.18982	8.36632	8.56224	7.55459	9.78136	9.93664	9.94983	9.21189	10.236	10.1485	9.67243	9.70217	8.58871	9.71768	10.0888	9.45533	9.41785	10.4009	10.1923
16302	ENSMUSG00000068299.12	Nat8f4	protein_coding	chr6	85876033	85881866	-	7.77479	8.13955	7.33092	5.35755	5.9542	6.39232	7.03342	7.53916	6.61471	9.17991	10.1306	9.88417	9.70217	9.93958	9.94837	10.3718	10.4073	8.43463	10.3106	10.1861	9.6987	9.48784	9.89026	9.76321
26316	ENSMUSG00000111079.2	Gm47112	lncRNA	chr9	121686746	121688275	+	0	2	2.32193	1.58496	1	1	1.58496	1	1	3.70044	3.45943	4.08746	3.16993	4.16993	4.58496	3.16993	3.45943	3.80735	3.16993	3.70044	5	4.45943	4	3.80735
10234	ENSMUSG00000037754.14	Ppp1r16b	protein_coding	chr2	158507318	158608254	+	8.81057	8.30834	8.71768	11.0947	10.567	11.6275	11.9374	9.75154	9.71081	5.55459	5.04439	5.9542	7.32193	5.55459	6.64386	6.08746	5.52356	5.70044	6.45943	6.10852	6	7.03342	6.08746	5.97728
2111	ENSMUSG00000019899.18	Lama2	protein_coding	chr10	26856032	27495754	-	11.056	10.3287	11.5411	13.172	13.0464	13.6401	14.1573	13.3035	13.582	8.45121	6.74147	7.84549	8.7039	6.24793	6.91886	5.45943	6.06609	6.32193	7.7879	5.16993	4.80735	3.80735	5.61471	3.32193
14338	ENSMUSG00000054582.5	Pabpc1l	protein_coding	chr2	163867370	163892458	+	5.72792	4.85798	5.52356	5.32193	5.72792	5.32193	5.49185	5.35755	5.78136	6.53916	6.64386	7.16993	7.15987	7.09803	8.09803	7.44294	8.24793	8.21432	7.58496	7.85798	6.9542	7.32193	7.44294	7.2384
8096	ENSMUSG00000031779.4	Ccl22	protein_coding	chr8	95472218	95478327	+	7.71425	6.71425	6.85798	8.73132	8.94544	10.5527	9.94398	8.03342	7.48382	3.90689	2.80735	4	5.90689	1.58496	3.32193	3.80735	2.58496	4.08746	2.80735	3.90689	2.32193	4.08746	3.58496	3.58496
20533	ENSMUSG00000087642.4	Ighe	IG_C_gene	chr12	113232880	113236868	-	2	1	3.16993	2.80735	3.16993	1.58496	2.58496	2.32193	1	0	0	0	0	0	0	0	0	0	0	0	0	0	0	0
13072	ENSMUSG00000047867.12	Gimap6	protein_coding	chr6	48678516	48685159	-	10.8431	10.2082	10.5999	12.7649	12.6101	13.3552	13.5467	10.9091	11.1144	7.67948	7.03342	8.26209	9.29232	7.04439	8.37938	7.39232	6.61471	8.17493	7.93074	7.37504	6.96578	7.24793	6.64386	6.42626
8256	ENSMUSG00000032024.11	Clmp	protein_coding	chr9	40597258	40696615	+	9.09276	8.55842	8.87652	10.1799	10.2467	10.4949	10.6027	10.722	10.7305	4.85798	3.16993	6.49185	6.94251	4.24793	5.12928	5.32193	2.58496	6.04439	5.58496	4.75489	6.84549	5.97728	4.70044	5.04439
14780	ENSMUSG00000057176.5	Ccdc189	protein_coding	chr7	127181555	127187767	-	6.16993	5.61471	6.97728	5.88264	6.44294	5.16993	5.97728	7.05528	7.33092	8.31288	8.48784	8.31288	8.87344	8.00562	8.95128	8.24793	9.2503	9.10329	8.48382	8.53138	8.21432	8.56224	8.71081	8.08215
140	ENSMUSG00000000869.13	Il4	protein_coding	chr11	53493809	53509496	-	5.04439	3.45943	3.70044	4.64386	5.42626	4.64386	5.04439	4	5.52356	0	0	1.58496	2.58496	1	0	1	1	0	1	1	1	2.32193	0	2.32193
23767	ENSMUSG00000103622.2	Gm38391	TEC	chr9	92420854	92424922	-	3.45943	2.58496	3.58496	5.55459	5.12928	3.70044	4.24793	4.45943	3	7.91289	7.7879	7.91886	7.39232	6.72792	7.6865	7.45121	6.18982	6.62936	6.52356	7.66534	6.50779	6.84549	7.99435	7.07682
4413	ENSMUSG00000024750.12	Zfand5	protein_coding	chr19	21249642	21264204	+	13.7476	13.3389	13.1636	12.9527	12.9667	12.7555	12.8916	13.2113	13.3801	11.7859	11.4594	11.8704	11.6425	12.097	11.908	11.6961	11.3437	10.4798	11.255	11.7744	11.672	11.7727	11.8876	11.7288
4976	ENSMUSG00000025902.14	Sox17	protein_coding	chr1	4561154	4567577	-	9.2738	9.0634	8.81698	9.92035	9.58684	10.115	10.4094	9.3837	9.41574	5.45943	6.33985	5.45943	6.40939	5.32193	8.14466	5.32193	4.24793	6.14975	5.08746	4.80735	5.61471	3.80735	4.58496	3.32193
2124	ENSMUSG00000019936.11	Epyc	protein_coding	chr10	97479930	97518316	+	5.93074	5.88264	5.88264	5.80735	4.45943	6.64386	6.75489	8.56224	7.43463	0	0	1	3.80735	0	1.58496	0	0	0	4.16993	0	0	0	0	0
19927	ENSMUSG00000086233.2	Gm11816	lncRNA	chr4	9283972	9287391	-	4.16993	3.16993	3.32193	6.33985	6.12928	5.75489	5.35755	4.9542	6.35755	0	0	3	2.32193	0	0	0	0	1	1	0	0	0	0	0
17566	ENSMUSG00000076672.8	Ighv3-6	IG_V_gene	chr12	114251772	114252202	-	8.44708	8.13443	9.33092	9.91139	6.55459	5.49185	6.82018	11.144	6.84549	1.58496	1	1.58496	3	0	1	0	0	0	3.58496	3.16993	0	3	1.58496	3
1268	ENSMUSG00000010476.15	Ebf3	protein_coding	chr7	136795402	136916174	-	7.86419	7.59246	7.34873	10.3718	9.63481	9.76487	9.77314	8.62571	8.39232	4.80735	3.16993	5.42626	6.20945	3.32193	6.24793	3.70044	3.70044	5.08746	3.45943	4.70044	4.39232	4.08746	4.32193	3.58496
13084	ENSMUSG00000047907.12	Tshz2	protein_coding	chr2	169474933	169913736	+	9.90689	9.79928	9.81698	11.3157	10.7507	10.633	11.1592	10.7887	10.4221	5.78136	5.64386	6.84549	7.86419	6.94251	6.58496	6.20945	5.93074	6.04439	8.78136	5.49185	7.94251	6.45943	4.45943	5.42626
17162	ENSMUSG00000074282.11	Zfp94	protein_coding	chr7	24001129	24016091	-	6.02237	5.9542	6.18982	6.6865	6.55459	6.02237	6.97728	6.56986	6.08746	8.02237	7.40088	7.77479	7.67948	7.81378	8.55459	7.86419	8.09276	7.20945	7.47573	8.33985	7.99435	7.85798	8.33539	8.01681
15728	ENSMUSG00000063623.5	C230062I16Rik	transcribed_unprocessed_pseudogene	chr7	29653046	29669777	+	4.16993	5.20945	3.90689	4.58496	4	3.80735	4.32193	4.75489	3.90689	5.90689	6.32193	6.72792	6.35755	6.67243	7.90689	7.29462	6.16993	6.45943	6.24793	7.30378	8.0607	7.55459	7.08746	7.63662
9972	ENSMUSG00000037012.19	Hk1	protein_coding	chr10	62104634	62215687	-	11.9355	12.1383	11.809	11.5206	11.3009	11.6316	12.0691	12.2082	11.9607	13.6523	14.3105	13.8912	13.5271	13.9903	13.2834	14.2205	15.3351	13.7922	14.332	13.6968	13.276	13.3497	13.6599	13.3817
15400	ENSMUSG00000061510.4	Gm10101	lncRNA	chr14	47066566	47069484	-	2.58496	2	2.32193	3.90689	1.58496	2.80735	3.32193	2.58496	3	6.02237	5.97728	5.83289	5.16993	5.58496	5.61471	5.20945	5.2854	4.39232	3.90689	6	6.06609	5.9542	6.24793	5.9542
17498	ENSMUSG00000076522.3	Igkv16-104	IG_V_gene	chr6	68402559	68403056	+	10.5382	7.45943	6.53916	8.89482	5.12928	3.90689	4.58496	6	7.35755	0	0	2	1.58496	0	0	1.58496	1	1.58496	1	0	1	0	0	1
1818	ENSMUSG00000018263.12	Tbx5	protein_coding	chr5	119970733	120023284	+	4.75489	2.80735	3.70044	6.85798	6.47573	7.36632	7.13955	6.37504	7.06609	0	0	2.80735	1	0	0	0	0	2.32193	0	1	0	1	0	0
17570	ENSMUSG00000076680.2	Ighv6-6	IG_V_gene	chr12	114398408	114398864	-	9.78463	8.50779	7.44294	7.5157	5.75489	4.08746	4.90689	5.45943	6.32193	0	0	0	3	0	0	0	1	0	1.58496	1	0	0	1.58496	2.80735
20892	ENSMUSG00000090330.3	9130221H12Rik	lncRNA	chr7	24928112	24929688	+	7.01123	6.91886	6.9542	7.13955	7.33092	7.44294	7.87652	7.06609	6.67243	8.25267	7.91886	8.17991	8.14466	8.99152	8.66888	8.59246	8.59619	8.44294	8.59619	8.2384	8.45533	8.55075	8.27612	8.53528
2106	ENSMUSG00000019891.16	Dcbld1	protein_coding	chr10	52109715	52197474	+	7.88264	8.37938	7.49985	7.52356	7.49985	6.96578	7.72792	8.47978	8.40939	9.84235	9.71939	9.45943	9.57365	9.52356	9.27612	9.3443	9.62205	8.90388	9.74483	9.33092	9.19476	9.02791	9.29692	9.36413
17997	ENSMUSG00000079465.9	Col4a3	protein_coding	chr1	82564642	82699780	+	5.04439	5.42626	6.22882	7.45121	7.11894	6.52356	7.15987	6.12928	6.62936	1.58496	2	3	2	3.32193	1.58496	2.58496	2.32193	0	3.70044	2.58496	3.32193	2	1	3.80735
16540	ENSMUSG00000070427.5	Il18bp	protein_coding	chr7	101664092	101667897	-	9.2384	9.2503	8.48784	8.37938	8.31741	8.17493	7.98868	8.25739	8.52356	9.68475	10.7773	11.0437	10.9307	10.3542	10.5108	10.314	10.2808	10.0485	10.0098	10.3509	9.82337	9.8392	10.4263	10.0224
14262	ENSMUSG00000054136.7	Adm2	protein_coding	chr15	89206923	89208934	+	1	4.39232	3	1.58496	2.58496	1.58496	1.58496	2.32193	1.58496	9.0954	7.58496	7.37504	7.22882	8.11374	5.49185	6.47573	5.04439	8.45943	7.88874	6.53916	7.12928	5.9542	6.74147	5.39232
2723	ENSMUSG00000020963.16	Tshr	protein_coding	chr12	91351337	91516582	+	5.16993	4.32193	4.24793	6.32193	6.10852	5.32193	6.22882	5.04439	6.12928	1	0	3.32193	2.32193	1	0	0	1	2.32193	0	2.58496	1	0	1	2
12112	ENSMUSG00000043505.9	Gimap5	protein_coding	chr6	48723131	48731144	+	7.24793	6.42626	6.84549	9.05799	8.83605	9.65464	9.62388	7.47573	7.44294	4.32193	3.80735	4.24793	5.64386	4.32193	4.75489	4.32193	3.32193	4.85798	3.90689	4.64386	4.75489	4.80735	3.70044	4.24793
21984	ENSMUSG00000097204.3	Gm17690	lncRNA	chr3	96074780	96079732	-	5.61471	5.61471	5.08746	5.97728	6.24793	4.08746	4.90689	4.85798	4.70044	7.34873	7.39232	7.55459	7.40939	7.2384	7.85175	8.13955	7.59246	7.15987	6.37504	8.12928	7.91886	8.01681	8.02237	7.79442
8304	ENSMUSG00000032109.16	Nlrx1	protein_coding	chr9	44164014	44179896	-	10.0182	10.1497	9.98726	8.92778	9.1472	8.86419	9.09011	9.68124	9.42417	10.7134	11.5098	10.9024	10.9196	11.5118	10.5304	11.5493	11.1176	10.8408	11.4057	11.1599	11.0674	11.0674	11.0821	11.2192
21706	ENSMUSG00000095981.2	Ighv10-1	IG_V_gene	chr12	114442625	114443071	-	10.352	8.24317	6.65821	5.61471	5.08746	4.32193	7.98299	8.21917	4.39232	1	0	1	1.58496	0	1	0	0	1	3	0	1	1	0	1
2259	ENSMUSG00000020178.7	Adora2a	protein_coding	chr10	75152711	75170618	+	8.02791	7.29462	7.9542	8.82018	8.87036	9.89936	10.0498	8.10329	8.46761	5.52356	4.80735	5.24793	6.56986	4.85798	6.02237	4.64386	4.58496	5.85798	5.75489	4.52356	4.58496	4.16993	4.39232	3.45943
3106	ENSMUSG00000021719.10	Rgs7bp	protein_coding	chr13	105082412	105191438	-	4.9542	3.80735	3.70044	8.11894	7.84549	5.88264	6.37504	6.37504	5.39232	1	1.58496	1.58496	2.32193	0	0	0	1	1	0	1.58496	0	1	2.32193	0
11467	ENSMUSG00000041119.13	Pde9a	protein_coding	chr17	31605184	31695284	+	8.66888	7.84549	9.09011	8.26209	7.56224	7.82655	9.47371	9.68124	9.46557	10.9556	11.4671	12.0731	10.4919	11.6339	12.2158	11.6312	11.8842	11.4502	11.5722	12.2213	10.543	11.7969	12.2565	12.8859
27948	ENSMUSG00000116288.2	Gm41349	lncRNA	chr15	75967424	75969517	+	2.80735	2	4.39232	2.58496	1	0	3.16993	4.08746	3.90689	7.52356	7.36632	7.34873	6.71425	7.10852	8.49185	6.83289	7.33985	6.16993	5.83289	8.24317	6.22882	7.19967	7.92481	7.09803
3358	ENSMUSG00000022199.13	Slc22a17	protein_coding	chr14	55143761	55150589	-	8.7211	8.5812	8.71768	8.7039	8.76155	8.31741	9.30378	9.33985	9.01681	11.4067	10.8963	11.1536	10.8895	11.4481	12.8663	11.1357	11.4278	10.3805	10.1699	12.1309	12.0203	12.0039	12.2258	12.1618
9258	ENSMUSG00000034748.17	Sirt6	protein_coding	chr10	81457619	81463631	-	8.54303	8.57743	8.29002	7.8009	7.98299	8.15482	8.62205	8.21432	7.97728	9.86264	9.06609	9.36194	9.51373	9.37287	10.1485	9.43671	9.25739	9.35094	9.2738	9.87191	10.1459	9.7211	9.88417	9.60363
26178	ENSMUSG00000110622.2	Iqcn	protein_coding	chr8	71156106	71170299	+	6.78136	4.16993	4.90689	9.80735	9.6987	6.04439	7.87652	9.14466	8.29921	2	0	1.58496	0	2	1.58496	2.32193	0	0	2	0	2.80735	1	1.58496	1
9032	ENSMUSG00000034105.10	Meak7	protein_coding	chr8	120486815	120505155	-	8.87036	9.01402	8.16993	7.56224	7.85175	8.11894	8.47978	8.16491	7.82018	9.20212	10.2107	9.92035	9.82972	9.83447	9.60363	10.137	9.56796	9.35975	10.1033	10.0265	9.62936	9.68299	9.97871	9.92481
25964	ENSMUSG00000110017.2	Gm45237	lncRNA	chr8	25930634	25938778	+	1	1.58496	0	0	1.58496	1	1.58496	1	0	2.80735	3.16993	3.80735	3.45943	3.45943	4.24793	4.80735	3.32193	2.80735	3	3.80735	4.16993	4	4.45943	4.85798
21419	ENSMUSG00000093838.2	Ighv3-1	IG_V_gene	chr12	113928008	113928438	-	3.90689	5.12928	2.32193	4.85798	2.32193	3	2.32193	5.42626	4.24793	0	0	0	1	0	0	0	0	0	1	0	0	0	1	0
22032	ENSMUSG00000097292.3	A230107N01Rik	lncRNA	chr13	84367700	84370294	-	3.16993	3.16993	2.58496	2	2.58496	0	0	2	3	6.16993	6.20945	6.47573	5.85798	5.9542	6.94251	6.18982	6.96578	4.80735	4.32193	7.07682	6.44294	6.98868	7.05528	7.21917
479	ENSMUSG00000002871.15	Tpra1	protein_coding	chr6	88879233	88889220	+	10.3652	10.3718	9.98868	9.67948	9.83289	10.23	10.2479	9.43045	9.31967	11.4073	11.9506	11.0471	11.1402	12.0244	12.061	11.3146	11.6175	10.9694	11.1548	11.5226	11.6022	11.5289	11.3326	11.4257
2895	ENSMUSG00000021298.9	Gpr132	protein_coding	chr12	112814493	112831848	-	9.61655	8.67948	8.52356	10.7993	11.1818	12.55	12.5006	10.0861	10.7756	5.85798	4.70044	5.88264	6.55459	5.39232	5.83289	6.06609	4.58496	5.39232	4.52356	6.6865	6.45943	7.19967	6.65821	6.44294
3762	ENSMUSG00000022893.15	Adamts1	protein_coding	chr16	85590715	85600001	-	12.7692	12.3001	12.4422	15.0995	14.1074	13.4941	13.5944	14.3118	13.5547	10.3276	8.77149	8.79442	10.2621	9.25267	9.63118	8.50779	7.67243	8.74819	9.36851	8.57743	9.07146	7.07682	9.41363	5.45943
2284	ENSMUSG00000020230.16	Prmt2	protein_coding	chr10	76043056	76073699	-	9.15482	9.20212	8.59619	8.93664	8.88874	9.19476	9.22641	9.23601	9.15735	9.73809	10.0458	10.275	9.96723	10.2633	9.85643	10.444	10.7993	9.72451	10.4645	10.196	10.2691	10.1447	10.218	10.3815
7462	ENSMUSG00000030539.14	Sema4b	protein_coding	chr7	79836589	79876275	+	9.93664	9.74651	9.59059	9.11374	9.18735	9.54689	10.1137	9.26679	9.2384	11.1536	10.7781	10.6865	10.6715	11.0961	11.0539	10.7347	10.8242	10.1712	10.4336	10.7903	10.6484	10.7879	10.7748	10.6662
14166	ENSMUSG00000053560.6	Ier2	protein_coding	chr8	85387960	85389483	-	13.1808	13.0121	13.3249	13.3978	13.5512	13.5754	14.1596	13.2139	12.8422	11.1929	11.115	11.7703	11.6595	11.6564	12.4856	11.0203	10.7125	12.1602	11.6344	11.0634	10.7748	10.7912	11.2101	11.0748
8811	ENSMUSG00000033327.19	Tnxb	protein_coding	chr17	34879431	34938789	+	11.7989	10.8857	10.6036	14.1185	14.0722	14.6294	14.8033	12.9926	13.2799	4.32193	3.32193	8.26679	6.56986	5.52356	5.75489	3.70044	7.34873	7.62936	7.62205	4.85798	7.14975	3.16993	4.45943	2.32193
10806	ENSMUSG00000039199.7	Zdhhc1	protein_coding	chr8	106199055	106223534	-	9.21189	8.73809	9.57365	9.90989	9.89633	9.57365	10.1849	9.97154	9.59805	11.4393	11.2216	11.0573	11.599	11.5196	12.1383	11.6786	11.3168	10.8611	10.6502	11.8198	12.136	12.013	11.6551	12.0841
22443	ENSMUSG00000098066.3	Gm26944	lncRNA	chr7	92288947	92296650	+	3	3.45943	2.58496	3.80735	2.80735	2.80735	1.58496	1.58496	2	6.44294	6.79442	6.87036	5.55459	6.52356	6.94251	6.40939	6.83289	4.70044	4	7.01123	6.94251	6.94251	7.67948	6.97728
5509	ENSMUSG00000026858.19	Miga2	protein_coding	chr2	30254245	30275533	+	8.41363	8.6865	8.62571	9.31741	9.69697	8.94544	9.21189	9.58871	9.21917	10.6742	10.4221	10.4305	10.7271	10.2574	10.6257	10.9144	10.7723	9.93811	10.6393	10.4979	10.7993	10.5353	10.5058	10.0688
13349	ENSMUSG00000049241.6	Hcar1	protein_coding	chr5	124014799	124018083	-	6.04439	5.39232	4.90689	7.45121	7.21917	6.52356	6.40939	5.64386	5.61471	2.80735	2.58496	3.70044	3.58496	0	0	1	1	1	1	1.58496	0	1	1.58496	0
21563	ENSMUSG00000094872.2	Igkv9-120	IG_V_gene	chr6	68026967	68027440	+	8.93664	8.3443	7.07682	6.93074	5.49185	5.08746	5.24793	7.82655	6	0	1	1.58496	2.32193	1	1	0	0	3	4.39232	1	0	0	1.58496	0
20024	ENSMUSG00000086477.4	Gm15506	transcribed_unitary_pseudogene	chr7	98331543	98352135	-	3.80735	3.80735	3.80735	4.32193	4.64386	4	4.9542	3.45943	2.80735	6.93074	6.37504	6.89482	6.37504	6.62936	7.3837	6.90689	6.49185	5.64386	4.9542	7.02237	7.24793	6.91886	7.16993	7.17991
14219	ENSMUSG00000053886.5	Sh2d4a	protein_coding	chr8	68729219	68800351	+	7.76818	7.7211	8.21432	8.81057	9.15482	7.08746	8.12412	9.14211	8.68299	10.1636	11.0286	10.3685	11.4681	11.0147	10.3072	11.2825	10.6909	10.4094	11.2264	10.4656	10.5157	10.7339	9.82972	10.4378
5014	ENSMUSG00000025969.16	Nrp2	protein_coding	chr1	62742444	62857854	+	10.2444	10.2444	10.1046	11.9873	11.5507	12.3188	12.0855	11.0908	10.9607	8.93369	7.88264	9.09011	9.0607	8.41363	8.45943	8.29921	7.7211	7.86419	8.59246	8.08746	8.42206	8.96867	7.98299	9.10066
2934	ENSMUSG00000021390.7	Ogn	protein_coding	chr13	49761522	49777977	+	11.611	10.1447	10.3026	13.5919	13.0797	13.253	13.4115	11.815	12.7534	4	2.80735	8.58496	7.21917	4.08746	5	1	3.32193	6.39232	6.83289	3.58496	2.58496	2.32193	2.58496	2.32193
5772	ENSMUSG00000027376.16	Prom2	protein_coding	chr2	127368393	127383387	-	6.67243	6.52356	10.2408	9.45121	9.09276	7.66534	10.0224	11.144	10.8122	13.4742	14.0033	13.568	13.8782	13.7597	13.592	14.0884	14.9695	12.7642	14.0845	13.6771	14.945	14.1611	13.3372	13.5884
24457	ENSMUSG00000105601.2	Gm42725	TEC	chr5	65688911	65693103	-	1	1.58496	2	2.32193	2	1	1.58496	1	0	5	5.24793	5.04439	3.45943	4.52356	3.80735	5.85798	5.93074	4	3.16993	5.24793	5.42626	5.12928	5.04439	5.93074
15598	ENSMUSG00000062794.9	Zfp599	protein_coding	chr9	22158726	22171191	-	5.52356	5.72792	5.75489	4.32193	4.45943	4.70044	5.93074	6.75489	5.88264	7.90087	7.82655	8.15987	7.84549	7.76818	7.72792	8.2854	7.08746	6.9542	7.79442	8.07682	7.96578	8.11894	8.14466	7.7879
8357	ENSMUSG00000032232.15	Cgnl1	protein_coding	chr9	71533791	71678884	-	11.5479	11.6046	12.3069	11.2986	11.0674	10.4062	11.7142	12.6119	11.8997	13.9832	15.2811	14.5113	13.5089	14.4855	13.7264	14.9887	15.0396	12.8082	14.5267	14.3735	14.0377	14.3053	14.2344	14.4972
17546	ENSMUSG00000076609.3	Igkc	IG_C_gene	chr6	70703419	70703950	+	17.182	15.5166	15.2885	15.2302	13.4887	11.9766	12.9956	15.1022	14.6132	5.93074	6.37504	8.94837	9.29002	4.58496	5.32193	5.42626	5.97728	9.71253	10.6768	7.49985	7.02237	7.8392	6.89482	8.82337
21921	ENSMUSG00000097080.9	1700086O06Rik	lncRNA	chr18	38371458	38383618	-	6.26679	6.40939	6.30378	5.55459	5.93074	5.32193	6.08746	6.50779	6.78136	8.27146	8.04439	8.23362	7.67948	8.07682	9.2738	8.18982	7.04439	7.89482	7.8392	8.41785	8.19476	8.09803	8.74483	8.47978
10316	ENSMUSG00000037995.16	Igsf9	protein_coding	chr1	172309355	172326445	+	7.76818	8.22882	7.09803	7.32193	8.64386	7.7879	8.67243	9.20701	7.85175	11.3449	10.9908	10.0728	10.7814	11.0056	10.8588	10.3966	11.6821	9.19229	10.3912	10.8494	11.4429	11.1523	10.9513	10.352
8276	ENSMUSG00000032059.14	Alg9	protein_coding	chr9	50686319	50754842	+	10.0914	10.4273	10.098	9.13955	9.25974	9.39874	9.60548	9.78953	9.86109	11.5028	11.8792	11.5488	11.2276	11.8715	11.4179	11.6334	11.4115	11.294	11.4404	11.2871	10.5708	10.7871	11.2802	11.043
16259	ENSMUSG00000068040.11	Tm9sf4	protein_coding	chr2	153003223	153052386	+	11.2088	11.42	11.3526	10.8971	10.8803	11.3542	11.3966	11.4838	11.1687	12.4592	12.7202	12.3902	12.595	12.7682	12.1434	12.8402	12.8684	11.8154	12.7566	12.2336	12.4427	12.2536	12.1494	12.1202
6042	ENSMUSG00000027896.16	Slc16a4	protein_coding	chr3	107198546	107219431	+	5.24793	5.12928	5.58496	6.24793	5.32193	4.64386	4.80735	6	6.33985	9.35094	8.85798	10.0028	9.57743	8.12928	9.31288	8.65105	8.59991	7.29462	8.96	9.68299	7.82655	8.37938	9.20457	7.10852
9781	ENSMUSG00000036446.6	Lum	protein_coding	chr10	97400990	97408565	+	12.8269	11.676	12.2894	13.8944	13.5483	14.4086	14.3645	14.6501	14.7182	6	4.75489	9.03067	9.07146	4.45943	7.87652	2.58496	4.9542	7.71425	8.16993	5.12928	3.58496	3.45943	4.75489	2.58496
2757	ENSMUSG00000021047.8	Nova1	protein_coding	chr12	46741300	46865712	-	8.45121	6.47573	7.50779	10.5661	10.2866	11.0458	11.0203	8.94837	9.71081	2	1	5.52356	4.39232	0	4	2	1.58496	5.08746	3	3.90689	2.80735	2.58496	2	2
9380	ENSMUSG00000035105.6	Egln3	protein_coding	chr12	54225767	54250646	-	8.65464	9.60918	11.0091	10.2784	11.0614	8.10852	9.42206	10.8826	10.4988	14.1722	14.2445	13.8701	13.5136	14.0748	13.1235	13.4368	13.6032	13.5237	13.2809	13.9622	12.0841	12.3548	14.0238	12.5396
21945	ENSMUSG00000097124.3	A530020G20Rik	lncRNA	chr3	121325268	121329855	+	5.9542	6.04439	6.80735	5.55459	5.61471	5.55459	6.40939	7.26679	6.75489	10.2167	10.314	10.545	10.2784	10.0098	12.7065	10.7985	10.3923	8.12412	8.37069	11.3581	11.8102	11.9054	11.6724	10.7074
8868	ENSMUSG00000033530.9	Ttc7b	protein_coding	chr12	100267029	100487085	-	9.88874	10.3387	10.0553	11.0112	11.1098	10.4959	10.5324	10.043	10.2691	7.78136	9.15482	8.12412	7.6865	8.06609	8.37069	7.29462	9.20701	7.32193	7.79442	8.5157	6.93074	7.81378	8.45533	7.70044
9446	ENSMUSG00000035283.6	Adrb1	protein_coding	chr19	56710631	56721545	+	7.50779	7.5157	6.14975	5.49185	5.83289	5.88264	7.29462	6.72792	4.90689	8.633	9.05528	10.0098	9.29232	10.5488	10.7541	10.5915	10.8517	9.45121	9.13699	10.1674	8.70044	9.62753	9.56605	10.0674
16162	ENSMUSG00000067199.5	Frat1	protein_coding	chr19	41818409	41821022	+	6.83289	6.91886	7.18982	7.3837	7.79442	7.62936	8.00562	6.79442	7.25739	4.16993	2.80735	4.16993	4	5	2.80735	4.24793	3.45943	5.32193	5.55459	4.64386	5.16993	4.58496	4.85798	4.32193
840	ENSMUSG00000005611.16	Irag1	protein_coding	chr7	110467473	110581668	-	8.01681	8.10852	8.73471	10.3652	9.09011	8.33985	9.59059	9.89785	9.2738	6.33985	4.80735	6.12928	6.91886	4.70044	5.75489	4.32193	4.16993	5.58496	5.83289	4	4.75489	5.08746	4.08746	3.16993
1317	ENSMUSG00000011658.17	Fuz	protein_coding	chr7	44545503	44552055	+	8.44708	8.34873	8.49185	9.54496	9.68299	8.48382	9.10066	8.94837	8.99152	10.375	10.207	10.0701	10.2866	10.3197	10.8329	10.2726	10.8986	10.1898	10.0741	10.6804	10.3761	10.4305	10.6156	10.2621
7271	ENSMUSG00000030149.16	Klrk1	protein_coding	chr6	129587286	129600827	-	7.69349	6.58496	7.08746	8.49586	9.21432	9.28771	9.02791	6.84549	8.04985	3.32193	3.32193	4.52356	6.18982	4.64386	3.70044	4.45943	3.45943	4.52356	3	4.64386	4.75489	5	4.16993	4.16993
17541	ENSMUSG00000076604.2	Igkj1	IG_J_gene	chr6	70699546	70699583	+	11.2866	9.69174	9.03892	8.73471	6.24793	5.39232	6.20945	7.97154	8.09276	0	1.58496	2.80735	2.32193	0	0	0	1.58496	3	4	1.58496	2.32193	1	1	3.32193
12888	ENSMUSG00000047084.9	Ngrn	protein_coding	chr7	79910963	79915122	+	8.85487	8.90989	8.85798	9.03617	9.24079	8.26209	8.80413	8.66534	8.67596	9.67419	9.69697	9.92481	10.0251	9.66178	9.7364	9.80735	9.82814	9.27146	9.81858	9.96723	10.314	10.0293	9.93517	9.90689
11730	ENSMUSG00000042041.8	2010003K11Rik	protein_coding	chr19	4546816	4548611	-	2.32193	2.32193	3.16993	3.45943	4.52356	3.58496	3	3.58496	4.08746	1	1	0	0	1.58496	1	0	0	0	1.58496	1	0	0	1	0
7118	ENSMUSG00000029778.13	Adcyap1r1	protein_coding	chr6	55428963	55478436	+	8.2384	7.81378	7.79442	9.51175	9.54303	10.0334	10.0808	9.91439	9.25503	5.42626	4.90689	4.39232	5.70044	3	5.04439	2.58496	3.58496	4.32193	4.64386	2.80735	2	1.58496	1.58496	1
14804	ENSMUSG00000057346.13	Apol9a	protein_coding	chr15	77287989	77295335	-	5.72792	7	5.35755	5.67243	4.9542	4.32193	4.24793	4.70044	5.58496	8.62205	11.1235	9.75154	9.98584	11.0895	10.0168	9.37287	11.2592	10.2773	8.62936	9.48985	9.34207	9.16239	9.59059	6.79442
15437	ENSMUSG00000061762.13	Tac1	protein_coding	chr6	7554879	7565834	+	7.03342	5.39232	5.90689	8.13955	7.7211	5.08746	4.80735	9.06878	9.68475	3	1	2.58496	2.32193	0	1.58496	1	1	2.58496	2.32193	0	0	1	0	1
23027	ENSMUSG00000100813.2	Gm28874	lncRNA	chr4	131993019	131996152	+	2	0	2.58496	1.58496	1.58496	2.32193	1	2	2	5.32193	4.70044	5.12928	4.58496	4.39232	6.56986	5.24793	5.16993	3.45943	4.08746	5.9542	6.10852	6.04439	6.52356	5.24793
7532	ENSMUSG00000030674.6	Qprt	protein_coding	chr7	126706286	126721398	-	5.61471	4.75489	4.64386	7.9542	7.92481	7.47573	7.35755	7.29462	6.93074	2.32193	0	3	3	2	1	2.32193	0	2.32193	1.58496	2	2	3.32193	2.58496	2.58496
9476	ENSMUSG00000035385.6	Ccl2	protein_coding	chr11	81926397	81928279	+	11.7924	10.2155	10.1724	11.5925	11.5512	12.0725	12.0175	11.7168	12.4112	7.20945	6.16993	8.3837	7.74147	6.82018	7.24793	6.87036	5.04439	7.45943	6.16993	6.59991	8.53916	9.78136	5.80735	6.94251
14018	ENSMUSG00000052751.17	Repin1	protein_coding	chr6	48570817	48576016	+	8.69	8.74483	8.24317	8.86419	9.12928	8.02791	8.57743	8.61102	8.27146	10.4808	10.043	9.81378	9.94398	10.3004	10.9418	9.92184	9.81218	9.45533	9.87805	10.8673	10.2527	10.3794	10.6266	10.42
1510	ENSMUSG00000015224.11	Cyp2j9	protein_coding	chr4	96456666	96479815	-	7.2854	6.22882	6.14975	8.77479	8.28077	7.77479	8.53138	7.36632	7.33092	3.32193	4.85798	5.42626	4.9542	4.45943	5.04439	4.08746	4.16993	3.32193	3.90689	3.70044	4.58496	3.90689	3.58496	2.80735
5900	ENSMUSG00000027611.13	Procr	protein_coding	chr2	155593037	155597391	+	10.0293	9.03067	8.91886	11.1849	10.7682	10.2819	10.3026	10.6083	10.5382	6.72792	5.42626	7.15987	7.41785	6.20945	7.43463	6.14975	5.08746	7.20945	7.42626	5	5.97728	7.69349	4.9542	5.42626
3478	ENSMUSG00000022414.9	Tab1	protein_coding	chr15	80017328	80045908	+	9.24793	9.29002	8.99435	9.37504	9.54496	9.02237	9.633	9.17991	8.82337	10.8009	10.0566	10.1724	10.2131	10.352	10.8842	10.1886	9.97585	10.128	10.2808	10.6384	10.5507	10.5584	10.817	10.5527
21501	ENSMUSG00000094433.3	Igkv5-43	IG_V_gene	chr6	69800339	69800927	-	10.1874	7.19967	8.99718	7	5.45943	4.9542	4.70044	7.29462	7.25739	0	1.58496	3.16993	1.58496	0	1	0	0	1.58496	3.58496	0	0	1	0	1.58496
6496	ENSMUSG00000028699.10	Tspan1	protein_coding	chr4	116019066	116024798	-	5.83289	5.08746	5.67243	7.35755	7.02237	6.44294	8.03892	7.18982	6.14975	12.0251	13.2217	10.6917	13.2386	10.8186	9.52943	11.8474	11.849	10.817	11.3998	10.6786	10.4717	11.8005	9.79766	9.19722
4509	ENSMUSG00000024912.7	Fosl1	protein_coding	chr19	5497575	5505974	+	9.2854	9.21917	9.35315	8.15987	7.34873	8.30378	8.11894	10.8122	10.3902	6.70044	3.90689	4.80735	5.24793	4.85798	5.20945	4.58496	3.58496	6.39232	4.45943	3.90689	4.32193	5.16993	5.90689	4.70044
681	ENSMUSG00000004394.13	Tmed4	protein_coding	chr11	6220369	6224870	-	11.2149	11.2101	10.9787	10.9929	11.0835	10.4168	10.7288	10.7871	11.0028	12.1712	12.6981	12.477	12.2761	12.7446	12.4244	12.0838	12.4107	11.7232	12.4207	12.1456	11.7313	11.6926	12.099	11.9866
24758	ENSMUSG00000106430.2	Gm42460	TEC	chr5	50216438	50219004	+	2.58496	2.58496	1	0	1	0	2	1.58496	1.58496	4	4.58496	4.80735	4	4.32193	4.08746	3.80735	3.70044	3.32193	4	4	4.08746	4.90689	4.45943	4.64386
1017	ENSMUSG00000006736.10	Tspan31	protein_coding	chr10	126903149	126906133	-	11.5859	11.5765	11.3767	10.988	11.0519	10.9622	11.0403	11.3977	11.6375	12.7241	12.6062	12.7277	12.8164	12.8055	12.3753	12.4838	12.5028	12.8248	12.7997	12.4597	12.0755	11.9204	12.5023	12.0102
11235	ENSMUSG00000040429.7	Mterf1a	protein_coding	chr5	3940581	3943933	-	4.52356	4	3	4.9542	4.45943	4.85798	5.24793	4	3.45943	6.74147	6.74147	6.85798	6.82018	6.80735	7.63662	6.45943	6.61471	5.9542	5.58496	7.16993	7.34873	7.25739	7.17991	7.2854
7726	ENSMUSG00000031090.15	Nadsyn1	protein_coding	chr7	143349321	143376586	-	7.70736	7.59991	7.57743	7.64386	7.77479	7.88874	8.09803	6.98868	7.16993	8.98014	10.0265	9.224	8.8392	9.43671	9.86573	8.87958	9.85953	8.54303	8.74147	9.23122	9.23601	9.26913	9.29002	9.3015
21347	ENSMUSG00000093390.2	Gm20652	lncRNA	chr3	88523764	88528368	-	1.58496	1	0	0	1	0	0	0	1	3.45943	3.58496	2.80735	3.45943	3.16993	3.16993	4.24793	4.16993	1.58496	2.32193	3.70044	3.58496	3.45943	3.16993	2.80735
6855	ENSMUSG00000029307.8	Dmp1	protein_coding	chr5	104350479	104361968	+	4.75489	4.52356	2.32193	4.70044	3.70044	3.90689	2.80735	3.16993	3	9.0607	7.18982	10.1189	9.26679	10.8281	8.44708	10.0647	10.444	12.6952	11.2819	8.29002	11.2276	8.44708	8.56986	6.6865
10098	ENSMUSG00000037366.15	Pafah2	protein_coding	chr4	134123631	134154724	+	8.97728	9.31967	9.67772	8.25267	8.36194	7.74819	8.30834	8.95128	9.31967	10.6786	10.5603	10.7748	10.8502	10.4242	11.8198	11.3815	10.5774	10.2609	10.8872	11.5632	11.368	11.4142	11.5741	10.8956
3845	ENSMUSG00000023047.12	Amhr2	protein_coding	chr15	102353802	102363068	+	4.9542	4.08746	4.64386	6.59991	6.45943	3.90689	4.32193	5.88264	5.42626	7.76818	7.97728	7.56224	8.47978	8.22882	8.08215	8.29002	8.58496	9.05799	7.76818	8	7.26679	8.13955	7.76818	7.74147
6731	ENSMUSG00000029093.15	Sorcs2	protein_coding	chr5	36174524	36555483	-	8.04439	8.17991	7.77479	8.93958	8.86728	7.07682	8.10852	9.27612	8.24793	11.5147	10.1699	11.3592	11.2615	11.2814	10.1254	11.7789	11.6461	10.1586	11.5599	10.3685	10.1357	10.9476	10.4336	11.0688
10085	ENSMUSG00000037344.15	Slc12a9	protein_coding	chr5	137312820	137331859	-	9.0954	9.01681	8.64024	8.70736	8.97154	9.58308	9.633	8.7211	8.53528	10.3934	10.0928	9.96578	10.3998	10.3343	10.4808	10.1687	10.2784	9.63844	10.0417	10.3554	10.4696	10.4788	10.2866	10.5401
21663	ENSMUSG00000095642.4	Ighv14-3	IG_V_gene	chr12	114023465	114023941	-	8.48382	5.80735	5.80735	5.12928	3.70044	3	3.45943	5.16993	5	0	0	1.58496	0	0	0	0	0	0	1	1	1	1.58496	0	1
12203	ENSMUSG00000044017.17	Adgrd1	protein_coding	chr5	129173814	129281663	+	9.99859	8.65464	8.67948	12.0835	11.7224	12.284	12.3945	10.9285	11.4964	4.39232	3.58496	7.55459	6.97728	3.90689	5.85798	5.04439	2	6.04439	5.55459	5	5.52356	5.08746	4.45943	3.32193
15066	ENSMUSG00000059201.13	Lep	protein_coding	chr6	29060219	29073876	+	8.00562	9.20701	7.82655	6.47573	7.14975	11.3526	11.0258	7.18982	8.30834	1	2	4.80735	5.32193	1.58496	0	2	1.58496	2.58496	2.58496	1	0	1.58496	1.58496	0
13212	ENSMUSG00000048497.12	Mmgt2	protein_coding	chr11	62539490	62557180	+	8.14975	7.76818	8.53138	8.18982	8.34873	8.10852	8.53138	9.32193	8.85487	9.95855	10.0362	10.0389	10.5245	10.5536	9.31288	10.6064	10.6448	10.3587	10.8455	10.0375	10.4221	9.98726	9.81218	9.78463
2835	ENSMUSG00000021203.16	Otub2	protein_coding	chr12	103354941	103372609	+	6.96578	6.75489	7.04439	7.74147	7.67948	6.71425	7.59991	7.06609	7.02237	8.03342	8.20457	8.3443	8.61102	8.66178	8.55842	8.71425	8.99152	8.03892	8.31288	8.60363	8.65464	8.66888	8.40088	8.49586
7602	ENSMUSG00000030787.5	Lyve1	protein_coding	chr7	110449814	110462446	-	10.1984	8.80413	8.22882	11.9285	11.8424	11.4569	12.551	9.9263	10.84	5.97728	3	7.17991	5.97728	3.58496	3.90689	3	1.58496	5.58496	4.85798	4.80735	2	2	3	2.58496
6483	ENSMUSG00000028680.15	Plk3	protein_coding	chr4	116985852	116991160	-	11.5868	11.5435	10.1836	10.8384	10.6653	10.6303	10.9922	10.8872	10.4273	8.24317	7.70044	8.44708	8.45943	8.12928	8.94251	8.26209	7.41785	7.93074	7.82655	8.84862	9.24793	9.7879	8.99152	8.75154
26571	ENSMUSG00000111913.2	Gm49751	TEC	chr10	118277324	118280045	+	3.45943	1.58496	3.45943	2.58496	2.58496	4.64386	4.45943	2.80735	3.32193	0	0	0	0	0	0	0	0	0	0	0	2	0	1	0
15833	ENSMUSG00000064246.11	Chil1	protein_coding	chr1	134109914	134117919	+	14.1804	13.5311	10.3565	10.2372	9.45327	9.90839	11.2456	11.8895	10.1383	14.8984	18.7711	18.9399	15.6422	20.0384	17.9304	18.3564	19.3951	19.5141	17.9136	17.7011	15.5053	17.4912	16.8584	19.6658
20804	ENSMUSG00000090084.8	Srpx	protein_coding	chrX	9904216	9983948	-	10.1202	8.92481	9.25267	10.9958	10.9665	11.3815	11.1812	11.5599	12.1273	5.16993	3.16993	7.2854	7.24793	4.08746	5.39232	3.90689	3	6.12928	6.32193	4	3.45943	1.58496	3	2.80735
1349	ENSMUSG00000012705.17	Retn	protein_coding	chr8	3705770	3710110	+	8.7211	6.45943	7.52356	9.85175	10.6221	8.00562	8.38802	8.29002	9.68299	1	2	5.61471	4.75489	1.58496	0	0	0	3.32193	3.58496	2.80735	3.16993	1.58496	2.32193	2
377	ENSMUSG00000002227.16	Mov10	protein_coding	chr3	104702152	104725879	-	8.89178	8.8392	8.10852	8.12412	8.3966	9.19967	9.34873	8.34873	8.10329	9.33539	10.2432	9.92333	10.1497	10.2586	9.91588	10.2726	10.6935	10.4273	10.3208	10.3208	10.3242	10.4798	10.3576	9.92035
24589	ENSMUSG00000105957.2	Gm43254	lncRNA	chr3	133013279	133015769	-	5.2854	5.16993	5.93074	5.16993	5.24793	5.49185	5.58496	4.80735	4.80735	6.70044	7.08746	7.09803	6.78136	7.11894	7.6865	7.52356	7.70044	6.14975	6.59991	7.53138	7.55459	7.7879	7.46761	8.19967
16651	ENSMUSG00000071042.13	Rasgrp3	protein_coding	chr17	75742891	75836049	+	10.4083	10.3597	8.98014	11.4057	11.3393	11.0147	11.3225	9.64024	9.89633	7.19967	7.12928	8.29921	8.91886	7.12928	8.07682	7.42626	7.06609	6.85798	8.12412	7.89482	7.22882	8.11894	7.32193	7.27612
25476	ENSMUSG00000108513.2	Gm30075	lncRNA	chr7	72852523	72888279	-	3.16993	2.32193	2.58496	3.32193	3.45943	2.80735	3.45943	4.85798	4.39232	0	0	0	0	0	0	0	0	0	0	1	0	1	2.32193	1
27914	ENSMUSG00000116116.2	Gm671	lncRNA	chr15	101293308	101310192	-	3.45943	3.80735	3.32193	1	1.58496	0	2.32193	2.58496	2	5.20945	6.10852	6.20945	6.10852	6.71425	7.29462	6.42626	6.45943	5.70044	4.70044	6.2854	7.80735	6.93074	5.83289	7.58496
11342	ENSMUSG00000040710.11	St8sia4	protein_coding	chr1	95515407	95595296	-	10.1874	9.90989	9.56224	11.204	11.1105	12.4512	12.1293	10.1111	10.7871	7.20945	7.07682	7.94251	8.55459	6.88264	7.83289	7.49985	6.47573	6.93074	7.18982	7.76818	7.58496	8.81698	7.70736	8.21917
20981	ENSMUSG00000090936.3	Gm17705	lncRNA	chr17	35384095	35386162	+	1	1.58496	2.32193	1.58496	2.32193	2.58496	2	1	2.32193	4.9542	4.45943	4.85798	4.08746	5.04439	5.52356	5.08746	4.80735	3.70044	3.32193	5.75489	5.90689	5.9542	5.80735	6.16993
10644	ENSMUSG00000038765.15	Lmx1b	protein_coding	chr2	33450977	33530620	-	7.09803	7.33092	7.62205	7.52356	8.11374	7.25739	9.18488	9.53528	7.53916	10.0028	10.5196	9.79604	10.3652	10.9915	11.1712	10.6733	11.647	10.7237	11.1402	10.7756	11.8246	11.42	10.3219	11.6817
19985	ENSMUSG00000086389.2	Gm15998	lncRNA	chr3	89222746	89226214	+	0	0	2	3.32193	1.58496	2.32193	2.80735	1.58496	1	6.08746	4.39232	5.16993	5	4.58496	5.35755	4.58496	4.64386	4.39232	5	5.20945	6.64386	5.35755	5.80735	5.16993
11624	ENSMUSG00000041679.10	Lrrc29	protein_coding	chr8	106038897	106052910	-	5.9542	5.16993	5.67243	5.2854	5.58496	5.35755	6	5.42626	5.58496	7.45121	7.49985	7.7211	7.13955	7.3837	8.74147	7.41785	6.56986	6.82018	6.90689	7.97154	8.16993	8.00562	8.03342	7.91289
5033	ENSMUSG00000026011.14	Ctla4	protein_coding	chr1	60926159	60954991	+	7.53916	6.44294	6.42626	8.90689	9.07948	10.8665	11.2755	8.00562	7.17991	2	1	2	1.58496	2	3.58496	1.58496	0	0	1	4	3.32193	3.80735	4.16993	2
21605	ENSMUSG00000095200.3	Ighv1-7	IG_V_gene	chr12	114502115	114502585	-	7.5157	6.93074	6	4.52356	3.16993	2.58496	3.45943	3	3.58496	0	0	0	0	0	0	0	0	0	0	0	0	0	0	0
17535	ENSMUSG00000076587.4	Igkv6-20	IG_V_gene	chr6	70312825	70313491	-	9.71768	7.29462	5.85798	8.95128	4.80735	4.16993	4.70044	6.96578	4.24793	0	0	2	0	0	0	0	0	0	1.58496	1	1.58496	0	0	2
16092	ENSMUSG00000066584.11	Scgb2b27	protein_coding	chr7	33711346	33713367	-	4.52356	4.52356	4.16993	3.58496	1	4.16993	3	4.08746	3.70044	10.8106	15.8323	14.5372	10.9151	16.5707	11.3614	12.4414	13.4274	13.7621	11.7207	12.0861	7.30378	11.6202	9.22882	9.9542
16433	ENSMUSG00000069554.5	I830134H01Rik	lncRNA	chr19	38040222	38042976	-	1	0	0	1	0	0	0	0	0	3	4	3.16993	2	3.32193	4.39232	3.80735	4.52356	2.32193	2	3.58496	5.08746	4.85798	3.32193	4
2540	ENSMUSG00000020676.3	Ccl11	protein_coding	chr11	81948649	81953781	+	10.3309	9.13443	9.09803	11.5882	11.5812	11.444	11.6165	10.7482	10.7262	4.08746	3.80735	6.45943	5.9542	4.08746	6.24793	2.80735	2.32193	6.2854	4.70044	3.16993	1.58496	1	3.32193	0
4960	ENSMUSG00000025873.17	Faf2	protein_coding	chr13	54769597	54811876	+	10.7748	10.978	10.5498	10.5265	10.3095	10.8595	11.1183	11.1611	10.7715	12.2685	12.3529	12.1997	12.2562	12.1954	11.8439	12.3554	12.3837	11.2161	12.4286	11.9996	12.1344	11.813	11.9054	11.6826
9778	ENSMUSG00000036437.7	Npy1r	protein_coding	chr8	67149844	67159444	+	6.52356	5.58496	6	9.13699	7.91886	7.70044	8.84862	7.69349	7.37504	1.58496	1	3.45943	4.24793	3.70044	2.58496	2	0	3.32193	3.16993	2	1	1.58496	1.58496	4
3379	ENSMUSG00000022225.8	Cma1	protein_coding	chr14	56178908	56182132	-	10.0634	8.59246	8.18982	11.1319	11.4929	10.4988	10.7432	9.83447	10.8673	2	4.75489	5.93074	4.75489	4.9542	6.04439	1.58496	1	3.16993	3.58496	4.80735	2.58496	1.58496	5.67243	1
19869	ENSMUSG00000086058.2	Unc45bos	lncRNA	chr11	82815729	82824208	-	4.08746	3.32193	3.16993	5.75489	5.16993	5.58496	6.08746	3.90689	4.90689	0	1	1.58496	2.58496	1.58496	2	1	0	0	1	0	0	1	0	0
21077	ENSMUSG00000091476.9	Catspere2	protein_coding	chr1	177810989	178000271	+	5.42626	4.90689	5.39232	4.52356	4.16993	5.2854	5.70044	5.88264	4.80735	6.98868	8.27146	8.91588	7.25739	8.3837	9.36851	8.49185	8.43879	6.70044	7.49185	8.74147	8.93369	8.96867	8.41363	9.91439
17460	ENSMUSG00000076441.10	Ass1	protein_coding	chr2	31360219	31410684	+	8.37504	8.7039	8.78463	7.64386	7.56986	7.87036	8.12412	7.61471	8.04985	10.9136	10.9715	11.4625	11.0382	10.733	10.444	10.611	10.6138	11.5836	11.3718	11.2143	9.02791	9.56033	11.2527	9.89785
16189	ENSMUSG00000067424.14	Zfp563	protein_coding	chr17	33308284	33329679	+	7.16993	6.85798	7.11894	7.48382	7.61471	7.44294	7.73471	7.21917	6.98868	8.49586	9.32867	8.66888	8.59246	8.94251	8.91588	9.35094	9.27845	7.7879	8.40939	8.98299	8.74147	8.91886	9.12412	9.3015
22181	ENSMUSG00000097595.3	1500002F19Rik	lncRNA	chr7	132476468	132532926	-	5.72792	5	6.67243	3.80735	3.32193	3.16993	4.16993	4.58496	5.67243	7.86419	10.3859	9.64205	7.74819	10.3264	10.0808	9.24793	9.94837	9.66888	8.86728	9.17493	6.83289	8.34873	9.26913	9.39232
11427	ENSMUSG00000040950.14	Mgl2	protein_coding	chr11	70021155	70028376	+	10.1861	8.60363	8.87036	11.6407	11.8857	12.9567	13.7866	10.4686	12.3786	3	3	6.26679	6.26679	3.45943	4	5.08746	1.58496	5.88264	5.78136	6.12928	5.39232	5.85798	4	5.20945
8412	ENSMUSG00000032323.14	Cyp11a1	protein_coding	chr9	57913694	57934306	+	6.70044	4.90689	5.04439	7.59246	7.2854	7.56224	7.57743	5.9542	7.19967	0	0	2.58496	2.80735	1	2.58496	1	0	1	1	2.80735	3.32193	3.32193	2.32193	3
21799	ENSMUSG00000096638.3	Ighv2-9	IG_V_gene	chr12	113842716	113843161	-	4.80735	2.80735	4.16993	5	1	2.32193	3.90689	3.58496	4.70044	0	0	0	0	0	0	0	1	0	0	0	0	1	0	0
2803	ENSMUSG00000021130.9	Galnt16	protein_coding	chr12	80565051	80677746	+	8.3837	7.2854	7.84549	11.0355	10.7977	10.9915	11.3581	9.80896	10.4284	4.32193	3.32193	6.65821	5.78136	4.45943	5.2854	4.85798	3.58496	5.83289	4.45943	3.32193	2.32193	4	3.58496	2.80735
19796	ENSMUSG00000085886.2	D030047H15Rik	lncRNA	chr7	4129339	4139925	-	1	1	1	1.58496	0	1	0	1.58496	1	4.08746	3.16993	3.16993	3.90689	3.70044	3.16993	4.16993	3	2	2.58496	4	4.39232	3.58496	3.80735	4.39232
12078	ENSMUSG00000043342.10	Hoxd9	protein_coding	chr2	74528071	74530552	+	7.33092	6.97728	7.8392	8.7211	9.07414	7.34873	8.54689	7.3837	7.8009	2.32193	0	2.32193	4.16993	2	4.80735	3.80735	2.32193	5.04439	4.75489	2.58496	3	1	2	1.58496
11844	ENSMUSG00000042406.9	Atf4	protein_coding	chr15	80139385	80141742	+	13.6126	13.4729	13.5805	14.128	13.8905	13.4696	13.7058	14.2564	14.4519	12.9807	12.368	12.3501	12.5307	12.535	12.8568	11.4788	11.6225	12.1335	12.1592	12.2903	12.2779	12.102	12.4668	12.0954
7853	ENSMUSG00000031349.5	Nsdhl	protein_coding	chrX	71962163	72002120	+	9.0954	9.02237	9.46964	8.99152	9.09803	9.05528	9.28309	9.65284	9.55651	10.341	11.1312	10.2396	10.4126	10.4818	10.0444	10.3848	10.5314	10.3902	10.8082	10.42	10.2491	10.0444	10.4798	9.95274
16245	ENSMUSG00000067928.7	Zfp760	protein_coding	chr17	21926723	21944617	+	7.57743	7.5157	6.98868	7.17991	7.40939	7.02237	7.57743	7.66534	6.72792	9.74147	9.75154	10.0526	9.60918	10.0993	10.2831	8.83289	9.79928	7.98868	8.62571	10.128	10.2912	10.058	10.0688	10.5362
15546	ENSMUSG00000062421.14	Arf2	protein_coding	chr11	103857565	103876163	+	11.058	11.0105	10.764	10.8494	10.7549	11.4589	11.2854	11.5083	11.838	9.09276	9.8009	9.74483	10.007	9.53722	8.40088	9.35315	9.63844	9.75322	10.1849	9.17742	9.43879	9.56224	9.40301	9.65105
17648	ENSMUSG00000076934.3	Iglv1	IG_V_gene	chr16	18903767	18904250	-	12.8853	9.35535	8.87344	8.82337	7.27612	5.32193	6.40939	8.7211	7.86419	0	2	1	3.32193	0	0	2	1.58496	1.58496	4.24793	2.32193	2.32193	2.58496	2.32193	2.32193
10733	ENSMUSG00000039037.6	St6galnac5	protein_coding	chr3	152522718	152687883	-	4.9542	3.80735	3.32193	6.78136	6.65821	6.87036	6.87036	4.70044	5.12928	1	1	3	2	1	0	0	1	2	1	0	0	0	1.58496	1
28663	ENSMUSG00000118456.2	Gm41381	lncRNA	chr15	89382152	89383672	+	3.16993	3.80735	3	6.32193	4.75489	4.9542	5.70044	4.90689	4.16993	0	0	0	2.32193	1	0	1.58496	0	1	2.32193	0	0	0	0	1
27165	ENSMUSG00000113688.2	A930027P06Rik	TEC	chr13	18126523	18129497	+	1.58496	1.58496	1	1.58496	1	0	2	1	1	3.45943	4	4.58496	3.32193	4.52356	4.75489	5.04439	4	3	3.32193	5.24793	5.85798	5.35755	4.45943	5.61471
12287	ENSMUSG00000044337.6	Ackr3	protein_coding	chr1	90131702	90144473	+	11.7478	11.7899	10.3761	12.9633	12.62	12.9324	13.1165	11.4025	12.2294	8.66888	6.71425	9.0607	9.09276	9.0954	7.45943	9.01959	7.59991	8.633	10.0238	7.50779	8.45943	7.57743	7.01123	9.10591
26096	ENSMUSG00000110419.2	AW046200	lncRNA	chr8	58104791	58116464	+	3.45943	4	3.70044	2.80735	3.80735	3.58496	3.58496	4.39232	3	6.64386	6.64386	6.44294	6.89482	6.37504	6.93074	6.79442	6.9542	4.70044	4.75489	7.26679	6.71425	7.52356	7.2854	7.76818
16818	ENSMUSG00000072572.10	Slc39a2	protein_coding	chr14	52130346	52134202	+	3	3	5	4.24793	4.58496	3.45943	3.16993	3.90689	4	5.9542	6.2854	5.90689	5.83289	5.90689	6.80735	6.06609	6.78136	5.20945	5.90689	6.61471	6.35755	7.01123	7.10852	6.08746
25500	ENSMUSG00000108591.2	Particl	TEC	chr6	72416034	72417593	+	6	6.02237	5.80735	5.67243	6.50779	6.12928	6.37504	5.72792	5.9542	6.96578	7.12928	7.33092	7.40088	7.50779	7.98299	7.22882	7.50779	7.81378	6.89482	7.45121	6.78136	7.26679	6.94251	7.45943
4667	ENSMUSG00000025203.7	Scd2	protein_coding	chr19	44282113	44295303	+	13.7617	14.5735	12.4686	12.3556	12.0818	11.8061	12.6425	12.8254	12.0495	16.2822	16.3393	15.1091	15.3629	15.9251	15.3183	16.1897	16.3786	14.2328	16.1644	16.0542	15.5126	15.1337	16.0634	15.2869
11151	ENSMUSG00000040197.5	Cd209e	protein_coding	chr8	3897965	3904309	-	4.90689	3.45943	3.16993	6.61471	7.70044	7.13955	8.10852	4.32193	6.08746	0	0	1.58496	0	0	0	0	0	1.58496	1.58496	1.58496	1.58496	0	0	1
21454	ENSMUSG00000094087.2	Ighv1-61	IG_V_gene	chr12	115322760	115323192	-	5.72792	3.16993	5.04439	5.08746	2.58496	2.32193	2.32193	3.16993	2.80735	0	0	0	0	1	0	0	0	0	0	0	0	1	0	0
27893	ENSMUSG00000116004.2	Gm49539	lncRNA	chr15	85530284	85551876	+	3	3.70044	3.45943	2.58496	3	3.16993	3.58496	3.45943	3.70044	6.04439	5.39232	5.45943	5.52356	5.24793	6.89482	4.85798	5.61471	5.35755	4.58496	6.6865	6.26679	7	5.75489	6.2854
7489	ENSMUSG00000030600.16	Lrfn1	protein_coding	chr7	28151405	28167667	+	5.72792	6.24793	5.90689	5.2854	6.59991	6.26679	7.02237	7.39232	6.9542	8.23362	7.94837	8.07682	7.87036	8.37069	8.33539	8.27612	8.46352	8.59619	8.60363	8.33539	7.73471	8.12412	8.20945	8.60363
16261	ENSMUSG00000068079.6	Tcf15	protein_coding	chr2	151985481	151991017	+	6.33985	5.35755	5.78136	7.78136	8.42626	8.16993	8.49586	6.82018	6.42626	0	0	3	2.58496	3	2.32193	1	1.58496	2.80735	4.85798	2	2	1	1.58496	0
1953	ENSMUSG00000019039.15	Dalrd3	protein_coding	chr9	108447085	108449973	+	10.3696	10.2095	9.92778	9.70736	9.82496	9.63662	10.1344	10.3106	10.0168	11.1929	11.1396	10.8673	11.265	11.3592	12.137	11.2963	11.0841	10.865	10.8226	11.2125	11.4993	11.6764	11.4502	11.3987
5473	ENSMUSG00000026810.13	Dpm2	protein_coding	chr2	32460870	32463591	+	10.0741	10.1599	9.63118	9.43671	9.47573	9.6987	9.82972	9.78463	9.81858	11.0334	11.014	10.8925	11.0485	11.0049	11.2738	10.6909	10.8017	11.5911	10.944	10.7574	10.5196	10.4808	10.792	10.5353
2875	ENSMUSG00000021265.4	Slc25a29	protein_coding	chr12	108791799	108801809	-	5.55459	5.45943	6.32193	7.33985	7.96578	5.9542	6.87036	7	6.72792	8.24317	8.73132	9.11374	9.04985	9.09803	10.014	9.43254	8.41785	9.64926	9.91139	9.83131	9.91139	9.15735	9.49185	8.98584
16660	ENSMUSG00000071076.9	Jund	protein_coding	chr8	71151599	71153265	+	14.3315	14.1602	14.3435	13.0105	13.4867	14.5524	14.6867	13.5203	13.7514	9.66356	9.99577	10.5603	11.1383	11.6239	10.809	11.2276	10.2819	12.7842	12.2149	10.5765	11.4702	10.8819	10.2726	10.2467
9538	ENSMUSG00000035596.15	Mboat7	protein_coding	chr7	3680788	3696522	-	10.1331	10.1215	10.0674	10.137	10.4136	10.9016	11.0498	11.0334	10.8146	11.7039	11.7591	11.6018	11.5774	11.8853	11.6506	11.9058	12.2476	11.3939	11.8638	11.5708	11.6366	11.6636	11.809	11.84
5528	ENSMUSG00000026890.20	Lhx6	protein_coding	chr2	35971965	35995420	-	7	7.12928	6.58496	9.11114	8.26209	7.49985	8.65105	7.97728	7.15987	3.45943	2.32193	3.70044	5	1.58496	5.08746	2	2	4.90689	3	3.45943	3.32193	1.58496	4.08746	1.58496
282	ENSMUSG00000001665.12	Gstt3	protein_coding	chr10	75609949	75617248	-	9.89785	9.64386	9.54882	8.29002	8.35755	8.24793	8.96	9.11114	9.40088	10.4594	10.5915	10.8376	11.4025	10.9307	10.6555	10.7356	10.633	11.5892	11.4823	10.9307	11.1504	10.7977	10.7665	11.0761
5625	ENSMUSG00000027102.5	Hoxd8	protein_coding	chr2	74534959	74538277	+	8.32643	7.76155	8.59246	10.3576	10.5294	8.48382	9.49586	8.75822	9.13699	4.24793	3.70044	5	5.97728	3.80735	6.44294	4.64386	4	6.02237	6.22882	3.45943	4.64386	3.16993	3.16993	2.58496
1233	ENSMUSG00000009995.18	Taz	protein_coding	chrX	73325518	73333757	+	10.7624	10.6073	10.4242	10.5216	10.7254	10.4939	10.6804	10.2216	10.255	11.4707	11.8178	11.4993	11.6069	11.8353	12.0468	11.7645	12.0888	11.098	11.0293	11.8082	12.2113	11.911	11.6812	12.0624
5006	ENSMUSG00000025956.11	Mettl21a	protein_coding	chr1	64645632	64656401	-	8.9542	8.44708	7.52356	8.8857	9.03067	8.68299	8.73471	8.224	8.55842	10.4041	10.5372	10.4147	10.3826	10.5157	10.1111	10.0993	10.1599	9.11374	9.82972	10.275	10.2204	9.93074	10.3298	10.1911
26381	ENSMUSG00000111312.2	Gm47205	TEC	chr9	44392811	44395100	-	3.32193	3.80735	2.58496	2.80735	2.80735	2.32193	3	2.32193	3	6.26679	6	6.30378	5.39232	6.04439	6.79442	6.70044	6.44294	4.16993	4.90689	7.64386	7.85798	7.44294	7.49185	7.07682
21076	ENSMUSG00000091475.5	Cerox1	lncRNA	chr17	25789332	25794017	+	5.24793	4.75489	5.61471	6.49185	6.20945	5.90689	7.05528	8.22882	7.57743	9.0954	8.46352	9.70736	8.62571	9.40514	9.65642	9.51373	9.96	9.94105	9.53333	9.60548	9.46557	9.65284	9.77479	10.5048
13262	ENSMUSG00000048772.16	Tmem53	protein_coding	chr4	117109148	117125779	+	7.43463	7.18982	7.09803	6.87036	7.22882	6.16993	7.03342	7.08746	7.11894	9.3966	8.5812	8.99435	9.51767	8.86419	9.69	8.64386	8.42206	9.64386	9.62753	8.81378	8.68299	8.49586	9.20701	7.87036
3786	ENSMUSG00000022949.10	Clic6	protein_coding	chr16	92282624	92338131	+	9.72281	8.13955	6.94251	8.0607	6.79442	8.21917	10.2796	10.5708	8.37069	10.568	13.9126	14.1686	12.2073	14.0091	13.3063	15.0722	15.216	13.5188	14.2837	14.4171	12.3696	13.4172	13.4789	14.2378
9860	ENSMUSG00000036721.15	Zscan12	protein_coding	chr13	21546990	21556459	+	7.40088	7.45121	7.08746	7.71425	7.99435	7.46761	7.74147	7.66534	7.45943	8.94544	8.77808	8.82655	8.66178	8.77149	9.12412	8.83289	8.74483	7.82018	8.56224	9.0954	8.74483	8.633	9.24079	8.97728
13120	ENSMUSG00000048065.9	Cyb5r2	protein_coding	chr7	107347662	107357239	-	2.80735	2.58496	0	3.58496	3.16993	2.58496	3.90689	2.80735	2.32193	6.65821	8.83605	7.97154	5.9542	7.81378	8.52748	7.60733	8.42626	7.09803	6.30378	7.70736	4.32193	7.11894	7.12928	6.84549
15853	ENSMUSG00000064325.5	Hhip	protein_coding	chr8	80692480	80784635	-	4.16993	2.80735	2.32193	7.01123	6.50779	5.78136	6.62936	6.35755	6.70044	0	1	0	1	1	1	0	0	0	2	0	0	0	1	1
7936	ENSMUSG00000031494.8	Cd209a	protein_coding	chr8	3793397	3798984	-	8.79766	7.40939	6.98868	9.59246	10.4242	10.8194	11.9679	9.32418	10.543	2.80735	0	5.85798	5.52356	1	2.58496	2.32193	2	4.80735	3.80735	4.08746	1.58496	2	3	3.16993
14266	ENSMUSG00000054162.16	Spock3	protein_coding	chr8	63404043	63810137	+	3	1.58496	6.52356	7.07682	6.14975	6.04439	7.01123	7.24793	8.25267	0	0	1.58496	1	1.58496	0	0	0	0	0	0	0	0	0	0
21765	ENSMUSG00000096422.3	Igkv12-44	IG_V_gene	chr6	69791615	69792138	-	9.19967	10.058	8.30378	8.42626	6.40939	5.45943	5.16993	7.37504	6.83289	0	1	2.32193	4.08746	1	0	0	1	3.32193	3.70044	2	1	1	2	2
13592	ENSMUSG00000050473.6	Slc35d3	protein_coding	chr10	19723662	19727205	-	1.58496	1.58496	3	4.58496	4	1	3.70044	5.12928	3.16993	6.65821	6.37504	9.14466	7.76155	8.17991	8.53138	9.64926	9.10066	9.13955	9.04712	7.85175	9.32418	8.61471	8.44708	12.1978
10749	ENSMUSG00000039069.20	Mtg2	protein_coding	chr2	179712381	179727695	+	8.9542	8.87652	8.69697	9.07146	9.32643	8.50383	8.85175	8.89178	8.69697	9.52748	9.68825	9.65642	9.77972	9.80896	10.3891	10.0265	10.0835	9.67066	9.46352	9.94398	10.1861	10.0539	9.93369	9.85643
19509	ENSMUSG00000085182.2	Gm13596	lncRNA	chr2	68306426	68308096	+	0	0	0	1	1	0	0	0	0	3.70044	4.64386	3.90689	3.16993	4	6.58496	3.80735	3.70044	3.90689	1	4.80735	4.16993	4.52356	4.32193	4.24793
24884	ENSMUSG00000106795.4	Gm43050	lncRNA	chr5	119964187	119970087	-	3.45943	2.32193	2.32193	4.52356	4.75489	5.12928	5.39232	3.32193	4.58496	0	0	2.32193	0	0	0	0	0	1.58496	1	0	0	0	0	0
17526	ENSMUSG00000076570.7	Igkv12-38	IG_V_gene	chr6	69920170	69920632	-	2	4.9542	3.45943	2.32193	3.58496	1.58496	3.45943	1.58496	3.45943	0	0	0	0	0	0	0	0	0	1	0	0	0	0	0
23847	ENSMUSG00000103839.2	Gm37607	TEC	chr1	58422671	58425293	-	4.08746	3.58496	4.70044	4.45943	4.39232	4.08746	4.9542	5.32193	4.16993	7.33092	7.45943	7.29462	7.16993	7.46761	8.11894	7.52356	7.60733	5.78136	5.42626	8.47168	8.10852	8.20945	8.40514	7.71425
6312	ENSMUSG00000028399.19	Ptprd	protein_coding	chr4	75859475	78130198	-	6.56986	5.80735	6.24793	8.93958	8.80735	8.27612	8.82655	8.53916	8.09803	2	2.32193	3.32193	3.90689	1.58496	3.58496	0	1	2.58496	2.58496	4.9542	1	1	3.45943	0
4861	ENSMUSG00000025584.18	Pde8a	protein_coding	chr7	80863344	80984281	+	9.47573	8.89178	8.44708	10.8986	10.4717	10.9226	11.2192	9.74483	10.1215	6.44294	6	7.55459	7.82018	7.2854	7.94837	7.07682	6.79442	6.49185	7.2854	6.88264	7.15987	7.76155	7.20945	6.97728
13403	ENSMUSG00000049532.12	Sall2	protein_coding	chr14	52548629	52566219	-	5.85798	5.52356	5.85798	7.2384	7.18982	7.56986	8.65821	8.13955	6.89482	9.64926	9.23122	9.80252	9.46148	10.0334	9.87498	10.0498	10.3794	9.69349	10.0471	10.0593	9.38154	9.46557	9.89936	10.3783
6895	ENSMUSG00000029380.12	Cxcl1	protein_coding	chr5	91039100	91040974	+	12.4546	11.6751	10.5943	13.3385	13.0112	13.2774	12.2547	12.9244	13.1012	9.40514	10.2981	8.75489	9.98299	9.69523	9.39017	8.60363	7.64386	9.06609	8.07146	7.7879	9.0634	8.99152	10.3309	8.29921
10570	ENSMUSG00000038578.16	Susd1	protein_coding	chr4	59314683	59438633	-	8.8392	8.77149	8.60363	9.15228	9.42417	9.2738	10.2562	8.98014	9.24317	6.47573	6.91886	7.01123	7.33985	7.04439	5.67243	6.35755	6	4.9542	7.85798	6.22882	6.30378	6.93074	6.79442	7.03342
9450	ENSMUSG00000035295.11	Wdr38	protein_coding	chr2	38887488	38896180	+	2.80735	2.32193	2.80735	1	3.58496	2	1	2	3.16993	5.32193	4.52356	5	5.04439	5.35755	5.90689	5.35755	5.70044	3.90689	4.24793	5.39232	5.72792	5.75489	5.93074	6
19793	ENSMUSG00000085882.2	2610507I01Rik	lncRNA	chr11	59090662	59093211	-	7.30378	7.34873	7.35755	6.75489	6.85798	6.82018	7.11894	6.87036	6.52356	8.25267	8.63662	8.81378	8.18488	9.21917	9.38154	9.2738	9.37069	7.87036	8.07146	9.02237	9.30606	9.08215	9.0634	9.55459
17410	ENSMUSG00000075549.3	Gm6878	lncRNA	chr14	67542337	67552160	-	0	1	0	1	0	0	1	0	0	4.58496	7.72792	5.67243	3.70044	7.55459	7.43463	3.45943	7.25739	4.80735	3.70044	5.70044	3.80735	4.32193	6.85798	6.37504
16755	ENSMUSG00000071656.8	Lrrn4cl	protein_coding	chr19	8828132	8831273	+	8.87958	7.19967	7.98299	11.4378	11.2755	11.5216	11.815	9.97728	10.4294	4.80735	4	6.9542	6	3.90689	4.75489	3.58496	2	5.90689	4.80735	4.16993	4	3.58496	4.58496	3.32193
12642	ENSMUSG00000045954.8	Cavin2	protein_coding	chr1	51328285	51342119	+	11.233	11.1085	11.4189	12.7469	12.5187	12.6207	12.8388	11.9509	11.8094	10.3242	9.32867	10.633	9.79604	9.11114	9.82972	9.49985	8.99718	9.2854	9.69697	9.72281	8.82337	8.43879	10.207	9.29692
4968	ENSMUSG00000025888.7	Casp1	protein_coding	chr9	5298508	5307290	+	10.5196	10.2808	9.89482	9.65105	9.60733	10.5962	10.2969	9.64205	10.128	11.9498	11.4231	12.7622	12.513	11.4268	13.0895	11.5755	11.3476	11.6353	11.811	12.0331	11.774	12.0825	12.0563	11.6375
14363	ENSMUSG00000054715.12	Zscan22	protein_coding	chr7	12631742	12643010	+	7.44294	7.63662	7.80735	7.25739	7.30378	7.53916	7.88874	8.06609	7.34873	8.16491	8.45533	8.36632	8.40514	8.43463	8.33092	8.50779	8.89785	8.55459	8.82655	8.68299	8.38802	8.44708	8.63662	8.71768
16201	ENSMUSG00000067591.13	Klra3	protein_coding	chr6	130300252	130314537	-	4.58496	2.58496	4.24793	5.12928	5.35755	5.58496	4.39232	4.24793	4.45943	0	0	2	1.58496	1	0	2.32193	1	0	0	2	1	1.58496	2	1
7438	ENSMUSG00000030495.13	Slc7a10	protein_coding	chr7	34885810	34900539	+	6.33985	4.39232	4	6.2854	7.39232	5.64386	6.18982	5.35755	6.22882	1	1	4	3.45943	1	0	1	0	0	1	1	0	0	2	1
10472	ENSMUSG00000038349.11	Plcl1	protein_coding	chr1	55445080	55793444	+	8.67596	8.96	9.10066	9.03892	9.12153	8.41363	8.69349	9.03892	8.67596	7.08746	7.57743	7.85798	7.44294	7.31288	7.09803	7.31288	8.42206	7.10852	7.82655	7.82655	6.97728	7.17991	7.61471	7.40088
21908	ENSMUSG00000097055.3	Gm4419	lncRNA	chr12	21467324	21471065	+	4.52356	4.16993	4.32193	4.64386	4.08746	5	5.04439	4.75489	4.64386	7.14975	6.82018	7.08746	6.84549	6.6865	7.16993	6.65821	5.83289	5.20945	6.16993	7.49985	7.61471	7.16993	7.43463	6.83289
2248	ENSMUSG00000020159.9	Gabrp	protein_coding	chr11	33500781	33528959	-	6.04439	6.33985	7.39232	5.24793	6.30378	4.45943	7.8392	9.32193	8.37069	12.1908	12.4202	12.758	10.2131	10.3072	11.9016	11.8427	11.4798	10.5167	10.5821	12.1402	11.3393	10.9787	13.0128	11.1447
13563	ENSMUSG00000050315.15	Synpo2	protein_coding	chr3	122870168	123029798	-	10.0471	9.55651	10.0941	13.2889	13.5489	9.84392	10.2143	10.3685	9.87191	7.01123	5.61471	6.49185	7.17991	6.55459	6.22882	5.24793	3.80735	6.82018	6.50779	4.80735	4.16993	4.58496	4.70044	4.85798
15338	ENSMUSG00000061046.10	Haghl	protein_coding	chr17	25998817	26004647	-	8.48784	7.90087	7.72792	8.64024	8.32193	8.59991	8.89482	8.3966	8.42206	9.84078	9.26913	9.88417	9.72281	9.52943	10.5382	9.41996	9.26913	10.2773	9.80413	10.0607	10.0028	10.1396	10.2538	9.85175
5174	ENSMUSG00000026259.15	Ngef	protein_coding	chr1	87404556	87501592	-	4.80735	4.39232	4.64386	6.44294	5.52356	5.24793	7.36632	7.37504	6.96578	8.41785	9.37287	9.09276	8.97154	9.15482	8.84862	9.95855	9.10852	8.73809	9.34651	8.90689	9.44294	9.39017	8.16491	8.96867
23065	ENSMUSG00000101037.2	Gm28424	lncRNA	chr9	95394204	95395522	+	2.58496	2	1.58496	4.16993	3.16993	1.58496	2.58496	3	2.58496	6.18982	5.20945	5.61471	5.04439	5.61471	5.80735	5.2854	4.16993	5.32193	4.08746	5.52356	6.16993	6.08746	5.9542	6.14975
7067	ENSMUSG00000029672.17	Fam3c	protein_coding	chr6	22306519	22356242	-	10.8657	11.3387	12.9065	10.7381	10.6935	10.9542	11.2674	12.2892	12.0921	14.2492	13.3822	14.269	13.7885	14.0722	13.8373	13.9395	13.5855	13.2119	14.1809	14.2568	13.3362	13.2321	13.5884	13.2925
19917	ENSMUSG00000086212.8	Mkln1os	lncRNA	chr6	31343820	31375708	-	3.70044	3.16993	3.32193	5.32193	4.90689	2.80735	4.58496	3.45943	3.58496	6.84549	6.06609	7.53916	7.79442	6.30378	7.49185	8.26679	6.53916	6.2854	7.36632	8.45943	6.67243	7.72792	6.96578	6.12928
17422	ENSMUSG00000075590.5	Nrbp2	protein_coding	chr15	75957367	75963476	-	10.0485	10.207	10.2167	9.87036	9.72962	8.66178	10.3465	10.8517	10.207	13.4873	12.7245	13.1257	12.5145	12.9469	14.5673	13.0585	13.3297	12.0441	12.1296	14.5263	14.726	14.5647	14.0937	15.1706
27301	ENSMUSG00000114104.2	Gm47585	TEC	chr13	63421414	63423725	+	5.20945	4.70044	5.08746	2.80735	0	2	1	3.32193	2.58496	8.03342	9.3015	8.99718	7.20945	8.67596	7.82018	9.48784	9.53722	6.87036	6.32193	9.37721	8.29462	8.30378	9.05799	9.66711
14861	ENSMUSG00000057766.15	Ankrd29	protein_coding	chr18	12385419	12438854	-	5.67243	5.70044	6.37504	7.6865	7.62936	6.83289	7.33092	7.63662	7.03342	4.64386	2.80735	4.39232	5.24793	3	4.64386	3.80735	3.45943	2.80735	4.39232	3.58496	4.16993	3.32193	3.45943	3
22229	ENSMUSG00000097699.3	5430400D12Rik	lncRNA	chr7	79570471	79572269	+	0	1	2.32193	2	2.58496	1.58496	1	0	1	4.85798	4.80735	4.90689	4.32193	5.04439	5	5.08746	5.42626	3	2.80735	5	5.67243	4.64386	5.08746	5.78136
11854	ENSMUSG00000042429.9	Adora1	protein_coding	chr1	134126961	134163169	-	7.96578	7.85175	6.98868	6.80735	7.15987	6.55459	7.90087	8.18488	6.78136	9.80896	9.92481	11.7423	10.4273	11.2052	11.5275	11.9748	12.9975	10.6777	11.1085	10.8872	8.80735	10.218	11.2963	10.7574
16205	ENSMUSG00000067599.14	Klra7	protein_coding	chr6	130195568	130210285	-	5.78136	4.16993	5.35755	5.55459	6.65821	6.12928	5.93074	4.75489	6.32193	1	2.32193	3	3.80735	2	1	3.45943	2.58496	2	1	2.58496	2.58496	3	1.58496	2.32193
24574	ENSMUSG00000105906.2	Iglc1	IG_C_gene	chr16	18880368	18880821	-	14.2658	10.4798	9.9571	9.96867	8.0607	6.85798	7.93074	10	8.66534	2	2	3	3.16993	0	1.58496	0	2.80735	3.45943	4.80735	3.58496	2.80735	4	3.90689	4.08746
13299	ENSMUSG00000048960.14	Prex2	protein_coding	chr1	11063689	11373905	+	10.6129	10.5536	9.54689	12.0393	11.2222	11.3548	11.807	10.7944	10.3208	6.76818	6.65821	7.96	8.10852	6.76818	7.17991	7.65105	8.53916	6.32193	8.17493	6.32193	6.91886	6.62936	5.52356	9.22882
11655	ENSMUSG00000041769.14	Ppp2r2d	protein_coding	chr7	138447808	138484786	+	10.9773	10.8895	10.7065	10.5906	10.7185	10.4574	10.6689	10.9315	11.0868	9.76818	9.5812	9.84706	10.2216	10.062	9.55267	9.82496	9.55842	10.021	10.363	9.87805	10.0808	9.87498	9.75489	9.66
24474	ENSMUSG00000105646.2	Gm30211	lncRNA	chr6	70696058	70717538	+	6.56986	4.24793	5	6.61471	5.83289	6.12928	6.88264	4	4.08746	0	0	0	0	1	1	0	0	0	0	2.58496	2.32193	3.16993	0	2.32193
23862	ENSMUSG00000103887.2	Gm37008	TEC	chr7	92286416	92286734	+	1.58496	1	0	1	0	1	1	0	0	4.70044	4.75489	4.58496	3.58496	3.80735	2.58496	4.08746	4.90689	2	2.32193	3.70044	4.24793	3.90689	4.58496	4.39232
21162	ENSMUSG00000091971.4	Hspa1a	protein_coding	chr17	35188166	35191132	-	13.2942	13.4619	13.5037	11.9812	12.0519	11.6475	10.3287	11.7528	12.2966	7.33092	7.21917	8.80735	7.98868	8.74819	8.8857	9.37069	8.54689	9.51767	9.22641	8.40088	9.96867	9.66888	8.7211	8.10329
7323	ENSMUSG00000030244.8	Gys2	protein_coding	chr6	142368339	142418835	-	2.58496	1.58496	2.80735	4.58496	6.61471	5.83289	5.04439	4	5.2854	0	0	0	0	1	0	0	0	0	0	0	0	0	1	0
23413	ENSMUSG00000102555.2	6430511E19Rik	TEC	chr7	92289157	92292991	+	4.32193	4.32193	4.58496	4.64386	3.80735	3.70044	3	3.70044	2.58496	8.61102	9	8.90087	7.90689	8.32643	7.59991	8.79116	9.01402	4.90689	5.70044	8.99152	8.68299	8.42206	9.21432	8.85798
732	ENSMUSG00000004837.3	Grap	protein_coding	chr11	61544091	61563610	+	8.66534	8.35755	8.60363	10.5245	10.7296	10.9794	11.3641	8.94837	9.64566	5.80735	5.42626	6.30378	7.33092	5.70044	6.82018	5.42626	4.85798	6.98868	7.12928	5.9542	5.64386	5.78136	4.90689	4.75489
8724	ENSMUSG00000033024.17	Klra9	protein_coding	chr6	130155638	130170075	-	5.35755	4	4.24793	4.85798	6.10852	6.04439	5.93074	4.52356	5.72792	0	0	1	2.58496	2	1	3.70044	1.58496	0	0	0	1.58496	1.58496	1.58496	0
20915	ENSMUSG00000090523.3	Gypc	protein_coding	chr18	32661375	32693087	-	8.58496	7.47573	7.63662	10.4388	10.5068	10.4305	10.8533	9.11894	9.39874	6.06609	4.45943	6.70044	6.61471	4.75489	5.2854	3.90689	3.80735	5.52356	5.55459	4.45943	3.90689	3.45943	5.12928	4.80735
23534	ENSMUSG00000102888.2	Ighv1-11	IG_V_gene	chr12	114575863	114576295	-	6.08746	5.61471	3.45943	7.29462	7.77479	3.16993	2	4	5.08746	0	0	0	0	0	0	0	0	0	0	0	0	0	1.58496	0
10399	ENSMUSG00000038181.17	Chpf2	protein_coding	chr5	24791739	24799554	+	10.4009	10.6036	9.66178	10.3955	10.1774	10.875	11.0815	10.3597	10.1911	11.7781	11.5113	11.9989	11.5589	11.807	12.021	11.6587	11.6284	10.9374	11.8277	11.6604	11.8057	11.6931	11.6795	11.7624
19606	ENSMUSG00000085419.2	Gm11734	lncRNA	chr11	117414429	117423031	+	0	1.58496	1	3.45943	2.32193	1	2.32193	2.80735	2.58496	7.6865	5.16993	6.67243	6.70044	5.20945	8.2854	7.47573	5.16993	4.9542	6	7.94837	8.55075	7.7879	8.26209	5.83289
22394	ENSMUSG00000097997.2	Gm27017	lncRNA	chr14	61886399	61904761	+	1	1.58496	1	1	0	0	1.58496	2	0	2.32193	3.58496	3.16993	3.32193	3.32193	3.16993	3.16993	3	3.32193	2.32193	3.32193	3.16993	3.16993	3	4
12122	ENSMUSG00000043572.8	Pars2	protein_coding	chr4	106508266	106512479	+	5.85798	5.67243	5.24793	6.49185	6.83289	6.75489	6.76818	5.70044	5.58496	7.8392	7.2854	7.93664	7.82655	7.47573	7.88264	7.97154	7.48382	7.85175	7.84549	7.72792	8	7.74147	7.88264	7.30378
5011	ENSMUSG00000025964.16	Adam23	protein_coding	chr1	63485050	63635435	+	9.04439	7.7879	7.7879	10.242	10.1898	11.1026	10.6662	10.9016	11.0021	5.61471	4	7.03342	7.27612	5.12928	5.24793	3.90689	2.58496	5.04439	5.04439	5	3.90689	4.16993	3.45943	4.08746
14996	ENSMUSG00000058672.8	Tubb2a	protein_coding	chr13	34258257	34261990	-	11.5406	11.6591	11.412	10.96	10.8106	11.2258	11.0362	11.4969	11.7356	9.46352	9.36413	10.1293	9.83289	9.76321	9.68299	9.60548	9.14466	10.4471	10.7789	9.93221	9.7879	9.49386	9.8009	9.65464
14249	ENSMUSG00000054057.3	A930004D18Rik	protein_coding	chr2	18030004	18042548	-	4.85798	4.70044	4.32193	5.45943	5.42626	5.20945	5.88264	6.22882	5.75489	7.88264	6.80735	7.59991	7.80735	7.02237	7.36632	7.40939	6.62936	6.64386	6.87036	7.56224	7.92481	7.78136	7.70736	7.59246
14003	ENSMUSG00000052681.9	Rap1b	protein_coding	chr10	117649776	117681940	-	13.7077	13.2942	13.2281	13.4462	13.518	14.267	14.1748	13.744	14.3561	12.1157	12.4406	12.9374	12.6854	12.3211	12.3035	12.2061	12.3298	12.1209	12.475	12.645	11.8447	12.3462	12.7638	12.4504
23584	ENSMUSG00000103041.2	Gm37305	lncRNA	chr3	65865179	65869457	+	7.40088	7.58496	7.65821	7.22882	7.13955	7.85798	8.09276	7.61471	7.24793	8.59991	8.66534	8.73809	8.7211	8.88874	8.71768	8.78136	9.04166	7.91289	8.51964	9.03342	8.94251	8.61839	9.11114	9.1472
21572	ENSMUSG00000094951.2	Ighv5-6	IG_V_gene	chr12	113589126	113589576	-	9.80252	5.72792	5.24793	5.97728	2.80735	4.75489	4.24793	7.96	6.59991	0	0	1	2	0	0	1	0	0	1.58496	0	0	1	0	1
17057	ENSMUSG00000073802.6	Cdkn2b	protein_coding	chr4	89224536	89229276	-	5.83289	5	4.45943	5.75489	6.26679	5.42626	5.97728	4.75489	5.72792	10.6466	8.85487	10.5555	10.7781	7.93664	9.49586	8.35755	7.49185	9.16993	9.86264	9.92481	8.56605	9.22882	9.97585	7.46761
3746	ENSMUSG00000022864.15	D16Ertd472e	protein_coding	chr16	78337226	78373596	-	9.72622	9.23362	9.68475	10.3761	10.543	11.4944	11.7887	11.0119	11.128	8.18488	7.11894	8.03892	8.52748	7.24793	7.3837	7.98868	6.47573	7	7.8392	8.02791	7.96578	8.47168	8.21432	7.04439
14209	ENSMUSG00000053821.5	Gm9922	lncRNA	chr14	101965037	101967251	-	3.16993	3.45943	1.58496	3.45943	1.58496	2.32193	3.58496	3	2	4.85798	4.58496	4.75489	5.80735	4.64386	6.02237	4.80735	5.61471	5.55459	4.80735	5.04439	6	5.52356	4.80735	5.49185
9317	ENSMUSG00000034898.18	Filip1	protein_coding	chr9	79712376	79920133	-	8.03342	7.48382	7.93074	10.585	10.3696	9.10591	9.62388	8.67596	8.04439	5.58496	4.32193	5.35755	6.65821	5.24793	5.58496	4.16993	4.58496	4.70044	5.90689	4.08746	4.58496	3.16993	4.52356	3
28188	ENSMUSG00000117079.2	Gm41611	lncRNA	chr17	71274881	71278800	+	2	3.45943	3.32193	2.32193	4	2.80735	2.58496	2	2.32193	5.12928	5.2854	5.24793	4.80735	6.49185	5.16993	4.58496	4.85798	5.70044	4.85798	5.64386	5.55459	6.26679	4.39232	6.18982
20640	ENSMUSG00000089661.10	Mia	protein_coding	chr7	26879167	26880582	-	4.16993	3.90689	4.90689	3.90689	3.58496	2.32193	4.70044	6.64386	6.89482	9.35975	9.10591	9.18982	9.1472	10.007	8.98299	8.22882	7.99435	10.9578	9.3443	8.17991	8.09803	7.96578	8.48382	10.1687
13868	ENSMUSG00000051906.16	Cd209f	protein_coding	chr8	4152787	4155835	-	10.5098	8.73132	8.52356	11.3242	11.809	11.6542	12.4273	10.3242	11.713	3.80735	2.58496	6.88264	6.35755	0	4	1.58496	1.58496	5.80735	4.75489	4.24793	0	1.58496	2	1.58496
5515	ENSMUSG00000026870.20	Cutal	protein_coding	chr2	34764408	34782144	+	8.88874	8.91289	7.67948	6.61471	6.16993	4.39232	6.89482	7.21917	6.65821	9.87498	10.8114	10.8416	11.4579	10.9715	10.4357	11.856	11.7541	10.1737	10.8673	10.7936	10.8202	10.7279	10.3837	10.2252
15321	ENSMUSG00000060924.16	Csmd1	protein_coding	chr8	15942537	17585602	-	6.32193	5.90689	6.45943	8.41785	7.22882	6.12928	7.48382	7.87036	6.6865	2.32193	3.32193	2.32193	3.32193	5.2854	1	1.58496	1.58496	2	3.45943	3.90689	1.58496	3.80735	2	1
21460	ENSMUSG00000094117.2	Igkv3-12	IG_V_gene	chr6	70495234	70495833	+	8.70736	4.75489	5.20945	4.90689	3.45943	3.58496	4.16993	6.40939	6.58496	1	0	1	2.32193	0	0	0	0	0	2	0	1.58496	0	0	0
6649	ENSMUSG00000028962.15	Slc4a2	protein_coding	chr5	24628835	24645948	+	10.7474	10.9586	10.6961	10.6573	10.5613	11.3185	11.3581	11.0498	10.8384	12.2282	11.9697	12.118	11.7444	12.0067	12.0369	12.3904	12.572	11.2568	12.3562	12.2735	12.0293	12.0102	12.163	12.1251
10573	ENSMUSG00000038583.14	Pln	protein_coding	chr10	53213763	53222083	+	4.52356	2.80735	3.80735	7.61471	7.15987	3.80735	3.32193	5.75489	3.90689	0	0	0	1.58496	0	0	1.58496	0	1	0	0	0	0	0	0
20061	ENSMUSG00000086549.2	Gm13648	lncRNA	chr4	156137172	156144259	-	5.67243	6.10852	5.88264	2.32193	1	2.32193	2.32193	5.20945	4.58496	9.35755	8.62936	9.0634	9.13186	8.90689	10.388	9.29002	8.93074	7.49985	7.8009	9.71596	9.89026	9.84078	9.81698	8.87652
13223	ENSMUSG00000048550.18	Thnsl1	protein_coding	chr2	21210535	21219820	+	8.19967	7.98868	7.53916	8.09803	8.30834	7.37504	7.78136	8.08215	7.59991	9.03067	9.20457	9.09276	9.45738	9.29462	8.56224	9.73302	9.35094	9.05799	9.36632	8.89482	9.82972	9.64386	8.75489	9.32643
9669	ENSMUSG00000036062.14	Phf24	protein_coding	chr4	42916660	42944752	+	5.75489	3.80735	4.08746	7.24793	7.59991	7.14975	7.26679	6.64386	6.30378	1.58496	0	2.32193	2	1	0	1	0	2.32193	2	3.32193	2.32193	2.80735	1.58496	1
25306	ENSMUSG00000108049.2	Gm44168	TEC	chr6	87963173	87966711	+	0	0	0	1	0	0	1	1.58496	1.58496	6.18982	4.9542	4.85798	5.45943	4.70044	4.52356	5	5.61471	1	4	5.80735	5.9542	6.26679	6.40939	5.16993
3018	ENSMUSG00000021567.16	Nkd2	protein_coding	chr13	73966653	73995750	-	5.24793	4.85798	5.55459	7.73471	8.18488	6.52356	8.01123	9.00282	7.62205	11.1655	10.0348	11.1066	11.178	11.0701	10.6402	10.0389	10.7082	11.0782	11.2082	10.8619	11.7469	10.8978	11.0941	9.76155
7343	ENSMUSG00000030278.12	Cidec	protein_coding	chr6	113401595	113412721	-	9.17991	7.49185	7.78136	10.242	10.9908	11.0161	10.4481	8.42626	9.57554	1.58496	2	6.79442	6.24793	1	1.58496	1	1	4.75489	2.58496	1.58496	0	1	1.58496	0
9680	ENSMUSG00000036099.17	Vezt	protein_coding	chr10	93775027	93871679	-	9.95565	10.0417	9.61471	10.0265	9.97728	9.48784	9.59246	9.84862	9.70563	10.6839	11.0914	10.9031	10.6786	11.3712	10.8305	11.0674	11.1434	10.0941	10.7339	10.8803	11.2192	10.7657	10.875	11.2609
28716	ENSMUSG00000118671.1	AC110211.1	protein_coding	chr15	75973330	76004395	-	5.58496	5.70044	6.64386	5.97728	6.47573	5.97728	8.04985	8.79442	5.72792	9.79279	9.63844	9.08215	9.10591	10.3805	9.56033	10.8541	11.233	9.41574	9.93811	9.62205	10.2562	9.80413	9.30378	10.6847
8642	ENSMUSG00000032763.12	Ilvbl	protein_coding	chr10	78410180	78420336	+	9.44087	9.49185	9.49586	9.7039	9.59246	10.1241	10.3095	9.64746	9.45327	10.7707	10.7432	10.7398	10.5353	11.1861	11.2378	11.1421	11.4435	10.5915	11.3712	10.7398	11.7017	10.8673	10.8903	10.9039
19561	ENSMUSG00000085316.2	D330050G23Rik	lncRNA	chr2	116730633	116743272	+	2.80735	1	1.58496	2.58496	3.58496	4	3.90689	3.58496	4.24793	6.04439	6.9542	7.11894	5.2854	7.17991	7.30378	5.83289	6.04439	6.10852	5.75489	7.2384	6.26679	6.64386	6.71425	7.96578
11971	ENSMUSG00000042787.16	Exog	protein_coding	chr9	119274009	119294583	+	7.49185	7.34873	8.04985	7.31288	7.56224	7.66534	7.82655	8.40514	8.21432	8.78136	9.11634	8.89482	8.82972	8.97441	9.35755	8.90388	8.39232	8.7879	8.77808	9.15735	8.76487	9.01959	9.13186	8.93664
3120	ENSMUSG00000021750.17	Fam107a	protein_coding	chr14	14151750	14173499	+	5.12928	4.58496	4.90689	8.01681	6.9542	7.54689	8.74819	6.20945	5.58496	2	1	3	2.32193	2.80735	2.32193	2.58496	1.58496	3.16993	3.32193	1.58496	2.32193	1	2	1
19683	ENSMUSG00000085609.2	1700016P03Rik	lncRNA	chr11	75063386	75068459	+	5.16993	4.24793	3.70044	6.56986	5.97728	5.9542	6.02237	6.49185	5.90689	2.58496	1.58496	2	1.58496	1.58496	2.58496	2.58496	2	3	3.16993	3	3	2.80735	3.45943	2.80735
17521	ENSMUSG00000076556.4	Igkv4-57	IG_V_gene	chr6	69552959	69553484	-	11.1459	6.37504	6	5.72792	4.64386	4.16993	4.24793	5.85798	6.58496	1	1	0	1	0	0	0	0	1	2	0	1	1.58496	1	1
15030	ENSMUSG00000058921.4	Slc10a5	protein_coding	chr3	10396794	10400716	-	1.58496	0	2	3.70044	1.58496	2.58496	2.58496	2.80735	1	7.35755	9.81057	7.69349	8.74147	8.5157	5.97728	8.76487	11.1408	4.90689	6.80735	7.40088	7.92481	7.67243	5.80735	6.33985
21250	ENSMUSG00000092353.2	Gm20539	lncRNA	chr2	18747526	18765673	-	1	2.58496	2.58496	2	2	1.58496	1	1	1	5.49185	5.2854	6.12928	5.32193	5.64386	7.61471	5.49185	5.72792	3.16993	3.16993	6.49185	6.37504	6.49185	6.39232	6.16993
23791	ENSMUSG00000103685.2	Gm37074	TEC	chr1	190981621	190983463	+	2.32193	2	0	0	2.32193	0	1.58496	1	0	5.35755	4.85798	5	4.80735	5.67243	5.88264	6.20945	5.42626	2.80735	4.16993	6.91886	7.31288	7.26679	6.64386	6.9542
12215	ENSMUSG00000044052.4	Ccr10	protein_coding	chr11	101063823	101066269	-	6.2854	4.45943	4.32193	5	5.12928	4.16993	3.90689	4.9542	5	0	1	1.58496	1	2.58496	2.58496	2	1	2	2	0	2.58496	1.58496	0	2
13952	ENSMUSG00000052395.18	Rft1	protein_coding	chr14	30376317	30413274	+	9.72451	9.74651	9.14211	9.13186	8.93958	9.12153	9.43254	9.26444	9.20701	10.3859	10.858	10.5411	10.4979	10.9651	10.2726	10.6644	10.9571	9.85019	10.6165	10.2192	10.2981	10.2119	10.2312	10.6175
17523	ENSMUSG00000076563.3	Igkv5-48	IG_V_gene	chr6	69703557	69704122	-	9.05528	8.86419	7.59246	6.87036	8.00562	4.64386	5.64386	9.24079	7.22882	0	1	3.16993	1.58496	0	0	0	1	3.58496	3.16993	3.45943	0	2.32193	1.58496	3.32193
6211	ENSMUSG00000028194.16	Ddah1	protein_coding	chr3	145464430	145600032	+	6.2854	7.36632	5.97728	8.56605	8.46761	6.6865	6.96578	7.17991	6.88264	11.3242	9.86264	11.4404	11.2318	10.9586	10.2348	11.6448	12.1843	10.9643	11.7924	12.0147	8.48784	10.1599	11.0014	9.92184
26391	ENSMUSG00000111334.2	Gm30015	lncRNA	chr9	43628138	43657397	-	2	2.32193	2.80735	1	2.32193	1	2	4.08746	3.80735	6.04439	5.88264	5.70044	6.08746	5.88264	5.90689	5.39232	4.24793	4.58496	4.80735	6.80735	6.33985	6	6.50779	5.90689
23904	ENSMUSG00000103983.2	Gm20045	lncRNA	chr1	171148169	171153745	-	4.80735	4.39232	4.16993	4.64386	5.04439	4.9542	5.16993	5.2854	3.80735	8.29462	8.14975	8.04439	7.72792	8.36632	9.07948	8.43463	8.82655	6.20945	6	9.42626	9.61839	9.50184	9.64205	9.49185
23160	ENSMUSG00000101599.2	Gm20342	lncRNA	chr1	63156277	63165996	+	5.2854	4.45943	5.70044	5.80735	6.18982	5.83289	6.08746	7.05528	4.75489	8.73471	9.29002	9.1472	8.49185	9.10066	9.85175	9.48382	9.7364	7.41785	6.90689	9.85953	10.0154	9.97298	9.93517	9.99152
13803	ENSMUSG00000051499.8	Zfp786	protein_coding	chr6	47796200	47807801	-	3.70044	3.90689	4.32193	4.58496	4.90689	3.32193	4.52356	5	4	6.18982	5.85798	6.12928	5.49185	6.04439	6.32193	6.49185	5.9542	5	6.20945	6.49185	6.22882	5.90689	6.39232	6.30378
17543	ENSMUSG00000076606.4	Igkj3	IG_J_gene	chr6	70700207	70700244	+	4.32193	2.80735	2	5	4	4.75489	4.64386	3	2	0	0	0	0	0	0	0	0	0	0	0	1	2	0	1
683	ENSMUSG00000004446.13	Bid	protein_coding	chr6	120868891	120893814	-	8.9629	8.91886	8.14975	8.35755	8.57365	9.05799	9.33539	8.40514	8.74819	10.809	10.5285	10.1649	10.3287	10.0403	10.0375	9.98726	9.89178	9.69174	10.4083	10.6101	10.375	10.4686	10.9374	9.53528
13507	ENSMUSG00000050064.15	Zfp697	protein_coding	chr3	98289777	98661128	+	5.85798	5.97728	5.93074	5.80735	6.08746	5.85798	6.30378	6.20945	5.39232	7.35755	7.64386	7.85175	7.97728	7.84549	7.96	7.45121	7.67948	6	7.80735	7.60733	7.20945	7.60733	7.67243	7.70736
12060	ENSMUSG00000043257.16	Pigv	protein_coding	chr4	133387698	133399958	-	8.64386	8.79116	8.40088	8.75489	8.93958	8.47978	8.82337	8.79116	8.3966	9.72962	9.42417	9.81698	9.93958	9.65105	10.3343	10.2992	9.48382	9.30378	9.74483	10.2432	10.1687	10.0279	10.0348	9.39017
17562	ENSMUSG00000076666.3	Ighv14-4	IG_V_gene	chr12	114140058	114140487	-	4.85798	5.75489	4	7.6865	3.70044	3.45943	3.32193	3	7.70044	1	0	0	1	0	0	0	0	0	1.58496	0	0	0	0	0
7274	ENSMUSG00000030156.6	Cd69	protein_coding	chr6	129244288	129252399	-	9.32193	8.224	8.35755	10.3476	10.2808	11.9586	12.3298	9.07682	8.59246	3.58496	5.24793	5.64386	7.01123	5.16993	3.90689	5.55459	4.52356	4.58496	4.70044	5.42626	4.9542	6.82018	5.24793	5.9542
520	ENSMUSG00000003166.21	Dgcr2	protein_coding	chr16	17657346	17716426	-	10.9233	11.3106	10.93	10.4481	10.5245	10.6519	11.0835	11.3343	11.0355	12.4144	12.1411	12.0815	12.2755	12.51	11.8037	12.6952	12.7009	11.6817	12.4033	12.2553	11.9989	11.8277	12.2037	11.7582
13717	ENSMUSG00000051079.9	Rgs13	protein_coding	chr1	144014392	144053110	-	2.80735	3.32193	2	6.10852	5	3.16993	6.67243	3.16993	4	1.58496	0	0	0	0	0	0	0	0	0	0	0	0	0	0
15690	ENSMUSG00000063406.12	Tmed5	protein_coding	chr5	108254232	108280486	-	12.2688	12.5491	12.2161	11.6878	11.6036	11.9769	12.0203	12.242	12.5001	10.6484	11.1567	10.7482	11.1718	10.9535	10.5382	10.1357	9.62388	9.81218	10.236	10.5196	10.7262	10.7549	10.643	10.4357
13547	ENSMUSG00000050241.9	Klre1	protein_coding	chr6	129554868	129562790	+	6.79442	4.9542	5.80735	6.04439	7.42626	6.82018	6.30378	5.32193	6.56986	1.58496	2	3.32193	3.90689	2	3.45943	4	2	1.58496	1.58496	3.58496	2.58496	3.80735	3.70044	2.58496
6260	ENSMUSG00000028293.15	Slc35a1	protein_coding	chr4	34663257	34687438	-	10.3231	10.3718	10.3061	9.79766	9.80896	9.50383	9.81538	10.3276	10.4019	11.9385	11.6156	12.1662	12.1802	11.1836	11.6124	12.2653	11.9359	10.7313	11.5962	11.9636	11.5338	11.5939	11.8541	10.9549
12860	ENSMUSG00000046959.17	Slc26a1	protein_coding	chr5	108817744	108823435	-	0	0	0	1.58496	1	0	1.58496	2.80735	1.58496	4.39232	5.42626	6	3.80735	5.78136	6.96578	4.16993	4.08746	4	4	6.53916	4.80735	6.45943	6.39232	6.74147
8512	ENSMUSG00000032487.9	Ptgs2	protein_coding	chr1	149975782	149983978	+	11.5236	10.4179	9.80896	12.4648	12.6076	11.9531	11.7215	11.8154	12.0074	9.77808	6.78136	8.19967	8.59246	8.08746	7.34873	7.59991	6.22882	7.7879	7.02237	7.16993	8.37504	8.64746	8.62205	5.9542
8152	ENSMUSG00000031861.17	Lpar2	protein_coding	chr8	70275079	70283752	+	8.09276	8.35315	7.78136	7.08746	7.17991	6.85798	8.16993	8.88264	8.33539	10.1033	10.2597	10.0028	9.7039	10.1331	9.52552	9.9571	9.95565	9.66534	10.5333	9.45943	9.32867	9.2738	9.82496	9.56415
1713	ENSMUSG00000017309.12	Cd300lg	protein_coding	chr11	101932335	101946446	+	11.4014	10.9381	11.0741	12.5828	11.8001	12.5689	12.6202	10.8572	11.062	7.97154	7.63662	7.96578	9.04712	7.49985	8.84549	6.20945	6.14975	7.42626	7.91886	6.32193	5.42626	4.9542	5.42626	4.45943
8630	ENSMUSG00000032733.7	Snx33	protein_coding	chr9	56824477	56835655	-	9.32643	9.59991	8.93664	9.61102	9.49185	9.87498	10.403	9.16993	8.82655	10.5565	11.0133	10.6321	10.9484	11.0808	11.1241	11.1768	10.7465	10.3923	10.9708	11.007	11.3993	11.279	10.5736	10.9061
16304	ENSMUSG00000068303.7	Spr-ps1	transcribed_unprocessed_pseudogene	chr6	85129603	85133205	+	1	1.58496	2.32193	1	1	0	2	2.32193	2.58496	5.72792	4.75489	5.90689	4.24793	4.85798	7.3837	5.90689	5.39232	6.56986	3.16993	6.49185	4.52356	5.16993	6.6865	5.20945
12059	ENSMUSG00000043252.9	Tmem64	protein_coding	chr4	15265831	15286753	+	11.2186	11.6175	11.2155	11.9274	12.0641	12.0084	12.0587	11.0888	11.0396	10.2597	9.37721	9.91139	9.79116	9.98868	9.03067	9.76818	10.1874	8.3837	10.1935	9.97298	9.24079	9.57175	9.69174	8.94837
7673	ENSMUSG00000030929.18	Eri2	protein_coding	chr7	119367902	119393281	-	7.72792	7.5157	8.36632	7.60733	7.94837	8.11374	8.50779	9.23362	8.7211	10.4656	10.3977	10.0498	10.0835	9.76653	9.96145	10.0182	10.098	8.89482	9.72451	10.1124	9.77643	9.84862	10.4083	9.94544
8012	ENSMUSG00000031626.19	Sorbs2	protein_coding	chr8	45960825	46280943	+	11.7899	11.821	10.9226	11.0512	10.4788	9.33316	10.5651	11.2796	10.5897	12.8842	13.3748	13.1782	12.8517	13.1084	13.6443	13.6575	13.0961	11.9833	13.0367	13.6385	14.152	13.8884	13.5651	13.8995
1849	ENSMUSG00000018442.14	Derl2	protein_coding	chr11	70897990	70910667	-	11.0708	11.236	10.2204	9.86882	9.97441	10.4179	10.3641	10.3729	10.4231	11.5231	11.8777	11.7607	11.9226	11.823	11.7524	11.7586	11.6702	11.1793	11.4522	11.5632	11.7423	11.585	11.5201	11.6738
13228	ENSMUSG00000048582.8	Gja3	protein_coding	chr14	57271917	57295557	-	0	0	0	0	2	0	0	1	0	3.90689	1.58496	4.45943	4.70044	3.45943	3.16993	5.64386	4.16993	5.58496	5.70044	4	4.64386	3.80735	5	3
21911	ENSMUSG00000097061.3	9330151L19Rik	lncRNA	chr12	69243985	69246641	+	6.78136	6.26679	6.04439	6.64386	6.97728	7.02237	7.30378	6.71425	6.52356	10.0566	10.0417	10.0593	9.16993	10.0028	11.6248	9.51175	10.043	8.37069	7.54689	10.809	10.4635	10.3049	10.7574	10.7339
8617	ENSMUSG00000032698.16	Lmo2	protein_coding	chr2	103788331	103812223	+	9.96	9.59432	9.8933	10.7322	10.8556	11.2503	11.2015	9.61839	10.6987	6.14975	7.08746	8.34873	8.55459	7.34873	7.13955	7.19967	6.16993	7.88264	7.33985	7.97728	7.33092	8.71081	6.83289	8.37938
15347	ENSMUSG00000061100.6	Retnla	protein_coding	chr16	48662914	48664824	+	12.3174	10.5206	10.6996	13.4449	14.8641	15.4636	16.2395	12.3696	14.0215	4	4.90689	8.97441	6.39232	2.58496	5.90689	5.39232	3.16993	8.9629	5.45943	8.50779	5.58496	5.93074	4.52356	5.78136
7569	ENSMUSG00000030737.18	Slco2b1	protein_coding	chr7	99307011	99360547	-	10.7356	10.2119	10.3977	11.9643	11.6528	12.8422	12.9447	10.4378	11.4383	6.2854	7.11894	8.62205	8.75822	7.60733	7.31288	7.53916	7	7.36632	7.46761	8.25267	7.36632	9.27612	6.61471	9.08746
20188	ENSMUSG00000086859.5	Snhg20	lncRNA	chr11	116966834	116969781	+	6.62936	6.61471	7.22882	6.47573	6.83289	6.98868	7.2384	6.85798	6.78136	10.3264	9.35315	9.9629	9.90087	9.68124	11.6271	9.3966	9.17991	8.76155	7.79442	10.7142	10.8986	10.6847	10.988	10.444
16029	ENSMUSG00000066058.12	Cldn19	protein_coding	chr4	119112611	119119635	+	4.08746	3	3	8.64024	7.94837	4.52356	6.97728	5.80735	3.58496	0	0	0	0	0	0	0	0	1	0	0	0	0	0	1
25527	ENSMUSG00000108660.2	Gm21284	lncRNA	chr6	83545021	83565105	+	1.58496	1	1.58496	3.16993	2	2	1.58496	1	2	4.39232	5	5.2854	3.90689	5.32193	5.80735	4.45943	4.08746	3.70044	3.45943	5.90689	4.9542	5.24793	5.42626	6.52356
14104	ENSMUSG00000053199.14	Arhgap20	protein_coding	chr9	51676637	51765156	+	7.67948	7.21917	7.67243	9.7211	10.1749	9.70908	10.2228	9.37504	9.64024	6.10852	5.08746	5.70044	6.06609	4.45943	5.61471	4.08746	3.70044	3.70044	4.45943	5.45943	6.53916	5.45943	4.45943	3.58496
11171	ENSMUSG00000040260.9	Daam2	protein_coding	chr17	49763050	49871371	-	7.59991	7.33092	8.03892	9.94837	9.20701	9.15228	9.37069	8.95128	8.81057	6.06609	5	5.90689	6.49185	4.45943	5.90689	5.12928	4	5.32193	6.16993	4.64386	4.80735	4.16993	4.45943	2.80735
9570	ENSMUSG00000035713.16	Usp35	protein_coding	chr7	96958587	96981227	-	7.40088	6.98868	7.87652	7.81378	7.62936	7.96	8.27146	7.34873	7.17991	9.93369	9.03617	9.35535	9.7039	9.43671	10.4009	9.633	9.26209	8.58496	9.34873	10.5372	10.6987	10.5603	10.3298	10.1447
11533	ENSMUSG00000041351.17	Rap1gap	protein_coding	chr4	137392037	137457172	+	7.2854	6.96578	9.41151	8.61839	9.35315	7.39232	9.30606	10.9039	10.3869	13.8192	12.2691	13.177	14.2214	11.7875	14.0517	13.8686	12.3576	12.0158	12.9101	13.5299	12.0481	14.1629	13.7807	12.446
8772	ENSMUSG00000033192.6	Lpcat2	protein_coding	chr8	93581967	93645907	+	9.70044	9.10591	8.87344	8.84235	9.24793	8.83289	8.93369	9.05257	9.74819	10.5469	12.432	11.6193	10.9211	11.4305	10.5812	11.7406	11.8553	10.5226	10.9484	11.163	10.2773	11.4712	10.9016	11.7511
6383	ENSMUSG00000028524.22	Sgip1	protein_coding	chr4	102598494	102830825	+	5.67243	5.39232	5.42626	8.12928	7.35755	7.19967	7.65821	6.74147	5.45943	3.70044	2.58496	4.08746	3.80735	2.58496	3.58496	3	1.58496	3	3.58496	1	2.58496	2.80735	2.32193	1.58496
5816	ENSMUSG00000027457.16	Snph	protein_coding	chr2	151432469	151474513	-	5.24793	4.16993	6.18982	5.32193	4.52356	3.45943	5.78136	6.59991	6.08746	7.43463	8.89785	8.11894	6.62936	8.82018	9.16239	8.94251	8.93074	8.68299	8.65105	9.26913	8.78136	8.79116	8.73809	9.76984
11474	ENSMUSG00000041134.16	Cyyr1	protein_coding	chr16	85218421	85350285	-	9.46148	9.24079	9.53333	11.4767	10.5265	10.7756	10.7532	10.0307	9.62753	7.3837	6.26679	6.35755	7.77479	5.52356	6.32193	4.85798	5.24793	4.32193	6.40939	6.62936	4.85798	4.70044	6.79442	2.80735
13558	ENSMUSG00000050296.15	Abca12	protein_coding	chr1	71281435	71454069	-	0	1	2.58496	1	2	1	2.80735	3.16993	3	5.83289	5.49185	5.70044	6.83289	5.58496	4.70044	6.22882	5.2854	4.45943	6.02237	5	4.16993	4.70044	6.10852	4.58496
2802	ENSMUSG00000021127.8	Zfp36l1	protein_coding	chr12	80154528	80159787	-	13.3692	13.2327	13.9567	13.77	13.4927	13.6927	14.185	14.0586	13.6949	12.2467	11.2952	11.9215	12.5476	11.9661	12.0798	12.7375	11.7611	11.7993	12.3385	12.2562	13.0654	12.4302	11.7826	12.2482
6757	ENSMUSG00000029135.11	Fosl2	protein_coding	chr5	32293145	32315186	+	13.7804	13.5035	13.7553	14.39	14.3703	14.3792	14.5869	14.9442	14.475	11.0362	10.7262	11.4105	10.3902	11.3399	11.2894	11.3961	11.1491	10.1228	11.4599	13.1898	12.0123	11.8673	12.683	12.2458
16453	ENSMUSG00000069763.4	Tmem100	protein_coding	chr11	89921174	89927334	+	7.98868	6.32193	6.83289	10.3794	10.0941	10.9016	11.0755	8.41363	9.20212	2.32193	1.58496	6.20945	4.39232	1.58496	2.80735	3	1	4.70044	4.39232	2.58496	1.58496	1.58496	1.58496	1
22730	ENSMUSG00000099241.3	Gvin-ps2	processed_pseudogene	chr7	105574207	105577799	-	2.80735	2.32193	1.58496	4.45943	4.16993	3	4.08746	3.70044	3.32193	0	0	0	1.58496	1	0	1	0	0	0	1	0	0	1	1
9091	ENSMUSG00000034258.5	Flvcr2	protein_coding	chr12	85793313	85860359	+	7.45121	7.98868	5.61471	6.83289	6.91886	5.72792	6.93074	7.31288	6.6865	11.3454	12.8353	11.4094	11.4242	11.6578	11.543	10.1098	11.8807	9.44708	10.3387	10.2854	7.96	10.3794	10.8138	11.1137
12370	ENSMUSG00000044694.3	2010007H06Rik	lncRNA	chr9	51189813	51195510	+	5.45943	4.52356	5.35755	6.78136	5.75489	6.16993	6.55459	4.90689	4.39232	11.412	10.2009	10.6935	10.9016	9.13699	11.1248	10.3998	7.66534	7.49185	8.32193	11.2258	9.82177	10.5953	11.1706	9.93811
17453	ENSMUSG00000076433.5	Cep295nl	protein_coding	chr11	118223186	118233326	-	5.45943	5.67243	5.12928	6.06609	5.39232	6.32193	6.50779	5.83289	5.75489	3.16993	2	3.45943	4.58496	2	2	3.16993	1	3.58496	3.16993	2.32193	3.70044	2.80735	2	3
7087	ENSMUSG00000029710.16	Ephb4	protein_coding	chr5	137348371	137376931	+	9.67596	9.94691	10.5382	11.0028	10.697	10.623	11.3837	11.3961	10.952	13.4392	13.6494	13.2026	12.8748	13.2512	12.3188	13.614	14.1094	12.1418	13.6863	12.9679	12.6328	12.1212	12.9506	12.4367
10002	ENSMUSG00000037104.10	Socs5	protein_coding	chr17	87415107	87445267	+	10.2992	10.2597	9.93958	10.3718	10.3465	10.3163	10.7099	11.5469	11.0444	11.6334	11.525	12.1668	11.9204	11.8098	11.9307	12.0084	11.7478	11.6618	11.9337	11.6843	12.3769	12.031	11.8738	12.3026
21784	ENSMUSG00000096515.6	Igkv14-100	IG_V_gene	chr6	68495996	68496461	+	9.47776	4.9542	8.82018	5.58496	4.70044	5.20945	6.08746	4.24793	7.19967	2	0	1.58496	1	1	0	0	0	1	3.70044	0	1	1	1	1
16155	ENSMUSG00000067149.7	Jchain	protein_coding	chr5	88667668	88675750	-	16.0904	13.9924	13.6702	13.1069	11.0049	8.05528	10.043	13.6823	12.8023	4.58496	4.75489	7.02237	7.46761	4.08746	5.55459	4.24793	4.52356	6.71425	8.15482	5.61471	4.70044	4.9542	4.90689	6.71425
18069	ENSMUSG00000079853.6	Klra1	protein_coding	chr6	130340880	130363837	-	5.80735	4.24793	4.90689	5.04439	6.06609	5.83289	5.45943	4	5.90689	1	0	2.32193	2.80735	1.58496	1.58496	3.32193	1	2.32193	0	0	2	2.32193	2	2
17161	ENSMUSG00000074281.4	Gm12522	lncRNA	chr3	108286593	108291057	-	1.58496	1	1	2.58496	1.58496	2.32193	1	3.58496	1.58496	5.58496	6.87036	5.78136	6.22882	5.61471	6.56986	6.04439	5.9542	3.70044	3.16993	7.13955	6.50779	7.08746	6.67243	7.40088
6993	ENSMUSG00000029550.12	Sppl3	protein_coding	chr5	115149196	115236849	+	10.1306	10.1254	10.0265	10.2644	10.3309	10.7944	11.056	10.7271	10.5999	11.4737	11.1254	11.341	11.3219	11.7541	11.3647	11.7448	11.821	11.2656	11.5187	11.4909	11.6922	11.3923	11.4336	11.5406
17999	ENSMUSG00000079469.11	Pigb	protein_coding	chr9	72914701	72947660	-	8.8009	9.16491	8.84549	8.53138	8.52748	8.93369	9.25739	9.15482	8.73471	10.1124	10.1007	9.78627	10.102	10.2082	9.97011	10.2796	9.92926	9.08215	10.128	9.82177	10.23	10.0126	9.82177	10.0661
8147	ENSMUSG00000031849.10	Comp	protein_coding	chr8	70826208	70834716	+	4.08746	3.45943	4.16993	6.88264	5.90689	5.80735	6.10852	5.78136	3.70044	14.2721	15.711	14.1446	12.8104	14.6569	12.812	12.8836	15.4341	13.3589	12.1981	10.7541	6.42626	10.6475	12.2624	12.6653
4207	ENSMUSG00000024330.18	Col11a2	protein_coding	chr17	34258411	34285659	+	5.97728	5.20945	6.44294	6.75489	7.05528	7.49985	7.70736	7.49185	6.45943	10.3231	9.47978	9.54689	9.41363	8.70736	10.207	9.68299	8.89785	8.87036	8.70044	9.59059	9.42417	10.0967	9.69349	11.2998
12463	ENSMUSG00000045092.9	S1pr1	protein_coding	chr3	115504082	115508721	-	11.0741	10.7616	10.8049	12.4184	12.2889	13.4184	13.4188	10.9723	11.1855	8.62205	8.05528	8.77808	9.72281	8.41785	9.28771	8.3966	7.53138	8.53138	9.31741	7.50779	7.42626	8.52356	7.15987	8.49985
5673	ENSMUSG00000027210.21	Meis2	protein_coding	chr2	115693545	115896320	-	6.84549	5.70044	5.88264	9.2738	8.83289	8.29921	8.38802	8.23362	7.97728	3.70044	2.32193	4.45943	4.08746	1.58496	5.24793	3.16993	1.58496	3	3.70044	2.58496	2.32193	1	2.58496	1
13514	ENSMUSG00000050088.10	1600012H06Rik	protein_coding	chr17	15163446	15179832	+	10.2761	10.5226	9.96434	9.53722	9.5812	10.0458	9.9629	9.31741	9.75656	11.4383	11.7292	11.7065	11.5083	11.7482	10.9476	11.4115	11.4517	10.4429	11.1812	11.2744	11.0947	10.9174	11.3359	11.1222
16064	ENSMUSG00000066361.4	Serpina3c	protein_coding	chr12	104112641	104120129	-	5.61471	4.64386	4.80735	7.49985	7.84549	7.29462	8.3443	6.74147	7.40939	0	1.58496	4.45943	4.39232	0	1	1.58496	1	1.58496	1	0	0	0	0	0
5305	ENSMUSG00000026519.17	Tmem63a	protein_coding	chr1	180769909	180802677	+	11.3669	11.7636	11.411	11.0189	10.9248	11.0485	11.4189	11.0828	11.2837	12.4946	12.808	12.2718	12.2273	12.7033	12.3764	12.7213	13.1847	11.8708	12.4525	12.4142	12.6029	12.2116	12.2822	12.0355
6299	ENSMUSG00000028381.9	Ugcg	protein_coding	chr4	59189257	59222833	+	11.1941	11.1799	11.4398	12.0095	11.9844	12.7222	12.584	11.3565	11.8337	10.3859	9.13955	9.80735	10.6768	9.35535	9.59991	9.78953	9.13699	8.71425	9.7879	9.70908	10.1874	10.1997	9.88722	9.28077
14024	ENSMUSG00000052769.8	Gm9889	lncRNA	chr3	115508799	115510377	+	3.90689	3	2.58496	5.70044	4.75489	5.45943	5.85798	3.58496	3	0	1.58496	1	0	0	1	0	1	0	2	1	0	0	0	1
5403	ENSMUSG00000026686.15	Lmx1a	protein_coding	chr1	167516806	167676310	+	3.80735	2.58496	2.32193	5.32193	6.18982	6.37504	6.61471	5.20945	5.49185	2	1	2.32193	0	0	0	0	0	0	0	1	0	0	0	0
4850	ENSMUSG00000025572.19	Tmc6	protein_coding	chr11	117656814	117673024	-	10.3608	10.2527	10.0196	10.1497	10.0674	10.9564	11.2969	9.9263	9.96723	11.7279	12.3942	11.7515	11.5289	11.7924	12.3476	11.374	12.1727	11.3772	11.4035	11.9278	11.9241	11.8502	11.8451	12.1079
689	ENSMUSG00000004500.10	Zfp324	protein_coding	chr7	12699765	12708163	+	7.40088	7.49985	7.78136	7.31288	7.56224	7.2854	7.82655	7.96578	7.66534	8.58496	9.03892	8.83289	8.8392	9.09803	8.11374	9.31741	9.46352	8.56224	9.39232	8.62571	8.73471	8.49185	8.72792	9.02514
22826	ENSMUSG00000099848.2	Gm29337	lncRNA	chr1	88796197	88803132	-	1.58496	1	0	0	0	0	0	0	1	2.80735	3.70044	3.80735	2.58496	3.90689	3	2.80735	2	3.90689	3.45943	2.32193	3.16993	1.58496	3.16993	3.90689
2355	ENSMUSG00000020359.14	Phykpl	protein_coding	chr11	51475584	51495316	+	8.07682	8.24793	7.93074	8.85487	8.90689	8.40088	8.55842	8.11894	8.35315	9.77972	9.83131	9.66711	9.2503	9.55842	10.2527	9.72281	9.99294	9.29232	8.97728	10.0154	9.90238	9.81378	10.2252	10.1331
23132	ENSMUSG00000101445.2	Gm28932	lncRNA	chr14	124216622	124218031	+	1	1.58496	2	2	1	2.58496	3.16993	1.58496	2	0	0	0	1	0	0	0	0	0	0	0	0	0	0	0
27110	ENSMUSG00000113529.2	Gm47484	lncRNA	chr12	84360628	84363850	-	4.16993	4.08746	3.58496	3.80735	4.90689	3.58496	3.16993	4.32193	4.16993	5.52356	5.78136	6.2854	5.72792	6.18982	6.52356	6.65821	6.06609	4.90689	5.39232	6.12928	6.45943	6.52356	6.53916	7.21917
11544	ENSMUSG00000041378.3	Cldn5	protein_coding	chr16	18595597	18597012	+	11.9794	11.4924	11.6452	11.8053	11.6371	12.9544	12.7455	11.0231	12.0123	7.59991	6.75489	7.40939	8.86419	7.02237	8.90989	6.84549	6.37504	9.01123	8.71425	6.10852	6.97728	4.75489	5.9542	3.70044
15188	ENSMUSG00000059974.11	Ntm	protein_coding	chr9	28906046	29874437	-	3.70044	3.45943	4.16993	5.42626	5.35755	4.58496	4.85798	6.20945	4.39232	1	0	2	2.80735	1.58496	1.58496	1.58496	1	0	2.32193	1.58496	1.58496	0	0	0
21804	ENSMUSG00000096670.2	Ighv2-6	IG_V_gene	chr12	113680290	113680723	-	6.04439	5.16993	3.80735	3.70044	2.80735	1	2.58496	3.45943	3.32193	0	0	0	0	0	0	0	0	0	1	0	0	0	0	0
6445	ENSMUSG00000028626.6	Col9a2	protein_coding	chr4	120896582	120912519	+	5.42626	5.78136	8.77808	7.90087	9.10329	7.13955	10.2192	11.3247	10.4818	14.1867	12.4883	14.3981	13.1855	12.9954	14.2117	14.1607	12.3454	13.7258	14.3836	13.9656	13.5669	13.704	14.3682	13.7237
2789	ENSMUSG00000021108.19	Prkch	protein_coding	chr12	73631570	73824959	+	10.4767	10.4615	11.1818	11.1867	10.9908	12.0624	12.1399	11.3376	11.5517	9.47168	9.09011	9.48784	10.0808	9.36194	9.17991	9.77972	9.76653	9.10852	10.1599	9.5157	9.60548	9.62571	9.82018	9.29921
930	ENSMUSG00000006269.8	Atp6v1b1	protein_coding	chr6	83719972	83735837	+	9.31515	8.33539	9.36632	9.10329	8.58871	8.96578	11.4625	12.2249	10.7944	12.6234	14.4364	13.3768	11.7198	13.8612	14.635	14.4911	14.5392	13.6627	14.0746	14.647	13.883	13.5194	14.6777	13.7132
3189	ENSMUSG00000021892.15	Sh3bp5	protein_coding	chr14	31081837	31158035	-	12.0701	12.6396	13.1991	11.8412	11.6013	11.8297	12.4202	12.0765	12.381	9.94105	10.2527	10.9359	10.891	10.2761	10.6221	10.6175	9.29921	9.9542	10.6952	10.8463	9.59991	10.1573	10.7657	10.0251
401	ENSMUSG00000002342.18	Tmem161a	protein_coding	chr8	70625006	70636331	+	9.64386	9.87805	9.54303	10.4625	10.4491	9.63662	9.87191	9.77643	9.77643	11.2064	11.1655	11.1144	11.0674	11.3987	11.7826	11.221	10.6275	10.445	10.9866	11.2755	11.0914	10.9873	11.3276	11.1787
15720	ENSMUSG00000063564.14	Col23a1	protein_coding	chr11	51180747	51474745	+	6.24793	5.32193	6.83289	9.02237	8.35755	7.54689	8.42626	9.17742	8.64024	2.58496	4.39232	4.52356	4.45943	4.58496	4.45943	4.52356	3.32193	4.08746	4.24793	3.70044	3.58496	3.58496	4.39232	4.9542
730	ENSMUSG00000004814.11	Ccl24	protein_coding	chr5	135598791	135601903	-	7.87036	5.85798	6.12928	8.63662	9.62205	10.7074	10.7822	7.7211	9.43671	2	1.58496	4.45943	2.58496	0	3	0	1.58496	4.16993	1.58496	2.32193	2.80735	3	2.32193	5.12928
9846	ENSMUSG00000036655.9	Colec11	protein_coding	chr12	28644172	28673376	-	4.52356	4	4.16993	7.94251	7.85798	5.61471	5.49185	6.06609	4.58496	2	0	2	2.58496	1.58496	2	1	1	2	2.32193	1.58496	1.58496	1	2	1
11729	ENSMUSG00000042035.12	Igsf3	protein_coding	chr3	101284399	101370375	+	10.0967	11.0007	10.3365	9.09276	9.32867	8.99435	10.0403	10.891	10.2656	13.2481	12.6341	12.7097	11.851	12.5781	12.5725	12.4365	12.9848	11.0341	12.1796	12.6421	11.8769	11.9012	12.7341	12.837
459	ENSMUSG00000002778.15	Kdelr1	protein_coding	chr7	45522196	45533156	+	12.0614	12.2553	12.0728	11.5784	11.6887	11.5976	11.7838	11.9672	12.1765	13.1467	13.3319	13.0718	13.2015	13.288	12.9538	12.9149	12.958	12.9654	13.2441	12.8622	12.4163	12.4378	12.838	12.6689
15237	ENSMUSG00000060284.8	Sp7	protein_coding	chr15	102265041	102275617	-	0	0	0	1	1	0	2	1	2	3.90689	5.24793	4.75489	3.70044	4.39232	5.80735	4.58496	6.35755	5.08746	2.58496	5.42626	3	3.70044	5.52356	4.16993
13096	ENSMUSG00000047976.5	Kcna1	protein_coding	chr6	126617360	126623347	-	4.58496	3.32193	2.58496	9.15987	8.33985	4.9542	7.3837	6.44294	4.45943	0	0	0	0	1	1	0	0	0	0	1	0	0	0	1
5319	ENSMUSG00000026556.16	Vangl2	protein_coding	chr1	171828527	171856011	-	7.39232	7.21917	7.9542	7.7211	7.6865	7.8392	8.41363	8.86728	8.06609	9.92778	9.49386	9.33985	9.37721	9.48784	9.35975	9.21675	9.82018	8.82655	9.40088	9.56033	8.9542	9.04985	9.71253	9.42626
3121	ENSMUSG00000021751.14	Acox2	protein_coding	chr14	14210420	14244262	+	7.82655	8.29921	6.20945	3.70044	4	2.58496	5.08746	6.14975	6.50779	9.90388	10.6284	10.8376	10.1948	10.9513	10.5765	10.5216	9.92778	10.1059	11.0444	10.4481	8.9571	9.77149	10.374	10.4357
17509	ENSMUSG00000076538.2	Igkv13-84	IG_V_gene	chr6	68916586	68917051	+	9.29462	6.85798	10.1997	5.58496	3.70044	3.32193	3.58496	7.06609	5.85798	0	0	0	0	0	0	0	1.58496	1.58496	0	0	0	0	0	0
23127	ENSMUSG00000101400.2	Gm29596	processed_pseudogene	chr1	59712400	59712784	+	0	0	0	0	0	1	0	1	0	2.32193	3.45943	3.32193	2.32193	3.45943	3	3.16993	3.45943	1	1.58496	3.45943	3.70044	3.90689	3.45943	2.58496
9688	ENSMUSG00000036117.3	Il5	protein_coding	chr11	53611621	53615933	+	5.08746	3.70044	3.16993	3.32193	4.90689	4.70044	4.52356	5	5.78136	1	1	1	1	1	2.80735	1	1	0	1	1.58496	2.58496	1.58496	2.32193	2
3646	ENSMUSG00000022686.15	B3gnt5	protein_coding	chr16	19578958	19591503	+	6.96578	6.80735	6.84549	9.36413	8.93664	9.73809	9.89178	6.67243	7.17991	3.90689	2.80735	3.16993	3.70044	2.58496	1.58496	3.16993	1.58496	1	2	4.52356	4.52356	4.70044	4	4.16993
5282	ENSMUSG00000026475.8	Rgs16	protein_coding	chr1	153616095	153621214	+	10.1124	9.48382	13.8018	12.2432	11.6289	9.72962	10.1098	11.5469	11.4393	7.8009	5.45943	7.34873	7.2854	6.44294	8.02791	5.61471	4.08746	7.02237	6.82018	4.58496	5	4.58496	5.49185	5.04439
18277	ENSMUSG00000081219.2	Bambi-ps1	processed_pseudogene	chr2	122297416	122298007	-	5.52356	4.45943	4.80735	7.03342	7.64386	7.87036	7.97728	6.40939	6.62936	1	2	3.45943	2.80735	2.32193	1	2	0	1.58496	2	3.16993	1	3.80735	2.58496	2.58496
1519	ENSMUSG00000015316.12	Slamf1	protein_coding	chr1	171594695	171628752	+	4.58496	4.52356	5.55459	7.33985	7.02237	8.51175	8.59246	5.35755	6.24793	1.58496	1.58496	2.32193	2.58496	3.16993	2.32193	2.58496	1.58496	0	1	2.80735	2	3	2	1
521	ENSMUSG00000003184.16	Irf3	protein_coding	chr7	44647072	44652272	+	10.7004	10.66	10.6502	10.2432	10.3696	10.5708	10.7952	10.341	10.2009	11.363	11.1248	11.3287	11.3923	11.2597	12.0805	11.3794	11.1911	11.7228	11.0921	11.5981	11.7241	11.6133	11.5765	11.3971
12844	ENSMUSG00000046856.14	Gpr1	protein_coding	chr1	63221850	63253702	-	7.22882	7.05528	6.76818	7.5157	7.09803	8.8857	9.3837	5.75489	6.62936	1.58496	0	4.08746	3.70044	2	1.58496	3	1.58496	4.16993	4.70044	1	2.58496	1.58496	1.58496	0
993	ENSMUSG00000006586.16	Runx1t1	protein_coding	chr4	13743436	13893649	+	6.26679	5	5.45943	8.71081	8.53138	7.89482	7.60733	7.76155	7.82655	2.32193	1	3.70044	4.08746	2.58496	3.32193	1.58496	1.58496	2.80735	4.08746	0	0	2	1	1
26261	ENSMUSG00000110863.2	Gm34655	lncRNA	chr9	121106841	121115066	+	1.58496	2	2	1.58496	1	2.32193	2.32193	1.58496	2	4.58496	4.9542	4.85798	3.70044	4.9542	5.67243	4.52356	4.16993	2.80735	3.16993	5.49185	5.45943	5.45943	5.20945	5.45943
7492	ENSMUSG00000030604.10	Zfp626	protein_coding	chr7	27506621	27522341	+	8.36632	8.16491	8.14466	8.62571	8.55842	8.55075	8.82655	8.17493	7.83289	10.0607	9.82018	10.0403	9.85953	10.0593	10.1098	10.1787	10.0334	8.53138	9.3443	10.2033	10.3945	10.1319	10.363	10.224
11993	ENSMUSG00000042857.4	Gm9776	lncRNA	chr13	94492347	94495431	-	6.35755	6.59991	6.24793	5.42626	6.16993	6.08746	6.30378	6.12928	5.83289	7.25739	7.56986	7.44294	7.43463	7.11894	6.90689	7.62205	7.3837	6.65821	7.13955	7.74819	7.11894	7.21917	7.2384	7.41785
14144	ENSMUSG00000053441.6	Adamts19	protein_coding	chr18	58969739	59187132	+	3.16993	1.58496	3.70044	7.82018	6.76818	5.58496	6.26679	6.76818	6.94251	0	1	1	0	0	0	0	0	1	1	1	0	0	0	0
17534	ENSMUSG00000076586.3	Igkv8-21	IG_V_gene	chr6	70291879	70292456	-	10.568	7.90689	6.47573	5.12928	4.32193	4.85798	4.58496	7.05528	9.2738	0	0	0	2.58496	0	0	0	1	2	1.58496	1	1	1	0	2.32193
1555	ENSMUSG00000015605.7	Srf	protein_coding	chr17	46859255	46867101	-	10.3465	10.7313	11.4873	11.236	11.4019	10.8074	11.128	11.556	11.2288	10.3487	9.62753	9.98299	10.1085	9.88111	9.74315	9.96145	9.91588	9.67419	10.2082	10.0566	10.1824	10.0485	10.1459	10.0224
5564	ENSMUSG00000026959.14	Grin1	protein_coding	chr2	25181193	25209199	-	0	1.58496	1.58496	1	2.32193	1	3.32193	3	2.80735	6.52356	6.80735	5.12928	5.85798	6.52356	4.32193	6.08746	4.32193	6.59991	4.9542	5.70044	5.24793	5	5.08746	4.39232
20442	ENSMUSG00000087424.2	5730405O15Rik	lncRNA	chrX	12908254	12911536	+	3.58496	3.45943	3	3	3.45943	3.70044	3.90689	2.58496	2.32193	6.08746	5.58496	5.85798	4.80735	5.97728	6.55459	6.08746	5.55459	4.80735	4.24793	6.52356	7	6.24793	6.45943	6.6865
21360	ENSMUSG00000093483.2	AA465934	lncRNA	chr11	83182525	83185458	+	4.08746	3.70044	4.39232	5.39232	4.58496	5.16993	5.39232	4.64386	5.39232	6.97728	6.42626	6.70044	6.65821	6.70044	7.53138	6.52356	6.59991	6.14975	5.67243	6.87036	7.16993	7.06609	7.08746	6.97728
6557	ENSMUSG00000028801.15	Stpg1	protein_coding	chr4	135222101	135265114	+	2.58496	2.32193	0	2	2.58496	2	1.58496	2.58496	2.80735	4.75489	4.39232	4.85798	4.58496	4.32193	4.80735	4.64386	5	4.70044	3.90689	5.16993	4.52356	4.39232	5	3.16993
110	ENSMUSG00000000690.6	Hoxb6	protein_coding	chr11	96183302	96192395	+	5.61471	5.20945	5.12928	7.11894	6.88264	6.2854	6.78136	5.97728	6.08746	2	3.16993	3.45943	4.16993	2	4.45943	2.80735	2.58496	3.70044	2.58496	2.58496	3.32193	1.58496	2.32193	1
12596	ENSMUSG00000045725.6	Prr15	protein_coding	chr6	54302820	54307186	+	6.35755	5.97728	5.35755	6.58496	5.24793	4.32193	4.64386	5.45943	5.16993	7.35755	8.18982	7.63662	7.33985	8.75822	8.49185	7.71425	8.48382	7.40088	7.78136	8.2854	6.97728	7.30378	8.47978	7.62936
311	ENSMUSG00000001844.11	Zdhhc4	protein_coding	chr5	143302244	143315011	-	9.76487	9.75822	9.36413	9.48985	9.46557	9.46761	9.78953	9.53916	9.36194	10.2503	10.0098	10.1586	10.2586	10.2143	10.3576	10.0334	10.2312	10.5651	10.4625	10.1523	10.218	9.9263	10.1561	10.0593
11848	ENSMUSG00000042417.6	Ccno	protein_coding	chr13	113124336	113127311	+	5.08746	4	4.52356	6.91886	6.75489	5.42626	6	5.67243	5.97728	1	1	1.58496	1.58496	1	0	1	0	0	0	2.32193	2.58496	3.16993	3.32193	2.58496
4684	ENSMUSG00000025227.15	Mfsd13a	protein_coding	chr19	46329560	46363691	+	8.97728	9.24079	8.85487	6.84549	6.89482	7.30378	7.76155	8.69349	8.82337	10.7415	10.7599	10.5718	10.0293	11.1189	11.0627	10.1046	10.4988	10.6573	10.5868	10.9039	10.0888	10.2597	11.1655	11.0098
9740	ENSMUSG00000036292.15	Gramd1c	protein_coding	chr16	43800713	43883708	-	7.81378	8.04985	7.65105	6.78136	6.91886	6.72792	7.34873	7.98868	7.65821	8.76818	9.70736	9.41996	8.97154	9.62936	9.16491	9.72281	9.50383	8.07146	8.80413	9.40088	9.25267	9.28077	9.28077	9.72281
10439	ENSMUSG00000038260.11	Trpm4	protein_coding	chr7	44952056	44983204	-	10.8258	10.8289	10.0593	9.62388	9.9571	9.44501	10.2644	10.6092	10.0954	11.8376	11.7339	11.4284	11.6211	11.7091	11.6073	11.7288	12.2441	11.4793	11.9784	11.3559	12.098	11.4315	11.1344	11.3647
11276	ENSMUSG00000040536.16	Necab1	protein_coding	chr4	14952245	15149794	-	2.32193	2.58496	2	4.32193	4	3	2.58496	2	3.32193	0	1.58496	0	0	0	0	0	0	0	1	1.58496	0	0	0	0
5521	ENSMUSG00000026879.15	Gsn	protein_coding	chr2	35146392	35197904	+	15.1048	13.7855	14.0704	17.5057	17.2468	17.4936	17.6556	16.0846	16.4007	11.8914	11.7781	12.5803	12.8792	12.0434	10.7117	11.7956	10.8549	12.6504	13.4663	11.7989	12.605	12.1079	11.9215	11.6524
7283	ENSMUSG00000030167.16	Klrc1	protein_coding	chr6	129642978	129655936	-	6.06609	4.75489	6.39232	5.78136	7.04439	6.55459	6.24793	4.85798	6.79442	2	3	2.32193	4	2.58496	1.58496	3.45943	2.80735	2	1	1.58496	0	3.58496	2.80735	1
6024	ENSMUSG00000027865.11	Gdap2	protein_coding	chr3	100069697	100114297	+	9.633	9.48583	9.53333	9.53528	9.34207	9.9263	10.0251	9.74651	9.86419	8.54303	8.86419	8.91289	9	8.7211	8.29002	8.76155	8.74147	9.01402	9.34207	8.74147	8.61471	8.60363	8.61102	8.78136
11440	ENSMUSG00000040998.19	Npnt	protein_coding	chr3	132587506	132656052	-	7.67948	8.10329	10.8455	9.76818	9.71768	7.54689	8.93369	10.0042	9.90238	12.1277	13.9772	14.4131	13.1991	14.0345	13.6569	14.2694	15.0232	11.3542	14.1482	13.604	11.4838	12.8297	13.2989	12.9396
9472	ENSMUSG00000035373.3	Ccl7	protein_coding	chr11	81936538	81938351	+	11.6253	10.0861	9.79442	11.0464	11.0417	11.4041	11.2064	10.6627	11.8447	6.12928	4.64386	8.11374	7.47573	5.61471	6.49185	5.49185	3.58496	7.45943	5.72792	4.58496	4.9542	9.14975	4.45943	6.72792
9046	ENSMUSG00000034127.16	Tspan8	protein_coding	chr10	115652737	115685798	+	9.63662	9.17991	6.74147	10.7993	10.544	7.21917	8.85798	9.73132	8.00562	11.0035	14.4476	14.0338	12.5758	14.3264	12.9782	13.2971	15.0147	12.6869	13.4771	13.313	13.2863	13.4112	12.8819	14.8322
13715	ENSMUSG00000051074.5	4930579K19Rik	lncRNA	chr9	98444282	98445664	-	3.90689	3.58496	3.45943	2.32193	3.16993	2.80735	4	3	3	5.42626	4.75489	5.20945	5.42626	4.75489	5.85798	4.70044	4.45943	4.64386	4.58496	5.2854	5.78136	5.42626	5.75489	5.64386
16160	ENSMUSG00000067173.4	Mrgpra4	protein_coding	chr7	47630585	47631843	-	1	1	1	2.80735	3.16993	2.80735	2.32193	2	3.16993	0	0	0	0	0	0	0	0	0	0	0	0	0	0	0
12711	ENSMUSG00000046280.10	She	protein_coding	chr3	89738677	89766141	+	8.35315	8.31288	8.45533	10.4828	9.76321	10.0375	10.2192	9.38154	9.02514	5.64386	5.12928	6.26679	7.46761	6.06609	6.82018	5.90689	5.97728	6.55459	7.44294	5.20945	5.49185	4.85798	4.52356	4.39232
771	ENSMUSG00000005078.17	Jkamp	protein_coding	chr12	72132363	72148235	+	10.3565	10.3587	9.59432	9.55075	9.51964	9.51373	9.65105	9.79279	9.76487	10.9837	11.0848	11.2656	11.0668	11.1248	10.9694	10.7912	10.9293	10.3934	10.6847	10.7903	10.5157	10.6202	10.7887	10.7698
2289	ENSMUSG00000020238.15	Ncln	protein_coding	chr10	81322083	81332226	-	10.7457	11.0382	10.8154	11.03	11.1517	11.3587	11.5103	11.4914	11.1542	12.368	11.9915	11.8842	12.2143	12.03	12.2553	12.286	12.1988	11.9088	12.4372	12.0314	11.9858	11.8711	12.1759	11.5512
2311	ENSMUSG00000020275.10	Rel	protein_coding	chr11	23686847	23720970	-	11.4388	10.6275	10.7969	12.8104	12.5001	13.5067	13.5844	12.4126	12.5807	7.98868	8.92481	8.53138	8.71081	8.40939	7.65821	9.09011	9.783	6.76818	7.87036	8.91886	9.29232	9.93517	9.04985	9.39446
6140	ENSMUSG00000028071.13	Sh2d2a	protein_coding	chr3	87754062	87763029	+	8.17493	6.93074	7.90689	9.16993	9.70908	11.1706	11.2568	8.26209	8.32643	2.80735	2.32193	3.90689	5.64386	3.70044	3.16993	4.70044	2.58496	4.70044	3.90689	5.16993	5.42626	6	4.24793	4.32193
9296	ENSMUSG00000034839.6	Larp6	protein_coding	chr9	60620272	60646084	+	6.39232	4.75489	5.49185	8.10329	7.91289	8.19476	8.77808	7.83289	7.83289	3.16993	2.32193	4.52356	4.45943	2.80735	3	3.16993	1	4	3.32193	1.58496	1.58496	2.80735	2.32193	2
928	ENSMUSG00000006241.17	Ccdc159	protein_coding	chr9	21838767	21847168	+	6.08746	5.88264	5.83289	5.83289	5.90689	4.70044	4.90689	6.14975	6.22882	7.56224	7.73471	7.67948	6.97728	8.18488	8.11374	8.02791	7.33092	7.26679	7.01123	8.3837	8.73809	8.20457	8.22882	8.85798
10018	ENSMUSG00000037148.9	Arhgap10	protein_coding	chr8	77976995	78244582	-	10.3718	10.4635	10.0498	10.7549	10.8297	10.7004	10.4273	10.4398	10.3826	9.14975	8.31741	8.67948	9.14211	8.19967	7.86419	8.87652	7.53138	8.80413	9.60363	8.62571	9.34651	8.87958	8.64746	7.88264
2067	ENSMUSG00000019822.13	Smpd2	protein_coding	chr10	41361638	41366365	-	9.72622	9.63844	9.91886	9.07146	9.13443	8.94837	9.42836	9.38154	9.66178	10.1447	10.0901	10.352	10.4594	10.4543	10.9388	10.2408	10.2958	10.6257	10.5469	10.3597	10.3772	10.4808	10.3487	10.4635
9058	ENSMUSG00000034164.18	Emid1	protein_coding	chr11	5056265	5102257	-	6.39232	6.08746	9.78463	8.87344	9.74147	7.62936	10.0348	11.9244	11.1376	14.7208	13.8857	14.2055	14.3469	13.3714	14.2823	14.0998	13.1445	13.6889	13.9007	13.9538	13.0956	13.5913	14.3534	13.7695
17511	ENSMUSG00000076540.4	Igkv4-80	IG_V_gene	chr6	68993542	68994064	-	8.13443	7.59991	7.01123	5.24793	4.45943	2	4.39232	3.90689	4.52356	0	0	1	1	0	0	0	0	0	1	1	0	1	1	1
16367	ENSMUSG00000068860.6	Gm128	protein_coding	chr3	95144231	95148909	-	0	1	2	3.16993	3.58496	2.32193	3.58496	3.16993	2.80735	5.72792	5.83289	5.08746	5.85798	5.70044	7.01123	6.32193	5.45943	4.39232	5.2854	6.39232	6.24793	6.32193	6.70044	5.64386
5872	ENSMUSG00000027559.6	Car3	protein_coding	chr3	14928572	14937583	+	12.9905	10.8234	11.9144	16.9998	17.0607	13.3821	13.4621	12.5847	13.4952	4.70044	5.64386	8.98299	8.84549	4.32193	5	3.58496	4.32193	9.95565	6.85798	3.70044	3.80735	3.70044	4.16993	3.32193
12124	ENSMUSG00000043592.16	Unc5cl	protein_coding	chr17	48761929	48846742	+	7.52356	7.67948	7.2854	5.04439	5.08746	6.32193	6.80735	7.37504	6.49185	9.51767	8.37938	9.51767	8.46761	10.0196	9.20701	9.9629	9.33092	9.05528	9.77479	9.45121	9.22159	8.92184	9.91737	9.70217
4388	ENSMUSG00000024680.13	Ms4a2	protein_coding	chr19	11592887	11601083	-	4.85798	3.58496	3.16993	6.49185	6.89482	6.37504	6.75489	5.80735	6.45943	1.58496	0	0	0	0	2	1	0	0	1	0	1.58496	3	0	3.16993
5061	ENSMUSG00000026065.9	Slc9a4	protein_coding	chr1	40619241	40669885	+	6.49185	7.82018	11.0293	5.24793	5.55459	8.44708	7.44294	4.75489	7.64386	2.80735	1.58496	0	1.58496	0	0	0	0	0	1.58496	3.16993	1	3.32193	2.58496	2
26644	ENSMUSG00000112129.2	Pbld1	protein_coding	chr10	62895941	62913741	+	8.15987	7.98299	4.58496	7.02237	5.93074	6.37504	6.93074	4.9542	5.04439	0	2	2.58496	1	0	2.58496	2.58496	2	2	0	2.80735	2.58496	3.32193	2.32193	2.32193
6769	ENSMUSG00000029154.14	Cwh43	protein_coding	chr5	73563418	73610778	+	3.32193	3	2.58496	2	3.80735	0	2.58496	2.32193	1	5.80735	8.43463	6.59991	6.64386	7.40939	5.72792	7.93074	6.64386	7.71425	8.01681	4.52356	8.17991	6.32193	5.24793	5.93074
11185	ENSMUSG00000040289.9	Hey1	protein_coding	chr3	8728419	8732316	-	9.26444	8.37069	8.47978	9.49985	9.41785	9.66888	10.7985	11.3493	9.69174	10.7532	12.0382	12.6887	12.2892	12.5572	12.7134	13.3207	13.0934	12.6669	12.9454	13.6843	12.5316	12.9584	13.2902	13.8459
10576	ENSMUSG00000038593.19	Tctn1	protein_coding	chr5	122375911	122402523	-	9.00282	8.9629	8.72451	8.91886	8.79766	9.11634	9.5216	9.26679	8.63662	10.7347	10.2095	10.0861	10.5294	10.7305	11.0768	10.8218	11.0708	9.33762	10.3498	10.7781	11.2825	11.1749	10.9844	11.1573
3514	ENSMUSG00000022464.15	Slc38a4	protein_coding	chr15	96892701	96953837	-	6.62936	5.24793	6.20945	10.9218	10.9622	7.32193	7.42626	8.47168	9.22159	3	1.58496	3.58496	3.45943	1.58496	3.58496	1	1	4.08746	0	0	0	1	1	1
21444	ENSMUSG00000094006.3	Igkv4-59	IG_V_gene	chr6	69415202	69415741	-	9.90989	5.12928	7.30378	8.63662	3.80735	2.32193	4.08746	7.9542	9.02237	0	0	0	0	0	0	0	0	1	1	0	1	0	0	0
25555	ENSMUSG00000108738.2	Gm44777	lncRNA	chr7	115933490	115937868	+	3.90689	4.52356	4.80735	4.58496	3.90689	4.85798	4.39232	5.39232	4.75489	8.07146	7.04439	6.97728	7.2854	7.05528	7.62205	6.94251	7.19967	5.67243	5.52356	7.7879	7.73471	7.56224	8.633	7.73471
13663	ENSMUSG00000050846.10	Zfp623	protein_coding	chr15	75812801	75821249	+	7.54689	7.67948	7.5157	7.90087	7.9542	8.06609	8.43879	8.00562	7.56224	9.01959	8.10852	8.82655	8.87344	8.78136	9.07146	8.75489	8.67243	8.87652	8.80735	8.9571	8.9571	8.81378	8.86109	8.92184
8795	ENSMUSG00000033276.19	Stk36	protein_coding	chr1	74640604	74676053	+	6.76818	6.96578	5.97728	5.78136	5.58496	6.06609	6.67243	7.25739	6.20945	8.07146	8.19476	8.26209	8.24793	8.53138	8.69	8.61102	9.11634	6.89482	8.40088	8.88264	8.8857	9.08215	8.80413	9.11634
12166	ENSMUSG00000043831.13	Lysmd4	protein_coding	chr7	66872292	66957078	+	7.7879	7.64386	8.01123	8.27612	8.77808	7.58496	8.17991	7.47573	7.55459	9.45327	9.75656	9.64566	9.39017	9.69	9.35755	9.56224	9.98157	8.22882	9.48583	9.56415	9.18239	9.31967	9.55267	9.64386
5331	ENSMUSG00000026574.6	Dpt	protein_coding	chr1	164624213	164651835	+	12.63	10.8258	11.4528	14.6482	14.7574	14.7585	14.7791	13.6603	14.4651	5.32193	4.16993	10.2808	8.73132	3.58496	6.58496	4	4	9.27845	7.61471	5.20945	3.16993	3	4.24793	3.58496
7980	ENSMUSG00000031565.19	Fgfr1	protein_coding	chr8	26003670	26065734	+	11.1523	10.5622	11.3842	12.352	12.6001	12.8568	13.4112	12.4911	12.1846	15.9378	14.9525	15.459	15.0743	15.2074	16.7673	15.2796	13.5435	14.0919	14.8045	16.0829	15.9768	15.8381	16.2715	15.2268
3376	ENSMUSG00000022220.15	Adcy4	protein_coding	chr14	56006514	56021552	-	9.24793	8.88874	8.40939	11.0607	10.1799	9.88722	10.0471	9.50383	9.00843	7	6.02237	6.56986	7.64386	5.85798	8.37938	6.10852	5.80735	7.40939	6.74147	5.93074	6.71425	6.22882	6.02237	5.32193
14319	ENSMUSG00000054459.9	Vsnl1	protein_coding	chr12	11375243	11486614	-	4.85798	5.08746	5.12928	5.20945	5.32193	2.32193	4.39232	7.19967	5	1	0	0	2	1	0	1	1	3.32193	0	1.58496	1	1	1.58496	1
12734	ENSMUSG00000046380.4	Jrk	protein_coding	chr15	74574150	74581384	-	6.06609	6.02237	5.61471	6.6865	6.78136	6.02237	6.78136	6.53916	5.42626	8.48382	7.37504	7.99435	7.74147	7.37504	7.27612	8.07682	7.76155	7.63662	8.34873	7.94837	7.92481	7.44294	7.8009	7.59991
8165	ENSMUSG00000031883.14	Car7	protein_coding	chr8	105261321	105276975	+	6.50779	6.47573	6.16993	7.64386	7.32193	7.6865	8.43045	7.30378	6.71425	3.80735	4.45943	4.39232	5.08746	4.39232	4.90689	5.12928	4.39232	4.9542	3.90689	5.2854	5.88264	5.39232	4.24793	4.85798
4990	ENSMUSG00000025929.5	Il17a	protein_coding	chr1	20801129	20804720	+	4.70044	3	2	3	1.58496	3.16993	5	3.80735	2.80735	0	0	0	0	1	0	0	0	0	1.58496	1	0	0	0	0
3580	ENSMUSG00000022564.8	Grina	protein_coding	chr15	76130964	76134104	+	12.2524	12.2228	11.1389	11.8929	11.9366	11.7908	11.8277	10.9672	11.2574	13.1176	12.6604	12.6618	12.9176	13.3045	13.2892	12.7239	13.013	13.32	12.77	13.0876	13.5274	13.4189	12.895	13.1891
17522	ENSMUSG00000076562.2	Igkv4-50	IG_V_gene	chr6	69677751	69678271	-	7.7211	7.03342	5.80735	8.45533	8.74819	3.58496	3.32193	5.75489	4.24793	0	0	2.58496	1.58496	0	0	0	0	2.58496	0	1	1	0	0	0
5439	ENSMUSG00000026754.17	Golga1	protein_coding	chr2	38906167	38955553	-	10.1812	10.128	9.94837	9.71425	9.73302	9.35755	9.78463	9.97728	9.60733	11.188	11.7883	11.3382	11.0947	11.2027	11.5906	11.3281	11.5713	9.97728	10.7423	11.5172	11.6353	11.4051	11.4278	11.3592
16292	ENSMUSG00000068250.14	Amn1	protein_coding	chr6	149058645	149090210	-	8.99718	8.77149	8.24793	8.23362	8.03892	8.20457	8.39232	8.43045	7.8009	10.8376	11.2912	10.7296	10.3354	11.0741	11.1325	10.8049	11.0161	9.04712	9.06878	11.462	11.3371	10.858	11.446	11.1886
6734	ENSMUSG00000029096.16	Htra3	protein_coding	chr5	35809367	35837126	-	11.0688	9.49985	10.388	12.4533	12.3318	13.2383	13.7291	10.9189	12.2524	6.40939	6.56986	9.41151	8.03342	8.02237	6.89482	7.2384	7.05528	9.08215	7.21917	6.33985	6.47573	6.65821	6.10852	8.47168
9667	ENSMUSG00000036057.12	Ptpn23	protein_coding	chr9	110214150	110237281	-	11.0881	10.9344	10.5459	10.3432	10.2715	10.8872	10.9936	10.9873	10.5343	11.7499	11.6931	11.4686	11.368	11.6384	11.8603	11.8357	11.3493	11.374	12.0046	11.9571	11.9769	11.8396	11.9222	11.7616
18140	ENSMUSG00000080797.3	Gm15760	transcribed_processed_pseudogene	chr16	20363962	20367206	-	4	4.24793	3.32193	3.45943	4	3.90689	3.70044	2.32193	3.45943	6.79442	6.78136	6.80735	6.04439	6.70044	7.72792	6.87036	6.37504	5.04439	4.39232	7.49185	6.85798	7.08746	7.7879	7.12928
3335	ENSMUSG00000022150.17	Dab2	protein_coding	chr15	6329269	6470193	+	12.7844	13.2518	13.8032	12.7022	12.851	13.6741	13.9035	12.1338	13.4494	10.4878	10.2992	11.576	10.6421	10.0362	10.5831	10.7985	9.62753	10.888	10.8948	11.8218	11.4051	11.1843	11.1039	11.697
15313	ENSMUSG00000060843.12	Ctnna3	protein_coding	chr10	63265877	64839446	+	3.45943	3	3.58496	7.60733	7.15987	4.16993	4.85798	4.85798	3.16993	1	0	0	1	0	0	0	1	1.58496	1	0	1	0	0	0
2637	ENSMUSG00000020832.15	Eral1	protein_coding	chr11	77964202	77971209	-	9.08481	9.19722	9.20212	9.34651	9.47168	8.98299	9.25267	9.2503	9.2854	9.57932	9.60363	9.76155	9.62205	9.88874	10.2107	9.83447	10.0688	9.85953	9.87498	9.87344	9.77149	9.81378	10.0375	10.0042
15343	ENSMUSG00000061080.12	Lsamp	protein_coding	chr16	39804723	42002042	+	6	5.12928	5.24793	8.52748	7.60733	6.33985	7.60733	8.11374	8.04439	3.90689	2.58496	4	3	1.58496	2.58496	0	1	1	1.58496	2.80735	0	1	3.16993	0
8491	ENSMUSG00000032446.15	Eomes	protein_coding	chr9	118307280	118315200	+	6.39232	5.2854	5.32193	7.05528	7.44294	8.33985	8.26209	6.84549	6.75489	0	0	2.58496	4.16993	2.32193	0	2	2.58496	1.58496	0	2.80735	2.32193	3.32193	3.45943	2.80735
14442	ENSMUSG00000055148.8	Klf2	protein_coding	chr8	73072877	73075500	+	11.4257	10.8392	10.0458	12.0671	12.3682	13.7115	13.4423	10.643	10.8065	5.39232	7.36632	7.73471	7.96	8.79442	7.90689	7.89482	7.67948	9.19476	8.04985	8.3443	7.53138	7.76818	8.25739	8.15482
12727	ENSMUSG00000046351.12	Zfp322a	protein_coding	chr13	23537273	23553378	-	9.20212	9.57554	9.04985	8.97154	9.08215	8.97728	9.17243	8.80735	8.47168	10.314	10.352	10.5245	10.3945	10.3934	10.2491	10.3587	10.2192	9.39874	9.64024	10.5255	10.6926	10.4656	10.6618	10.7507
19962	ENSMUSG00000086328.2	2700033N17Rik	lncRNA	chr2	115896699	115897925	-	2	1.58496	2	4.32193	2.80735	3.58496	1.58496	2.58496	2.32193	0	1.58496	0	0	0	0	0	0	0	0	0	0	0	0	0
17278	ENSMUSG00000074793.11	Hspa12b	protein_coding	chr2	130969200	130988241	+	8.61102	8.21432	8.61102	10.8017	10.2877	10.7004	11.0341	9.2854	8.8009	5.61471	4.85798	6.30378	7.09803	5.24793	7.74819	5.35755	5.08746	6.70044	7.04439	5.9542	5.61471	5.42626	5.20945	4.64386
21711	ENSMUSG00000096020.3	Ighv1-75	IG_V_gene	chr12	115797570	115798038	-	9.82655	6.80735	5.24793	6.26679	5.20945	3.80735	4.16993	4.70044	4.58496	0	0	0	2.32193	0	0	0	0	0	2.58496	1	1	0	1	1.58496
6498	ENSMUSG00000028701.5	Lurap1	protein_coding	chr4	115989603	116008535	-	7.80735	7.92481	9.64566	8.02237	8.30378	6.61471	8.10329	8.52748	8.79442	10.9773	10.2216	10.8281	11.7499	10.275	10.4584	11.8891	10.6795	9.93517	11.3095	10.9665	11.014	11.0661	10.6266	9.77643
471	ENSMUSG00000002831.15	Plin4	protein_coding	chr17	56407591	56416803	-	8.97728	7.91886	7.98868	12.0647	11.9174	9.90539	9.71253	8.57365	8.7879	4.24793	4.24793	6.80735	6.98868	4.52356	5.04439	5.32193	4.24793	4.85798	4.32193	3.80735	5.49185	5.52356	4.75489	5.70044
5286	ENSMUSG00000026482.14	Rgl1	protein_coding	chr1	152392511	152642102	-	10.9578	10.3531	10.3498	11.9947	12.0217	12.4841	12.6845	11.3641	12.1696	8.0607	7.05528	9.35975	9.32867	8.26209	8.04985	7.69349	7.49985	8.91588	9.26679	8.29462	8.36632	9.18982	7.54689	9.73471
13236	ENSMUSG00000048621.4	Gm6377	protein_coding	chrX	108240362	108244045	+	9.59246	8.58496	7.76155	10.4522	10.4481	11.1867	11.1118	9.01681	9.92035	5.12928	5.88264	6.62936	6.37504	5.64386	5.2854	5.04439	4.39232	3.58496	3.90689	6.50779	5.90689	7.15987	6.53916	6.59991
24265	ENSMUSG00000105048.2	Gm42966	TEC	chr5	44263191	44264881	+	0	0	0	1	0	0	1.58496	0	0	3.45943	3.45943	2.80735	3.45943	2.32193	2	4.16993	3.45943	1.58496	2	3	3.70044	3.80735	3	4.39232
6174	ENSMUSG00000028133.18	Rwdd3	protein_coding	chr3	120949047	120965344	-	6.56986	6.02237	5.97728	6.49185	6.67243	6.56986	7.31288	6.52356	5.70044	8.50383	8.27146	8.33985	8.98014	8.54303	8.93369	8.92778	8.45121	8.02237	7.45121	8.89482	10.0954	9.42626	8.13955	9.61102
10329	ENSMUSG00000038020.6	Rapgefl1	protein_coding	chr11	98727611	98744523	+	7.18982	6.96578	7.65821	6.16993	6.44294	5.16993	7.10852	7.3837	6.74147	8.92184	9.14975	8.71768	8.53138	9.07146	10.0471	9.57932	10.2046	8.31741	8.81698	10.2143	10.4828	9.97585	9.70736	9.53528
16180	ENSMUSG00000067341.7	H2-Eb2	protein_coding	chr17	34544639	34560386	+	6.10852	5.72792	6.47573	9.82655	9.08746	9.25974	9.93221	6.6865	6.33985	1.58496	0	2.32193	4.58496	2	2	2	1	1	2.32193	2.32193	2.80735	3.58496	2	4.52356
21751	ENSMUSG00000096326.3	Ighv1-78	IG_V_gene	chr12	115832393	115832847	-	6.62936	7.07682	5.72792	10.0471	5.2854	2.32193	3.80735	7.24793	5.2854	0	0	1	0	0	0	0	0	0	2	0	0	1	1.58496	1.58496
23992	ENSMUSG00000104253.2	Gm37174	TEC	chr1	121255821	121258878	+	2.80735	2.32193	1.58496	2.32193	3.32193	3.32193	4.45943	1.58496	2.32193	6.24793	5.83289	5.58496	5.67243	6.33985	5.90689	6.65821	5.67243	4.32193	4	5.85798	7	6.24793	5.75489	5.75489
28445	ENSMUSG00000117859.2	Gm32492	lncRNA	chr19	56657550	56662803	+	1.58496	1.58496	3.80735	0	1.58496	1.58496	3	2.32193	3.45943	5.83289	5.35755	5.35755	5.42626	5.2854	7.44294	6.32193	5.04439	4.85798	4.32193	6.72792	6.40939	6.39232	7.11894	5.70044
4378	ENSMUSG00000024667.13	Tmem216	protein_coding	chr19	10511229	10533602	-	7.43463	7.06609	7.53916	7.60733	7.60733	7.42626	7.67948	8.36632	8.224	10.4898	9.81698	11.3426	10.0348	9.31741	10.6101	10.1935	10.6564	9.15987	9.85487	11.7499	9.17493	9.9263	11.2923	9.66
25128	ENSMUSG00000107481.2	4833403J16Rik	lncRNA	chr6	48732272	48733302	+	4.70044	4	4.52356	6.42626	6.32193	6.40939	6.88264	5.35755	5	2.32193	1.58496	2	3.16993	1	3.45943	2	1.58496	3	3.32193	2.80735	1.58496	2.58496	2.32193	1.58496
581	ENSMUSG00000003527.10	Ess2	protein_coding	chr16	17718573	17729212	-	9.17991	9.19722	8.92184	8.74819	8.79442	9.30834	9.52943	8.98014	8.75489	9.60363	9.53722	9.70044	9.76653	9.99294	9.95128	9.65464	9.74315	9.85643	9.93664	9.92333	10.1421	9.96723	9.94837	9.94105
26879	ENSMUSG00000112847.2	Gm47573	TEC	chr10	82000081	82002618	+	3.16993	3	2.80735	3.45943	3.45943	3.80735	4.75489	3.58496	2	5.72792	6.14975	6.26679	5.85798	6.85798	6.98868	7.29462	5.39232	5.20945	4.80735	6.39232	7.63662	6.65821	6.58496	7.33985
19590	ENSMUSG00000085395.2	Gm13056	lncRNA	chr4	141005750	141007105	+	4.80735	4.39232	3.80735	4.58496	4.52356	3.70044	4.90689	3.80735	4.32193	8.42626	6.80735	8.76155	8.60363	6.45943	8.27612	7.84549	5.52356	8.43045	7.87036	8.5812	6.72792	7.74147	8.5812	6.02237
9543	ENSMUSG00000035615.13	Frmpd1	protein_coding	chr4	45184875	45285936	+	5.32193	5.55459	5.70044	5.42626	6.22882	4.70044	6.76818	8.00562	6.97728	7.87036	9.62753	9.87652	7.84549	9.0607	10.8956	10.2703	9.96	8.82655	9.58684	10.2192	9.37287	9.50184	9.68299	9.24555
14171	ENSMUSG00000053588.5	A730061H03Rik	lncRNA	chr14	55796554	55797865	-	1	2.32193	2.32193	1.58496	2.58496	3.16993	2	2.32193	1	4	3.90689	4.24793	3.32193	4.39232	4	3.45943	4.39232	4	3.58496	4.08746	4.45943	4.80735	4.70044	4.39232
21650	ENSMUSG00000095583.2	Ighv14-2	IG_V_gene	chr12	113958089	113958518	-	4.52356	6.91886	4.90689	5.2854	6.33985	3.45943	4.16993	8.90989	4.16993	0	0	0	0	0	0	0	0	0	1	1.58496	0	1	0	3.70044
12388	ENSMUSG00000044749.14	Abca6	protein_coding	chr11	110067646	110142602	-	7.94837	6.40939	7.06609	10.6768	10.5206	10.1611	10.7432	8.92481	9.67772	3.45943	5.85798	6.06609	5.32193	3	4.58496	3.80735	5.39232	3.16993	2.58496	4.58496	4	3.80735	3.16993	2.80735
10987	ENSMUSG00000039725.7	Trp53rka	protein_coding	chr2	165332030	165335244	-	7.88874	8.01681	7.66534	7.9542	7.96578	8.01681	8.28077	7.85798	7.84549	8.84862	8.47573	8.54689	8.98868	8.50383	8.79116	8.49586	8.49586	9.1267	9.11634	8.86419	8.87036	8.89785	8.90989	8.44294
9334	ENSMUSG00000034936.3	Arl4d	protein_coding	chr11	101556367	101558658	+	9.60363	9.67948	10.3354	10.9159	10.5962	9.28309	9.72792	10.1611	10.0182	5.70044	7.56224	6.72792	7.40939	8.21432	5.64386	5.78136	6.9542	6.98868	8.81698	7.49985	7.2384	7.2384	5.58496	6.18982
16346	ENSMUSG00000068699.13	Flnc	protein_coding	chr6	29433255	29461882	+	10.3608	9.15735	9.43045	13.4295	13.4848	11.1978	11.0063	11.1338	10.7142	7.40939	6.44294	6.9542	7.66534	7.13955	6.22882	6.20945	4.64386	7.29462	6.90689	6.96578	4.32193	6.70044	7.01123	4.64386
12342	ENSMUSG00000044562.13	Rasip1	protein_coding	chr7	45276912	45288517	+	9.92481	9.2503	9.40301	10.8106	10.4115	10.3707	10.8384	10.1561	9.82972	7.06609	6.18982	6.80735	8.29921	6.52356	8.87652	6.50779	6.12928	8.33092	7.53916	6.16993	6.79442	6.33985	5.67243	5.42626
19575	ENSMUSG00000085347.2	Hk1os	lncRNA	chr10	62176035	62199146	+	4.9542	4.70044	4.80735	3.16993	4.24793	3.58496	4.16993	4.16993	4.9542	5.90689	5.64386	5.78136	6.35755	6.04439	6.37504	5.70044	5.83289	5.75489	5.78136	6.67243	6.75489	6.45943	6.62936	6.18982
21542	ENSMUSG00000094707.3	A830019P07Rik	lncRNA	chr19	35812617	35901978	-	1	1.58496	2.32193	3.90689	3.16993	2.32193	2	2.58496	2	0	0	1	1	0	0	0	0	0	0	0	0	0	0	0
26222	ENSMUSG00000110730.2	Gm19385	lncRNA	chr9	120690681	120695822	-	2.32193	2	0	0	0	1	0	1	1	5.39232	5.75489	5.90689	4.64386	5.20945	3.70044	4.52356	5.49185	4.75489	4.90689	6.12928	1.58496	4.08746	6.56986	5.61471
13542	ENSMUSG00000050222.12	Il17d	protein_coding	chr14	57762234	57780623	+	4.9542	5.08746	5.2854	6.72792	7.27612	6.96578	7.46761	6.72792	6.98868	0	1	2.32193	3.70044	2.80735	2.32193	3.16993	1	3.45943	3.32193	2.32193	3.70044	2.80735	1	1.58496
21971	ENSMUSG00000097174.3	Gm4890	lncRNA	chr8	80021752	80035590	+	5.55459	5.64386	4.80735	4.64386	5.24793	4.08746	5.16993	5.2854	5	6.49185	6.96578	7.04439	6.52356	6.90689	7.14975	6.74147	6.04439	6.16993	5.85798	6.97728	6.58496	6.83289	7.26679	7.01123
6919	ENSMUSG00000029417.10	Cxcl9	protein_coding	chr5	92469206	92475938	-	10.5265	9.80896	9.04166	10.6119	10.8033	11.2366	9.85487	10.683	10.796	4.58496	6.87036	7.33985	9.15482	7.39232	6.10852	6.22882	6.78136	8.09276	6.55459	5.90689	5.04439	6.85798	5.2854	6.26679
3340	ENSMUSG00000022160.19	Mettl3	protein_coding	chr14	52532298	52542585	-	9.19722	9.16491	9.3443	9.21917	9.37721	9.46148	9.55651	9.32867	9.12928	10.1421	9.99152	10.0782	10.196	10.1098	10.6165	10.1586	10.1459	9.60177	9.7211	10.3185	10.5459	10.341	10.3998	10.2819
18154	ENSMUSG00000080845.2	Gm9115	processed_pseudogene	chrX	101768008	101769355	-	2	2.32193	2	1.58496	2	1.58496	2.32193	3.32193	2.80735	0	0	0	0	0	0	1	0	0	0	0	1	1.58496	0	0
8192	ENSMUSG00000031930.12	Wwp2	protein_coding	chr8	108162997	108285227	+	11.0231	10.8872	10.4594	10.8305	10.8978	11.2082	11.5338	11.1364	10.8541	13.5812	11.9986	13.5927	12.8222	13.7829	13.8389	14.0234	12.4901	14.6518	13.9744	14.0938	15.5051	14.5937	13.3863	15.015
17507	ENSMUSG00000076535.2	Igkv1-88	IG_V_gene	chr6	68839249	68840015	-	8.81378	5.49185	5	6.08746	3.90689	3.45943	2.58496	4.24793	4	1	0	0	2.32193	0	0	0	0	0	0	0	0	0	0	1
25490	ENSMUSG00000108543.2	Gm44735	TEC	chr7	126538058	126539809	+	1	1.58496	1	0	1.58496	2	1.58496	0	0	4.08746	4.24793	3.80735	3.45943	3.58496	4.08746	4.90689	4.45943	2	3	5.08746	5.45943	4.64386	4.75489	4.58496
10730	ENSMUSG00000039031.17	Arhgap18	protein_coding	chr10	26629417	26794644	+	11.0795	10.4778	11.3015	11.268	11.3641	12.3794	12.3132	11.1592	11.896	9.50383	9.42417	10.207	10.5275	9.25739	9.35094	9.72792	9.21189	9.06609	9.91588	9.82814	9.72962	9.91289	9.54303	9.78136
24764	ENSMUSG00000106445.2	Gm21190	protein_coding	chr5	15729454	15734220	-	4	2.80735	2	3.58496	2.32193	1.58496	1.58496	5.12928	5.04439	0	0	0	0	0	0	0	0	0	0	0	0	0	0	0
16773	ENSMUSG00000071719.3	Tmem28	protein_coding	chrX	98864627	98892396	+	4.32193	2.58496	3.58496	6.80735	6.88264	6.74147	7.41785	5.2854	5.49185	0	0	0	0	0	0	2.80735	1	1.58496	2.58496	1.58496	0	0	0	0
10213	ENSMUSG00000037706.18	Cd81	protein_coding	chr7	142606476	142621671	+	13.9514	14.2393	13.5605	13.1424	13.0357	13.0437	13.467	13.4709	13.5981	14.7555	15.066	15.038	14.6459	15.5471	15.4588	14.8014	15.2006	14.8932	15.0994	14.6254	14.3673	14.4133	14.5171	14.8905
1173	ENSMUSG00000009145.7	Dqx1	protein_coding	chr6	83034825	83044299	+	6.30378	5.42626	5.93074	6.18982	6.76818	6.79442	7.13955	5.70044	5.78136	9.55842	9.56415	8.7879	8.50779	8.48784	11.0478	9.02791	9.20457	7.91886	7.85175	10.8025	9.98299	9.93369	10.4019	9.71768
9891	ENSMUSG00000036822.7	Topors	protein_coding	chr4	40259601	40269850	-	11.3337	11.4147	11.525	11.6475	11.368	11.1611	11.6702	12.3581	12.0327	10.2372	9.7364	10.5546	10.5343	9.93958	10.3208	10.4126	9.86728	9.11374	10.2586	10.4168	10.3531	10.2574	10.444	9.55459
13171	ENSMUSG00000048330.15	Ric3	protein_coding	chr7	108633519	108682538	-	6.53916	6.37504	5.90689	8.08746	7.93074	7.87036	8.33539	7.40088	6.85798	3.80735	1.58496	3.90689	4.16993	3.16993	4.39232	4.58496	2	3.58496	3.45943	3.45943	5.35755	4.64386	2	3.45943
1943	ENSMUSG00000018930.4	Ccl4	protein_coding	chr11	83553410	83555509	+	10.3619	9.27146	8.45533	7.90087	8.59246	10.4798	9.32418	8.93664	10.2656	5.24793	5.97728	6.32193	6.22882	5.80735	4.16993	6.16993	5.49185	6.02237	4.24793	6.22882	6.10852	7.97728	6.58496	5.75489
6765	ENSMUSG00000029149.15	Krtcap3	protein_coding	chr5	31409035	31410546	+	9.67066	9.783	8.85798	6.72792	6.80735	7	7.97154	8.73471	8.76155	10.6202	10.7863	10.8281	11.1611	11.4481	11.7756	10.9593	11.6207	11.4157	11.098	10.9121	10.9454	10.93	11.0035	10.8329
5486	ENSMUSG00000026826.14	Nr4a2	protein_coding	chr2	56996842	57014015	-	11.3146	10.8665	11.5023	12.8719	12.3641	11.5152	11.9972	12.7427	12.3259	8.43879	8.67243	7.39232	8.73471	8.08746	8.40939	7.50779	9.08746	5.88264	7.20945	10.6248	7.82018	7.7211	9.84706	7.12928
3485	ENSMUSG00000022425.17	Enpp2	protein_coding	chr15	54702297	54816288	-	9.46148	8.39232	9.49785	12.8382	12.0283	11.3309	11.8819	11.7142	10.8471	8.07146	5.97728	6.59991	7.42626	6.22882	4.64386	3.45943	3	3.90689	4.32193	5.88264	3.16993	3.90689	5.70044	3.16993
22050	ENSMUSG00000097323.3	4930426I24Rik	lncRNA	chr12	76449525	76450756	-	1	1.58496	0	2.80735	2.32193	0	2.58496	1	1	4	4.24793	4.9542	4.08746	4.58496	4.39232	5	4.52356	2.80735	3.45943	5.04439	5.20945	4.16993	4.70044	5.24793
11247	ENSMUSG00000040462.14	Os9	protein_coding	chr10	126931519	126957000	-	12.4926	12.705	12.1818	11.8684	11.7461	12.3589	12.5871	11.9908	12.128	13.2001	13.6672	13.5956	13.3965	13.909	13.9144	13.5267	13.5762	13.2659	13.8048	13.2769	12.954	13.1002	12.9897	13.1812
23394	ENSMUSG00000102504.2	Gm21955	TEC	chr4	42714926	42719893	+	2.32193	2	2.32193	4.24793	3.90689	2	2.58496	2.32193	2.32193	0	0	0	0	1	1	0	0	1	0	0	1	1	0	0
28220	ENSMUSG00000117231.2	Gm41609	lncRNA	chr17	71072834	71113054	-	1.58496	1.58496	1.58496	2	1.58496	3.16993	3.58496	1.58496	0	4	4.45943	4.24793	4.64386	4.45943	4.45943	4.64386	4.45943	4.16993	3.90689	4.08746	5.35755	5.04439	4.08746	4.9542
4220	ENSMUSG00000024354.14	Slc23a1	protein_coding	chr18	35747657	35760297	-	1	1.58496	3.45943	3.58496	1.58496	2.32193	3	3	2	7.13955	7.17991	5.83289	8.93958	7.69349	6.44294	7.67243	7.9542	6.32193	4.52356	7.2854	8.5812	8.53528	5.35755	4.75489
11061	ENSMUSG00000039942.16	Ptger4	protein_coding	chr15	5236142	5273668	-	10.2252	10.218	10.1799	10.0251	10.1536	11.444	11.0954	10.2644	10.3264	7.82655	6.71425	8.14466	8.41363	9.27845	7.6865	8.13955	7	8.20945	9.13443	7.8009	8.96578	8.09803	7.60733	7.45121
1027	ENSMUSG00000006906.11	Stambp	protein_coding	chr6	83520193	83549711	-	9.82018	9.63481	9.23601	9.09011	9.31061	9.19229	9.50581	9.13699	9.01959	10.0265	10.5127	10.1254	10.1649	10.4009	10.2216	10.1586	10.5236	9.94398	10.2958	10.5118	9.94691	9.94251	10.2009	9.98442
20783	ENSMUSG00000090031.3	4732440D04Rik	lncRNA	chr1	6280090	6285517	-	4.80735	5.16993	4.9542	5.85798	6.02237	5.85798	5.72792	5.93074	5.39232	8.12412	8.32643	8.3443	7.62936	8.45121	8.6865	8.49985	8.62205	6.44294	6.30378	8.53916	9.11114	8.78463	8.96	9.20945
11118	ENSMUSG00000040105.4	Plpp6	protein_coding	chr19	28941353	28944211	+	9.73471	9.97441	9.66711	8.42206	8.58496	8.90689	9.39017	8.8857	9.07948	10.7665	10.9315	10.7944	10.6303	11.3426	10.5236	11.1344	11.5211	10.2621	10.6812	10.5708	10.5108	10.3454	10.6239	10.933
15617	ENSMUSG00000062939.12	Stat4	protein_coding	chr1	52026307	52146348	+	6.71425	5.61471	5.97728	8.03892	8.27146	9.33985	9.28077	6.89482	7.43463	2.80735	3.58496	3	4.24793	3	2.32193	3.58496	3	3	3.16993	4.58496	4.58496	5	4.90689	3.58496
15490	ENSMUSG00000062074.8	Ccn6	protein_coding	chr10	39026966	39039790	-	1	1	1.58496	2	2	1	1.58496	3	3.16993	4.52356	4.32193	5.58496	4.16993	4.32193	6.14975	5.52356	3.45943	3.80735	4.90689	4.24793	4.39232	5.64386	4.39232	5.12928
6635	ENSMUSG00000028945.10	Rheb	protein_coding	chr5	25007821	25047622	-	11.6653	11.5043	11.42	11.6041	11.7381	11.5694	11.6627	11.6294	11.8242	10.8009	11.2668	11.2668	11.2685	11.1966	10.8258	10.7389	10.9758	11.1	11.1892	10.9484	10.8416	10.888	10.8971	10.9054
17862	ENSMUSG00000078921.4	Tgtp2	protein_coding	chr11	48948021	48955033	-	6.50779	6.14975	5.24793	8.224	8.14466	7.40088	7.48382	7.26679	7.80735	1	3.45943	4.52356	5.08746	4.45943	3	3.32193	2	3.32193	3.90689	3.32193	2.32193	4.16993	3.32193	3.16993
7634	ENSMUSG00000030847.9	Bag3	protein_coding	chr7	128125340	128148705	+	12.0372	12.1189	11.446	12.4318	12.4239	11.7928	11.4853	12.5696	12.5236	10.7936	10.4615	10.722	10.988	10.5068	10.0526	10.5507	10.9694	11.178	11.1542	10.2503	10.9159	10.5897	10.0471	10.6795
4817	ENSMUSG00000025495.16	Ptdss2	protein_coding	chr7	140702295	140737519	+	10.0795	10.1241	10.2252	9.62571	9.78136	9.10066	9.59059	10.2491	10.2288	11.4435	11.6152	11.0974	11.6339	11.5152	11.1836	11.3531	11.5971	11.0464	11.599	10.9801	11.2562	10.8353	10.9278	10.4574
5119	ENSMUSG00000026171.13	Rnf25	protein_coding	chr1	74632907	74640556	-	9.69349	9.41151	9.29692	9.39446	9.39446	9.33985	9.57554	9.35755	9.61287	9.96434	9.99859	10.1812	10.2773	10.1724	10.8719	9.99718	10.1137	10.4284	10.1072	10.5859	10.4083	10.4051	10.4676	10.0526
21428	ENSMUSG00000093896.3	Ighv1-76	IG_V_gene	chr12	115811501	115811951	-	10.6275	7.30378	8.24793	7.15987	4.9542	2.58496	5	6.65821	6.44294	0	0	0	1	1	0	0	0	0	4	0	1.58496	0	0	1
28708	ENSMUSG00000118662.2	Tctn2	protein_coding	chr5	124736812	124765803	+	7.82655	7.66534	6.98868	7.87652	7.81378	7.24793	8.08215	8.14466	7.3837	9.58496	9.51767	9.13955	9.60363	9.50383	8.47168	9.51767	10.0526	8.69697	9.80735	8.97154	8.98868	8.93369	9.03067	8.83289
11358	ENSMUSG00000040732.21	Erg	protein_coding	chr16	95160028	95387452	-	8.77808	8.77149	8.64746	10.7364	9.92481	9.98726	10.4051	9.5157	9.29692	6.55459	5.75489	6.90689	7.9542	5.90689	7.40088	6.83289	6.10852	6.04439	7.47573	5.58496	5.55459	5.39232	4.90689	4.39232
23947	ENSMUSG00000104116.2	Gm37296	TEC	chr15	68210144	68213065	-	2.58496	3.58496	3.32193	1	2.80735	3.16993	3	1.58496	2.32193	5.67243	5.64386	5.12928	4.45943	5.24793	5.61471	5.12928	5.42626	4.80735	3.58496	6.33985	5.83289	5.52356	6.04439	5.93074
4208	ENSMUSG00000024331.12	Dsc2	protein_coding	chr18	20163690	20192611	-	4.58496	6.16993	8.91886	7.33092	7.44294	5.85798	8.58496	9.72451	9.71081	12.4628	13.7096	12.3137	12.2306	12.9951	11.6443	12.9462	13.7783	10.2726	11.9862	12.4221	12.0624	11.7628	12.1652	12.0406
3301	ENSMUSG00000022097.5	Sftpc	protein_coding	chr14	70758389	70761521	-	1.58496	0	1.58496	1.58496	1	1.58496	1	1	0	9.61287	6.16993	6.47573	10.1434	5.16993	6.02237	10.7715	6.32193	9.55842	9.35755	6.6865	10.927	12.0158	8.633	4.45943
1576	ENSMUSG00000015750.16	Aph1a	protein_coding	chr3	95801281	95805600	+	8.11894	8.45943	8.13443	8.03342	7.98868	8.17991	8.57743	8.36632	8.51964	9.42626	9.3443	9.35094	9.29232	9.59246	8.90689	9.40301	9.3966	8.98299	9.69697	8.90087	9.27612	8.76818	9.07682	8.90388
1245	ENSMUSG00000010067.14	Rassf1	protein_coding	chr9	107428754	107439466	+	11.8281	11.7296	11.5008	11.0914	11.0348	11.3236	11.5377	11.556	11.6515	10.4252	9.85175	10.1098	10.5038	10.0307	10.4808	9.94251	9.42417	9.54303	9.84706	10.5594	10.716	10.4409	10.5314	9.92926
13572	ENSMUSG00000050368.5	Hoxd10	protein_coding	chr2	74522268	74525449	+	6.37504	5.90689	7.21917	5.93074	5.08746	5.39232	6.83289	6.30378	6.53916	0	0	0	1.58496	0	3.70044	2.32193	0	2	5.35755	0	1.58496	0	1	1
11091	ENSMUSG00000040016.17	Ptger3	protein_coding	chr3	157272529	157351525	+	7.03342	6.10852	6.47573	7.82655	8.26209	8.41785	8.22882	7.64386	8.79116	2.58496	1	5.32193	5.88264	2.32193	2.32193	2.58496	1	3.70044	4.24793	3.32193	4.08746	2.32193	2.32193	3
11476	ENSMUSG00000041141.8	Pnmal1	protein_coding	chr7	16693604	16698532	+	1.58496	0	0	2.32193	0	0	1.58496	1.58496	1	2.58496	3.80735	6.12928	5.39232	3.80735	4.75489	4.80735	3.70044	5.39232	5.80735	5.12928	3.45943	4.16993	5.20945	6.52356
5169	ENSMUSG00000026249.11	Serpine2	protein_coding	chr1	79771914	79838897	-	8.70044	8.61471	8.02791	11.664	11.5651	9.6987	9.91289	10.0728	9.70736	15.3026	14.3729	15.5366	14.6644	13.7559	14.6952	13.5058	13.5619	13.3846	14.2298	14.6858	11.5299	12.7196	15.1915	13.018
22269	ENSMUSG00000097766.2	5730420D15Rik	lncRNA	chr10	95253237	95264502	+	0	1.58496	1.58496	3.16993	1.58496	1.58496	1.58496	3.45943	1	5.16993	6.39232	5.64386	4.75489	6.10852	6.96578	5.24793	5.32193	2.80735	5.35755	5.35755	4.52356	5.58496	5.16993	5.12928
5580	ENSMUSG00000026983.11	Il1f5	protein_coding	chr2	24166966	24173438	+	1	0	2.58496	0	2	1	1.58496	2.32193	2	4.90689	5.32193	6.30378	6.04439	5.67243	6.94251	7.58496	6.37504	5.08746	6.44294	5.90689	6.42626	5.39232	4.90689	2
23945	ENSMUSG00000104113.2	Gm37292	TEC	chr7	30907782	30908539	+	0	2.32193	2	2.58496	2.32193	2.32193	2	4.08746	2.80735	5.80735	5.45943	5.49185	5.35755	5.67243	5.88264	5.67243	5.45943	3.32193	4.39232	5.35755	6	5.49185	5.58496	6.22882
4962	ENSMUSG00000025876.16	Unc5a	protein_coding	chr13	55097224	55153831	+	8.21917	7.85798	7.79442	9.13955	9.22882	6.59991	6.83289	8.75489	8.01123	5.16993	4.24793	5	6.08746	3.16993	4.70044	4	3.58496	4.16993	4.58496	3.16993	2.58496	4.08746	4	1
21854	ENSMUSG00000096940.2	Gm4755	lncRNA	chr12	8814901	8821181	-	3.90689	3.58496	4.45943	1.58496	2.58496	1	2.80735	2.58496	3.70044	6.2854	6.87036	6.04439	4.85798	6.58496	5.12928	6.75489	7.66534	5.55459	5.72792	6.50779	6.16993	5.85798	6.24793	5.97728
10280	ENSMUSG00000037905.14	Bri3bp	protein_coding	chr5	125518632	125537434	+	8.42206	8.37504	8.7879	8.96867	9.25974	9.29921	9.84078	10.5304	10.0098	12.0293	11.4062	10.9986	11.0203	11.2467	11.4105	11.1383	11.6684	11.0224	11.2088	11.0802	10.8471	10.5859	11.4848	10.9809
8664	ENSMUSG00000032839.14	Trpc1	protein_coding	chr9	95587135	95632428	-	5.70044	5.52356	6.02237	7.92481	7.36632	7.59246	7.74819	7.74147	7.21917	4.75489	3.58496	4.32193	3.32193	2.58496	4.32193	4.24793	1	3.32193	3.70044	3.45943	3.90689	2.80735	3.58496	4.24793
25908	ENSMUSG00000109816.2	4930483O08Rik	lncRNA	chr7	132729980	132744186	+	0	0	1	0	0	0	0	0	0	2.58496	2.80735	3.45943	3	2.80735	4.39232	2.32193	1.58496	2	1	4	3.80735	3.16993	3.45943	2.80735
4655	ENSMUSG00000025190.14	Got1	protein_coding	chr19	43488191	43513044	-	12.4328	12.4793	13.3538	12.8242	13.216	11.4078	11.3961	11.2883	12.0199	9.62936	10.7271	10.2877	10.3443	10.3902	10.4221	9.99152	9.71596	9.87498	10.544	10.5304	10.4388	10.4491	10.3309	9.55842
14132	ENSMUSG00000053358.3	Gm9905	TEC	chr7	120632475	120634319	-	3.58496	3.80735	5.04439	4.64386	4.32193	4.32193	4.52356	5.24793	5.12928	5.70044	7.08746	6.79442	5.85798	6.89482	7.74147	7.54689	7.48382	6.85798	6.04439	6.67243	5.97728	6.90689	6.64386	7.25739
12235	ENSMUSG00000044139.13	Prss53	protein_coding	chr7	127485013	127490142	-	3.58496	3.58496	3	4.90689	4.39232	3.90689	3.16993	3.32193	3.45943	8.12412	7.8392	7.08746	5.35755	6.71425	8.06609	5.85798	6.18982	6.98868	5.39232	7.92481	5.83289	6.65821	7.8009	7.64386
4261	ENSMUSG00000024426.18	Atat1	protein_coding	chr17	36208487	36220967	-	9.07948	8.36632	8.74147	8.04439	8.25267	7.70044	8.15482	9.0954	8.30834	10.1699	10.9114	10.8811	9.7039	10.9159	11.7172	11.1144	11.6768	10.0224	9.42206	11.4722	11.4924	11.4589	11.3701	12.0885
12701	ENSMUSG00000046223.11	Plaur	protein_coding	chr7	24161909	24175393	+	11.2003	11.1529	9.71768	11.056	10.8781	11.8773	11.8692	10.5774	11.0307	9.84706	8.04985	8.51964	9.25267	8.10329	8.39232	8.30378	6.84549	8.29921	8.71768	8.224	9.08481	9.31061	8.66888	7.87036
5075	ENSMUSG00000026088.16	Mitd1	protein_coding	chr1	37913882	37929492	-	8.98014	8.87958	8.51964	8.31288	8.47168	8.49185	8.97154	8.65821	8.88264	9.47371	9.95855	9.79442	10.1485	10.1447	10.23	9.69174	9.32867	9.53528	9.224	9.88417	10.207	9.89026	9.6987	9.50383
23495	ENSMUSG00000102775.2	Gm38160	TEC	chr3	51389752	51392250	-	0	1	0	1	0	2.32193	1.58496	1.58496	1	3.32193	3.70044	3.90689	2.80735	2.80735	4.16993	3.16993	3.58496	2	3.58496	3	3.70044	4	3.80735	3.58496
6295	ENSMUSG00000028369.16	Svep1	protein_coding	chr4	58042442	58206859	-	11.3055	10.9396	9.66	11.719	11.6944	12.4144	12.1938	11.6978	11.762	7.01123	4.85798	7.94251	8.8857	3	6.37504	3	4.16993	6.71425	6.44294	5.42626	3.58496	1.58496	4.75489	3
16731	ENSMUSG00000071552.6	Tigit	protein_coding	chr16	43469230	43484509	-	5.32193	4.52356	5.39232	5.55459	5.72792	7.41785	7.30378	5.64386	5.9542	1	1	1	3.90689	1.58496	1	3.80735	0	2.32193	2	2.32193	2.80735	2.80735	2.80735	2
19594	ENSMUSG00000085399.8	Foxd2os	lncRNA	chr4	114766454	114779164	+	4.52356	3.70044	3.90689	6.04439	5.72792	5.58496	5.88264	4.90689	5.39232	8.13955	6.83289	7.83289	8.75154	7.24793	8.55459	7.63662	7.87652	7.25739	7.36632	8.33092	6.75489	8.01681	7.76155	7
25098	ENSMUSG00000107402.2	4732416N19Rik	TEC	chr6	148113751	148117229	+	4.45943	3.58496	4.45943	3.58496	4.64386	4.64386	4.75489	4.75489	4.64386	7.2384	7.09803	6.72792	6.55459	6.12928	6.76818	6.91886	6.72792	4.90689	5.67243	7.3837	7.27612	6.49185	7.64386	7.11894
3152	ENSMUSG00000021804.7	Rgr	protein_coding	chr14	36756866	36770921	-	3.58496	3.32193	2.58496	4.16993	4.24793	2	2	2.80735	2	4.45943	5.88264	8.19967	6.89482	7.29462	7.98299	9.57175	5.9542	7.40088	9.20457	8.79442	7.84549	7.82655	6.2854	7.85175
17813	ENSMUSG00000078719.3	Msmp	protein_coding	chr4	43583216	43584494	-	3	2.80735	4.45943	4.64386	4.16993	5.2854	5.08746	3.90689	5.08746	1.58496	0	1	2	1.58496	1	0	1	1.58496	2.80735	1.58496	1	1	2.32193	1
22360	ENSMUSG00000097944.2	A130014A01Rik	lncRNA	chr8	120828321	120830643	+	4.85798	4.52356	4.85798	5	4.85798	5.04439	4.9542	4.52356	4.39232	7.52356	7.26679	7.34873	6.85798	7.54689	8.52356	7.25739	7.08746	5.90689	5.32193	7.89482	8.15987	8.05528	8.13443	8.33092
22025	ENSMUSG00000097277.8	2900076A07Rik	lncRNA	chr7	81173298	81181246	+	6.20945	6.06609	5.75489	6.44294	6.26679	6.58496	6.33985	5.42626	5.64386	8.57365	8	8.54689	8.40939	8.38802	9.53722	8.60363	8.14466	7.07682	6.79442	8.90689	9.41996	8.98014	9.16993	9.03342
21146	ENSMUSG00000091890.3	A830073O21Rik	TEC	chr7	73387677	73390772	-	0	1.58496	0	1.58496	0	1	0	1.58496	1	5.58496	5.83289	5.08746	5.58496	6.02237	2.32193	5.61471	6.33985	2.32193	4.58496	4.75489	7.11894	6.45943	3.90689	6
22821	ENSMUSG00000099825.2	1810012K16Rik	lncRNA	chr8	22888737	22889612	+	1	1	1	2	1	2.32193	1.58496	1.58496	1	4.16993	4.9542	4.58496	3.80735	3.70044	5.39232	4.16993	2.32193	2.80735	3.16993	4.90689	5	4.45943	4.75489	4.70044
10980	ENSMUSG00000039706.12	Ldb2	protein_coding	chr5	44629474	44957022	-	8.44294	8.25267	8.21432	10.3298	9.69174	10.0238	10.1137	9.15228	9.39017	5.85798	5.20945	6.22882	7.53138	6.22882	7.33985	5.61471	5.72792	6.24793	7.30378	5.32193	4.80735	4.58496	4.9542	4.24793
21628	ENSMUSG00000095385.4	D630033O11Rik	lncRNA	chr9	43154896	43191373	+	3.45943	2	4.08746	5.88264	5.70044	5.97728	6.37504	4.90689	6.44294	1	0	1.58496	2	0	2	0	0	0	1.58496	2	0	0	1	1
17805	ENSMUSG00000078681.11	Tm2d3	protein_coding	chr7	65340917	65351661	+	9.23362	9.10329	9.01959	8.97154	9.03342	8.77479	9.07414	9.36632	9.64205	10.2969	10.5088	10.2021	10.4625	10.4273	10.0607	9.82177	10.0265	10.3376	10.5878	9.97011	9.8009	9.66534	10.0861	9.86573
10184	ENSMUSG00000037621.9	Atoh8	protein_coding	chr6	72183161	72212561	-	6.53916	5.55459	5.55459	8.13955	7.81378	7.56224	7.80735	7.26679	7.35755	2.58496	1.58496	4.24793	4.16993	1.58496	3.45943	0	0	4.45943	1.58496	2	0	2.32193	0	1
11925	ENSMUSG00000042644.10	Itpr3	protein_coding	chr17	27276278	27341197	+	10.7499	10.9462	10.8517	11.6922	11.3603	11.9473	12.4778	11.6138	11.0161	13.6537	13.3325	13.0946	12.9377	13.1613	13.2479	13.8484	14.5341	12.5384	13.7637	13.3632	13.1889	13.0651	13.1581	12.7826
2525	ENSMUSG00000020653.13	Klf11	protein_coding	chr12	24701273	24712788	+	10.668	10.6555	10.7977	9.93517	9.92926	10.5304	11.0627	10.7993	10.7657	7.71425	8.11374	8.64746	8.94544	9.25739	8.36632	9.12153	9.38154	7.82018	9.62205	8.60733	9.01681	8.94837	8.50779	8.96578
6532	ENSMUSG00000028766.11	Alpl	protein_coding	chr4	137469044	137523695	-	9.01681	9.02237	9.4818	9.71425	9.44708	8.66178	9.88264	11.1196	10.5008	12.7056	12.481	12.9705	12.169	12.4429	14.3547	13.2696	11.3044	12.2799	12.7758	13.047	11.3805	11.9741	13.2815	11.7147
21033	ENSMUSG00000091243.3	Vgll3	protein_coding	chr16	65612143	65663254	+	9.89178	9.20701	8.87036	10.4778	10.255	11.1497	11.0881	10.4645	10.6475	5.49185	4.24793	7.87652	7.93074	5.2854	5.78136	4.24793	3	6.75489	6.56986	3.80735	4.39232	3	4.32193	2.80735
9251	ENSMUSG00000034729.17	Mrps10	protein_coding	chr17	47679812	47692342	+	8.89482	8.90087	8.68299	9.03067	9.04712	8.43045	8.67948	8.98868	8.81057	9.62388	9.40939	9.51175	9.71768	9.45121	9.55842	9.53138	9.53333	9.72962	9.1267	9.76155	10.007	9.68299	9.82814	9.38586
25197	ENSMUSG00000107722.2	2900060B14Rik	lncRNA	chr1	118386382	118386997	-	3.45943	3.16993	3	3.45943	3.32193	4	4.08746	3.90689	3.90689	1	1	1.58496	1	0	1	0	0	2.32193	2.32193	1	2.32193	1	1.58496	1
10938	ENSMUSG00000039601.17	Rcan2	protein_coding	chr17	44112242	44350407	+	7.20945	5.67243	6.39232	10.783	10.8242	8.75822	9.26209	8.10852	8.08746	2	0	4.90689	4.70044	2.80735	2.80735	1	1	3.90689	3.80735	1	0	1	1.58496	0
17497	ENSMUSG00000076518.7	Igkv2-112	IG_V_gene	chr6	68196965	68197690	+	6.87036	6.02237	4.32193	4.08746	3.80735	2.32193	1.58496	3.16993	2.80735	0	0	0	0	0	0	0	0	0	0	0	0	0	1	0
16856	ENSMUSG00000072721.9	Klra14-ps	transcribed_unprocessed_pseudogene	chr6	130125762	130139532	-	2.32193	2	2.32193	2.32193	4	4.45943	3.32193	2	4	0	0	0	0	0	1	0	0	0	0	0	1	1.58496	0	1
21631	ENSMUSG00000095416.7	Ighv1-12	IG_V_gene	chr12	114579470	114579938	-	6.98868	5.12928	6.88264	5.45943	2.80735	3.32193	3.80735	7.48382	5.45943	0	0	2	3.32193	0	0	0	0	0	0	1.58496	0	0	0	1
17571	ENSMUSG00000076688.3	Ighv15-2	IG_V_gene	chr12	114528198	114528632	-	3.32193	0	2.58496	3.70044	3.16993	4	3.45943	1.58496	3.70044	0	0	0	0	0	0	0	0	0	0	0	0	0	0	0
18055	ENSMUSG00000079657.11	Rab26	protein_coding	chr17	24746215	24753184	-	2.80735	3.32193	3.70044	3.58496	3.45943	3.58496	3.45943	4.58496	4.16993	11.1935	9.56415	9.83763	9.60548	7.60733	9.76818	7.97728	5.75489	7.45121	6.59991	9.8009	6.84549	8.3837	10.6537	7
10128	ENSMUSG00000037447.17	Arid5a	protein_coding	chr1	36346814	36363110	+	12.3902	12.2814	11.6795	12.158	12.0529	11.9908	12.3636	12.2589	12.1472	9.47573	10.1254	10.1085	9.98726	10.8765	10.0042	9.82814	10.5831	9.48382	10.3977	11.0007	10.6348	10.7887	10.933	11.4717
21648	ENSMUSG00000095574.3	Trbv12-1	TR_V_gene	chr6	41090484	41091001	+	4	2.32193	3.70044	4.90689	5.64386	6.98868	6.06609	3.70044	3	0	0	1.58496	1.58496	0	0	1	0	0	0	1	1	1.58496	1	0
11752	ENSMUSG00000042109.9	Csdc2	protein_coding	chr15	81820960	81835142	+	6.06609	6.33985	8.20945	6.08746	6.35755	5.12928	7.35755	8.61839	8.83605	9.86573	9.22882	10.7879	9.94691	10.5632	10.8688	11.2889	10.0362	11.9679	11.461	10.5098	10.4242	9.91886	10.2715	10.9151
15026	ENSMUSG00000058897.19	Col25a1	protein_coding	chr3	129925150	130393526	+	5.35755	4.16993	2.80735	5.42626	5.20945	3.16993	4.9542	6.89482	6.10852	12.5524	10.0458	12.3487	10.851	9.23122	11.1586	9.01402	8.42626	7.11894	10.8218	12.5418	9.70217	9.65821	12.137	10.446
20391	ENSMUSG00000087327.2	Gm15884	lncRNA	chr6	124692536	124695794	-	4.39232	4.52356	3.32193	1	2.58496	3.45943	3.16993	3.70044	4.58496	6.6865	6.67243	6.37504	5.49185	6.59991	7.74147	5.83289	6.04439	5.9542	5.52356	6.96578	6.61471	6.82018	6.98868	6.62936
7552	ENSMUSG00000030711.17	Sult1a1	protein_coding	chr7	126272037	126275604	-	9.40727	8.64024	9.47978	10.6393	10.5098	10.9737	11.6101	9.35094	10.4696	4	4.75489	6.65821	7.29462	6.61471	6.37504	3.70044	4.39232	6.24793	8.72792	4.80735	5	5.39232	4.24793	5.20945
2842	ENSMUSG00000021217.8	Tshz3	protein_coding	chr7	36397543	36472978	+	6.74147	6.24793	6.55459	8.5812	8.31288	8.55075	8.69697	8.55842	7.94837	5.39232	3.80735	4.32193	6.04439	4	6.04439	4	3.90689	4.39232	5	4.85798	4.58496	3.45943	5.12928	3.80735
13517	ENSMUSG00000050103.19	Agmo	protein_coding	chr12	37291640	37632201	+	8.45533	7.49985	7.57743	9.10066	8.8392	9.64926	9.75656	8.59991	9.0607	5.83289	6.04439	6.47573	7.56986	6.45943	5.35755	6.2854	4.70044	5.35755	6.59991	5.42626	6.18982	6.35755	4.90689	5.45943
15670	ENSMUSG00000063268.13	Parp10	protein_coding	chr15	76115374	76127641	-	10.2095	10.062	9.64926	10.2432	10.1548	10.4919	10.7288	10.1497	10.1812	11.0028	11.0573	10.9307	11.4305	11.2656	11.6087	11.3191	11.4205	10.851	10.8727	11.2521	11.3066	11.4778	11.1718	10.8098
9970	ENSMUSG00000037007.18	Zfp113	protein_coding	chr5	138137964	138154006	-	8.77149	8.9571	8.53916	7.71425	7.96	7.75489	8.73809	8.19476	7.71425	9.62205	9.82972	10.0238	9.6865	9.97728	9.56415	10.1561	10.255	8.71081	9.61471	10.0993	9.74483	9.73302	10.0941	10.0782
20029	ENSMUSG00000086487.2	Gm11638	lncRNA	chr11	105254078	105281468	+	1	0	0	1	2	0	1	1	2.32193	4	3.58496	4.24793	3.70044	3.70044	3.80735	5.85798	3.80735	2	3.58496	4.70044	5.12928	5.2854	4.64386	4.70044
642	ENSMUSG00000004044.10	Cavin1	protein_coding	chr11	100847559	100861713	-	12.5932	11.7928	12.0444	14.1187	13.8992	13.9936	14.2056	13.3421	13.2096	10.1548	8.48784	10.2912	10.858	8.65464	9.66534	10.4346	8.46352	10.69	10.2597	9.61287	11.0627	10.5536	9.24079	7.99435
2942	ENSMUSG00000021408.16	Ripk1	protein_coding	chr13	34186346	34221130	+	11.2432	11.1611	11.0708	11.5118	11.4147	11.5028	11.7078	11.9905	12.0168	9.78627	9.98442	10.3912	10.4717	10.1459	9.55842	10.5774	10.5953	9.63481	10.7091	10.2155	10.4168	10.5594	10.0238	10.3208
16766	ENSMUSG00000071691.12	Gm960	protein_coding	chr19	4675762	4748696	-	3.70044	2.32193	2	3.58496	2.58496	2.80735	3.32193	4.08746	4	5.24793	6.40939	5.58496	5.08746	6.61471	7.02237	5.70044	6.40939	5.32193	4.64386	6.94251	6.98868	6.70044	6.22882	7.70044
15620	ENSMUSG00000062960.11	Kdr	protein_coding	chr5	76093487	76139118	-	11.1849	11.0314	11.5172	13.2469	12.7574	12.6863	13.0619	11.9166	11.7224	9.41785	9.14975	9.19967	10.5784	8.90989	10.128	8.82337	9	8.75154	9.73132	8.14466	8.00562	8.02791	7.60733	7.09803
7370	ENSMUSG00000030325.17	Klrb1c	protein_coding	chr6	128755448	128766178	-	6.2854	5.2854	5.9542	6.26679	7.59246	7.45121	7.11894	5.35755	6.62936	3.58496	3	4.08746	4.9542	4	3.32193	5	3.32193	2.58496	2.80735	2.58496	3.80735	3.80735	3.80735	3.70044
14227	ENSMUSG00000053929.18	Cyhr1	protein_coding	chr15	76527595	76544317	-	11.0231	11.1586	11.245	11.255	11.2755	10.9069	11.2088	11.2644	11.279	12.0498	11.3923	11.5187	11.664	11.6294	11.8061	11.8174	11.9311	11.6702	11.8929	11.8872	11.9582	12.0413	11.8265	11.8065
12097	ENSMUSG00000043448.14	Gjc2	protein_coding	chr11	59066394	59074039	-	5	3.90689	3.58496	4.80735	5.61471	4.64386	5	5.58496	4.80735	6.9542	6.96578	8.59246	8.33092	9.25503	9.22882	8.86109	6.55459	8.85175	8.77808	8.50383	6.14975	7.45121	7.7879	8.8009
15121	ENSMUSG00000059554.13	Ccdc28a	protein_coding	chr10	18089424	18110746	-	7.88264	7.70736	7.18982	7.82018	8.13955	7.70044	7.6865	7.07682	7.39232	8.91588	9.05799	9.14466	8.93664	8.81378	9.80574	8.90989	9.05257	8.36194	8.24793	9.33539	8.66534	8.86419	9.29692	8.87036
14715	ENSMUSG00000056749.8	Nfil3	protein_coding	chr13	53121245	53135109	-	12.2894	12.0042	10.5981	10.809	11.0049	11.0265	11.4115	11.7292	11.7009	6.98868	9.13699	7.44294	8.57365	8.97728	6.10852	7.77479	7.40939	7.97728	9.07682	7.88264	10.0512	9.2503	8.33092	8.16491
20080	ENSMUSG00000086596.3	Susd5	protein_coding	chr9	113886208	113927796	+	4.08746	2.80735	3.32193	7.05528	6.2854	4.64386	4.64386	5.04439	3.16993	12.8033	10.0954	10.3815	11.3112	7.33092	8.63662	10.5353	8.0607	8.41363	9.87958	10.3197	8.09276	9.89178	10.3977	9.62205
2315	ENSMUSG00000020282.19	Rhbdf1	protein_coding	chr11	32159585	32172300	-	10.1849	10.2866	10.3219	10.611	10.4574	10.5498	11.1904	11.4868	10.796	12.3245	11.3864	11.7474	12.0095	11.9527	12.258	11.9744	11.4676	11.7924	12.1399	12.0126	12.6869	12.1453	12.2207	11.902
7674	ENSMUSG00000030930.15	Chst15	protein_coding	chr7	131837509	131918957	-	8.49586	8.11894	8.99435	10.5632	10.1687	10.4998	10.8258	10.1898	9.55267	7.44294	6.6865	7.19967	8.10852	6.78136	7.61471	6.16993	6.10852	6.42626	7.16993	6.79442	6.58496	7.61471	7.49985	6.6865
21781	ENSMUSG00000096490.2	Igkv10-94	IG_V_gene	chr6	68681492	68681962	-	9.53333	7.16993	5	7.98868	6.47573	4	4.85798	5.88264	6.49185	0	0	1	1	0	0	0	0	0	3.32193	1.58496	0	2	0	4.39232
4780	ENSMUSG00000025427.16	Rnf165	protein_coding	chr18	77543806	77652857	-	5.12928	4.39232	5.24793	7.14975	6.90689	7.24793	7.50779	7.46761	7	3.80735	1.58496	2.58496	3.16993	2	3.45943	2.32193	1.58496	1	2.80735	3.32193	3.45943	2	4.39232	1.58496
4822	ENSMUSG00000025500.13	Lmntd2	protein_coding	chr7	140789905	140793993	-	6.50779	6.26679	5.52356	4.70044	5.04439	5.24793	6.06609	5.97728	4.45943	8.83605	8.91886	8.48784	8.31288	8.28077	10.2155	8.06609	8.08215	7.02237	7.01123	9.64205	9.55651	9.7211	9.59991	9.37287
5840	ENSMUSG00000027498.15	Cstf1	protein_coding	chr2	172212601	172224368	+	9.11634	9.13699	9.32418	9.50581	9.57743	9.61839	9.88417	9.85643	9.5411	10.0688	10.1447	10.128	10.4471	10.1485	10.0647	10.4325	10.3902	10.1523	10.5803	10.1573	10.3298	10.2715	10.3083	10.2167
27438	ENSMUSG00000114515.3	Aldoa	protein_coding	chr7	126399962	126408280	-	3.70044	3	3.45943	4.16993	4.52356	3.58496	4.52356	4.52356	3.80735	6.47573	6.70044	5.70044	6.14975	7.45121	6.35755	7.74147	8.41785	5.61471	6.14975	5.67243	6.33985	6.82018	5.93074	7.29462
26903	ENSMUSG00000112922.2	Gm47572	TEC	chr10	81992935	81996295	+	4.16993	3.80735	4.45943	4.75489	4.70044	5.64386	5.24793	4.70044	3.45943	7.10852	7.32193	7.34873	6.91886	7.43463	7.33092	8.01123	6.89482	5.45943	5.75489	7.85175	8.28077	7.74819	7.85175	7.96578
5054	ENSMUSG00000026043.19	Col3a1	protein_coding	chr1	45350698	45388866	+	16.0916	15.4285	15.606	17.0161	17.5382	18.321	18.0822	17.8243	18.7534	12.5948	11.0091	13.8982	13.6139	10.6165	12.8731	9.47978	9.73132	12.8295	12.5311	10.7944	9.16742	7.87036	10.2288	8.46761
20057	ENSMUSG00000086544.2	Chn1os3	lncRNA	chr2	73426870	73446356	+	4.32193	3.80735	4.16993	3.32193	3.58496	2.58496	3.70044	3.80735	3.58496	7.07682	8.05528	7.71425	6.30378	7.56224	10.0471	7.07682	6.97728	5.97728	4.85798	9.04712	7.99435	8.07146	8.98584	8.61471
21472	ENSMUSG00000094198.3	Ighv1-50	IG_V_gene	chr12	115083368	115083839	-	6.44294	2.58496	1.58496	4.45943	5.85798	2.58496	3.16993	5.08746	5.2854	0	0	0	2	0	0	0	0	0	0	0	0	0	0	0
1468	ENSMUSG00000014846.13	Tppp3	protein_coding	chr8	106194125	106198158	-	10.2773	8.83289	9.74483	12.6911	13.0763	12.164	12.4231	11.0593	11.794	7.21917	6.56986	8.16491	7.84549	6.64386	8.32643	7.33092	5.90689	8.44294	6.47573	7.88874	7.92481	8.19476	7.67243	7.31288
22706	ENSMUSG00000099094.2	Gm19569	lncRNA	chr9	77452241	77453749	+	1.58496	1	2	1.58496	2.80735	3.58496	3.80735	3.45943	2.80735	5.90689	4.32193	6.04439	5.20945	5.67243	5.90689	4.9542	3.90689	5.42626	5.08746	5.61471	5.52356	5.04439	5.75489	6.02237
13640	ENSMUSG00000050721.10	Plekho2	protein_coding	chr9	65459980	65487322	-	12.0678	11.8262	10.445	11.9787	12.0351	13.4204	12.898	11.2137	11.7309	9.29002	8.62205	9.74819	9.84706	8.69	8.54303	8.99435	7.92481	9.1472	9.31741	9.56986	8.73471	10.4645	10.0782	9.71253
15533	ENSMUSG00000062329.5	Cytl1	protein_coding	chr5	37892863	37897164	+	6.26679	5.08746	5.72792	9.32193	8.52748	7.53916	7.59246	8.03892	6.02237	4.64386	2.32193	2.58496	3.70044	0	1	1	0	0	0	2.80735	0	0	3.45943	0
5404	ENSMUSG00000026687.15	Aldh9a1	protein_coding	chr1	167177560	167196101	+	11.7777	11.6952	11.8823	11.0914	11.0921	12.0283	11.6874	11.2095	11.6115	10.6202	10.6987	10.5008	10.8162	10.5632	9.6865	10.2131	10.1812	10.1984	10.9076	10.137	10.1712	10.2107	10.2408	10.4533
4314	ENSMUSG00000024534.16	Sncaip	protein_coding	chr18	52900781	53049007	+	7.59991	7.45943	7.6865	8.94544	8.55075	8.45533	9.03892	8.25739	8.03342	4.80735	4.64386	5	7.01123	4.85798	5.9542	5.04439	4.08746	4.52356	6.50779	3.90689	4.85798	3.32193	2.80735	3.80735
25464	ENSMUSG00000108476.2	Gm44974	TEC	chr7	79480341	79481619	-	3.16993	1	2.32193	1	1.58496	2	1.58496	2.32193	0	5.64386	5.55459	6.14975	5.80735	5.2854	3.70044	6.72792	6.47573	3.16993	3.90689	6.33985	6.20945	7	6.18982	7.11894
20170	ENSMUSG00000086824.2	4930448D08Rik	lncRNA	chr18	70102748	70105437	+	0	0	0	0	1	0	1.58496	1.58496	0	4.24793	3.32193	1.58496	3.70044	2.80735	3.58496	3	2.80735	2.58496	2.32193	3.45943	4.45943	4.45943	3	3.90689
28724	ENSMUSG00000118815.1	AL669902.1	snRNA	chr11	87317542	87317705	+	2.58496	1.58496	2.58496	2.32193	1.58496	1	1.58496	1.58496	2.32193	0	0	0	0	0	1	0	1	0	0	0	0	0	0	1
26631	ENSMUSG00000112082.2	Gm35035	lncRNA	chr10	99288516	99296092	-	0	2	2	1	2.58496	3.16993	3.45943	1.58496	2.58496	4.32193	5	5.24793	5.24793	4.16993	5.78136	5.72792	5.75489	3.45943	4.90689	5.35755	5.08746	5.64386	5.32193	4.85798
23571	ENSMUSG00000103006.2	4933417C20Rik	TEC	chr1	160040513	160042386	+	2.32193	2	2	2.32193	1	1.58496	1.58496	2.58496	1.58496	3.90689	3.58496	4.16993	3.45943	3	4.24793	3.32193	3.45943	3.16993	3	4.52356	4.16993	4.16993	4.45943	4.52356
17363	ENSMUSG00000075271.5	Ttc30a1	protein_coding	chr2	75808591	75812311	-	6.18982	5.83289	5.75489	6.06609	6.20945	5.20945	6.06609	6.52356	5.75489	6.97728	7.54689	7.14975	7.74819	6.97728	6.53916	7.47573	7.14975	7.07682	7.29462	6.90689	6.88264	7.18982	7.02237	7.09803
22851	ENSMUSG00000099974.2	Bcl2a1d	protein_coding	chr9	88605338	88613967	-	6.32193	5.04439	4.9542	5.9542	6.22882	7.45943	6.64386	6.02237	6.94251	2	3.16993	3.90689	4.64386	3.80735	2.32193	3.16993	2.32193	3.16993	3.58496	3	2	4.58496	3.32193	3.16993
7396	ENSMUSG00000030386.20	Zfp606	protein_coding	chr7	12212220	12230162	+	8.52748	8.43463	8.29921	8.26679	8.34873	7.96578	8.64024	8.78463	8.63662	9.52943	9.5216	9.81858	9.46352	9.77972	9.73132	9.75989	9.53916	8.70736	9.09276	9.84862	10.0526	9.76155	9.80252	10.2981
798	ENSMUSG00000005338.15	Cadm3	protein_coding	chr1	173160825	173195261	-	8.87344	7.2854	7.52356	11.3443	11.2633	11.5201	11.9073	10.3151	10.5392	4.16993	3.45943	6.35755	4.85798	5.83289	3	2	1.58496	5.24793	5.42626	1.58496	1	1	1	1
14210	ENSMUSG00000053825.16	Ppfia2	protein_coding	chr10	106306200	106771813	+	3.16993	3.80735	2.80735	6.45943	5.61471	5.85798	5.72792	4.85798	5.04439	1.58496	1	2.80735	2.32193	1	1	0	1	1	2.32193	1	0	1	1	0
13101	ENSMUSG00000047992.12	Dipk1c	protein_coding	chr18	84737361	84758561	+	4.24793	1.58496	2.32193	5.32193	5.42626	5.64386	5.75489	5.61471	6.02237	0	0	0	1	1	2	1	0	2	0	0	1	0	0	0
17551	ENSMUSG00000076617.10	Ighm	IG_C_gene	chr12	113382178	113386350	-	12.2058	11.3548	12.3995	15.545	13.9779	13.6539	13.9742	12.0671	12.5582	6.16993	8.31741	8.92481	9.44708	7.53916	6.78136	8.36194	7.76818	9.1267	8.43045	9.59059	9.22641	10.5411	8.46761	10.3242
22076	ENSMUSG00000097378.9	B230208H11Rik	lncRNA	chr10	12792392	12798834	-	3	2.58496	3.45943	3.45943	3.70044	3.70044	2.58496	4.58496	3.58496	5.88264	5.49185	6.12928	5.64386	4.85798	6.98868	5.42626	5.45943	5.39232	4.70044	6.35755	6.98868	6.96578	6.55459	6.16993
21459	ENSMUSG00000094102.2	Ighv9-2	IG_V_gene	chr12	114072621	114073050	-	4.85798	3.32193	2.80735	2.58496	1.58496	3.32193	2	1	4.24793	0	0	0	0	0	0	0	0	0	0	1	0	0	0	0
9385	ENSMUSG00000035125.11	Gcfc2	protein_coding	chr6	81900650	81936896	+	8.20945	8.30378	8.11894	8.05528	8.00562	8.64746	8.92184	8.68299	8.03342	10.7013	10.4564	10.4838	9.59619	10.5206	11.3343	10.1972	10.2432	8.8009	9.39232	11.0519	10.8933	10.4707	10.8033	10.5622
17561	ENSMUSG00000076665.5	Ighv7-1	IG_V_gene	chr12	113860028	113860566	-	6.39232	8.59246	4.24793	3.80735	4.32193	2.58496	3	4.64386	5.61471	0	0	0	1	0	0	0	0	0	0	1	2	1	0	1
1356	ENSMUSG00000013089.16	Etv5	protein_coding	chr16	22200059	22258469	-	7.7879	7.67243	8.65464	9.05799	9.72451	9.53333	10.2192	10.7665	10.3038	12.0771	12.4194	12.4873	11.5023	12.0587	12.0053	12.0158	12.6757	11.5236	12.2677	12.2435	10.9462	11.6466	12.6724	12.5353
7825	ENSMUSG00000031293.14	Rs1	protein_coding	chrX	159551009	159582659	+	1	2.80735	3.70044	1.58496	0	1	2.80735	4.52356	4.52356	7.18982	6	7.57743	7.27612	5.55459	5.58496	7.50779	7.45121	5.70044	6.08746	6.91886	5.78136	7.70044	6.59991	7.06609
13695	ENSMUSG00000050973.12	Gdpgp1	protein_coding	chr7	79882613	79891809	+	6.67243	6.79442	7.04439	6.04439	6.2854	6.24793	6.84549	6.44294	6.85798	7.90689	7.94251	7.89482	8.47573	7.76155	7.09803	8.32193	8.36194	7.19967	8.16491	8.10852	7.84549	7.90689	7.88264	7.67243
3680	ENSMUSG00000022761.13	Lztr1	protein_coding	chr16	17326552	17344197	+	10.8297	11.0647	11.1624	10.851	10.9121	10.9159	11.1793	11.2538	11.2726	11.5503	11.6289	11.7	11.9701	11.683	12.2808	11.6883	11.7009	11.3772	12.0234	12.0825	11.8978	11.9462	12.0593	11.9196
14232	ENSMUSG00000053963.8	Stum	protein_coding	chr1	180259952	180311069	-	5	3.70044	5.32193	8.26679	8.17991	5.78136	5.90689	7.21917	6.06609	0	0	1	2	3	1	1	1	1.58496	4.80735	0	0	0	0	1
4006	ENSMUSG00000023972.11	Ptk7	protein_coding	chr17	46875397	46940430	-	10.8009	10.888	10.7607	9.45327	10.0526	8.60363	10.7805	12.2037	11.2033	13.6959	13.9396	13.4146	13.1111	13.3112	13.174	13.1754	13.3716	12.1469	13.3411	13.4543	12.8386	12.5967	13.4819	12.4612
26274	ENSMUSG00000110910.2	4921534A09Rik	TEC	chr9	20296530	20299024	+	2	2.58496	1.58496	0	1	0	1	2.80735	2	5.2854	4.52356	5.08746	3.70044	4.58496	5.16993	4.85798	4.32193	3.32193	3.16993	4.9542	4.45943	3.58496	5.39232	4.58496
13503	ENSMUSG00000050043.17	Tmx2	protein_coding	chr2	84501660	84509484	-	8.91886	8.75154	8.3443	8.9571	8.99152	8.49586	8.64386	9.13699	8.86728	9.78463	10.5226	9.93517	10.2204	10.3083	9.75489	10.1972	10.4273	10.021	10.0593	9.47371	9.53916	9.56415	9.5157	9.67419
9226	ENSMUSG00000034648.10	Lrrn1	protein_coding	chr6	107506729	107547175	+	3.58496	2	4.08746	8.43879	8.77808	5.55459	6.56986	7.09803	6.14975	0	0	0	1.58496	0	0	2.32193	0	1.58496	0	1	0	0	0	0
4551	ENSMUSG00000024982.11	Zdhhc6	protein_coding	chr19	55259723	55304464	-	10.2527	10.3095	9.90689	9.55267	9.69523	9.49386	9.64205	10.102	9.9263	11.4083	11.4717	11.098	11.3157	11.3805	10.7022	11.1241	11.2336	10.4147	11.1157	10.8781	10.9958	10.6609	11.0175	10.5147
7823	ENSMUSG00000031290.15	Lrch2	protein_coding	chrX	146253371	146337077	-	5.67243	4.80735	5.42626	7.70736	7.45121	7.32193	7.59991	7.7211	7.52356	1	1.58496	2.58496	3.70044	2.58496	3.80735	0	1	1	3.58496	3	3.16993	0	3.80735	2
4677	ENSMUSG00000025218.7	Poll	protein_coding	chr19	45540714	45548970	-	8.69	8.55075	8.57743	8.79766	9.18239	8.11374	8.70044	8.71768	8.66178	9.57932	9.67243	9.50581	9.54882	9.57175	9.82177	9.34873	9.71768	9.59432	9.54303	9.85331	9.14211	9.32418	9.91886	9.19229
3432	ENSMUSG00000022330.6	Osr2	protein_coding	chr15	35296244	35303451	+	7	5.04439	5.49185	9.78136	9.51373	9.65464	9.66534	7.8392	8.8392	0	0	4.9542	3	1	4	1.58496	1	3.90689	3.58496	0	1	0	1.58496	0
16241	ENSMUSG00000067889.7	Sptbn2	protein_coding	chr19	4761195	4802388	+	10.0154	10.4502	11.4868	7.87036	8.69697	7.93664	10.1421	11.5854	11.128	13.3696	13.7024	13.2067	13.1222	13.6056	13.1937	14.1305	14.3414	12.7423	13.5796	13.2521	13.0009	12.8386	13.0232	12.7725
6152	ENSMUSG00000028093.16	Acp6	protein_coding	chr3	97066093	97084615	+	9.54689	9.34207	9.31741	9.0634	9.50581	8.9629	9.49586	9.94398	9.71081	10.0661	10.3026	10.0417	9.93958	10.4273	10.7665	10.3783	10.5382	10.4346	10.151	10.3998	10.668	10.5028	10.4062	10.5245
24179	ENSMUSG00000104822.2	Gm42967	TEC	chr3	152086494	152088805	-	1	0	0	0	1	0	1.58496	0	1.58496	1.58496	3.32193	3	2	3	3	2.80735	3.16993	2.32193	3.16993	3.16993	3.80735	3.16993	4.24793	3.45943
4130	ENSMUSG00000024184.16	Pdia2	protein_coding	chr17	26414973	26418061	-	1	0	0	0	2	1.58496	1.58496	2.58496	0	4.75489	4.64386	4.75489	3.58496	5.16993	6.71425	4.52356	5.97728	4.45943	2	5.58496	5.32193	6.06609	6.12928	6.47573
6367	ENSMUSG00000028480.15	Glipr2	protein_coding	chr4	43957401	43979118	+	10.4179	10.0993	10.1344	10.5859	10.8186	11.3587	11.3559	10.7056	10.7557	8.06609	5.9542	8.61471	8.43463	6.80735	6.90689	6.83289	4.75489	8.34873	8.76155	7.19967	7.45121	8.23362	7.76155	7.20945
5063	ENSMUSG00000026069.16	Il1rl1	protein_coding	chr1	40468730	40504575	+	8.93664	7.26679	7.2384	9.64746	10.1824	10.9513	11.0835	8.9571	10.0993	3.58496	3	4.80735	5.2854	2.58496	6.58496	3.80735	1	3.32193	4.16993	4.85798	5.80735	6.10852	4.16993	4.16993
13449	ENSMUSG00000049728.15	Zfp668	protein_coding	chr7	127462219	127476000	-	7.21917	7.43463	7.33092	7.48382	7.65105	7.81378	8.33092	8.21917	7.74147	8.79442	8.30378	8.63662	8.57365	8.53916	8.97154	8.9629	8.92481	8.58496	8.8009	9.20701	8.86728	8.98014	9.38154	8.99718
16851	ENSMUSG00000072694.9	1500011B03Rik	protein_coding	chr5	114946257	114961529	-	7.74147	7.78136	7.87652	7.71425	7.85175	8.79442	8.93074	8.85175	8.65821	9.84235	9.31061	9.7879	9.88874	9.78463	9.61655	9.48985	9.42206	9.79116	9.74987	9.37069	9.61655	9.16993	9.79279	9.2854
5089	ENSMUSG00000026111.16	Unc50	protein_coding	chr1	37469220	37478205	+	10.1787	10.1674	9.92184	9.83131	9.89633	9.97441	10.1737	10.1972	10.5157	10.7549	11.0119	11.0782	11.1978	11.3157	10.6724	10.8114	10.9542	10.6909	11.0674	10.6175	10.8009	10.6618	10.6129	10.865
21795	ENSMUSG00000096606.3	Tpbgl	protein_coding	chr7	99273289	99276310	-	6.87036	5.83289	6.79442	10.7202	11.0238	8.56986	8.78463	7.35755	7.15987	2.58496	3	4.45943	4.58496	4.32193	2	3.58496	2.58496	4.39232	3.58496	4	2	4.32193	3.32193	3.58496
2332	ENSMUSG00000020310.10	Madcam1	protein_coding	chr10	79500393	79504371	+	7.74819	7.47573	7.88264	7.25739	6.20945	3.45943	6.02237	8.24793	8.43879	2	0	0	3	4.08746	0	0	1	1.58496	5	0	1	0	0	1
20641	ENSMUSG00000089662.2	Gm14057	transcribed_processed_pseudogene	chr2	130645421	130645902	-	5.24793	4.90689	4.32193	3.80735	4.58496	5.20945	3.90689	4.39232	4.52356	2.32193	2	3.45943	3.70044	2.32193	3.16993	3.32193	2.80735	2.32193	2	2.58496	2.58496	2	2.32193	2.32193
11126	ENSMUSG00000040128.10	Pnrc1	protein_coding	chr4	33245423	33290163	-	13.6934	13.3533	13.5041	12.9302	12.9944	13.1095	13.4898	13.5007	13.4001	11.3421	10.6073	11.3767	11.8053	11.8029	11.6528	11.3652	10.6284	11.6289	11.9773	12.0192	12.7603	12.1312	11.9144	10.9851
1456	ENSMUSG00000014763.9	Fam120b	protein_coding	chr17	15616464	15653845	+	10.3376	10.2527	10.0808	10.3072	10.3998	10.5953	10.8657	10.0901	9.84392	10.9454	11.4025	11.6147	11.1312	11.6161	11.7985	11.7262	11.7781	10.8082	11.1124	11.6184	11.412	11.4993	11.5599	12.0119
5221	ENSMUSG00000026357.4	Rgs18	protein_coding	chr1	144628421	144651173	-	6.94251	5.70044	5.42626	8.07146	8.69349	9.81218	9.45327	7.13955	8.48382	2.32193	2	4.80735	4.90689	2	3	3.45943	2.32193	2.32193	3	4.45943	3.70044	4.39232	3.45943	3.80735
21685	ENSMUSG00000095789.7	Nupr1l	protein_coding	chr5	129937381	129942630	+	5.04439	4.85798	3.80735	3.58496	3.45943	4.24793	4.16993	3.70044	4.32193	5.83289	5.42626	6.08746	5.42626	6.10852	6.78136	5.61471	5.9542	5.78136	5.08746	6.82018	6.70044	6.14975	6.16993	6.33985
12195	ENSMUSG00000043969.5	Emx2	protein_coding	chr19	59446804	59453789	+	5.24793	3.80735	4.70044	7.75489	7.34873	7.18982	7.86419	6.56986	6.20945	1.58496	0	4	3.32193	0	2.32193	0	1	3.32193	1.58496	1	0	0	0	1
8215	ENSMUSG00000031963.9	Bmper	protein_coding	chr9	23134372	23396496	+	8.69	7.76155	7.33985	9.82177	9.54303	10.7125	9.7211	10.1812	9.95128	4.9542	4.32193	6.26679	6.35755	2.80735	4.32193	3.32193	1	6	5.42626	3.90689	5.24793	4.16993	3.16993	2
22985	ENSMUSG00000100615.2	Gm5511	processed_pseudogene	chr19	11415395	11416196	+	2.32193	2.58496	2	4.45943	3.80735	3.90689	5.04439	2.58496	2	0	0	1.58496	0	0	0	1	0	0	1	0	0	1	0	0
21422	ENSMUSG00000093861.3	Igkv1-110	IG_V_gene	chr6	68247469	68248251	+	12.4344	8.18982	9.66534	8.33985	7.86419	6.40939	6.40939	7.46761	8.93958	2.58496	0	3.80735	3.70044	0	2.32193	0	2	3.32193	5.90689	1	0	0	2.58496	2
14743	ENSMUSG00000056947.6	Mab21l1	protein_coding	chr3	55689931	55692422	+	4	3.70044	3.45943	5.45943	5	6.22882	6.65821	5.39232	5.90689	2.32193	0	3.45943	2.58496	0	1	1	0	0	2.32193	0	0	0	0	0
8074	ENSMUSG00000031740.9	Mmp2	protein_coding	chr8	93553919	93580048	+	12.0341	10.8337	11.9374	13.5637	13.6103	14.2496	14.2943	13.4049	14.1426	10.1176	9.85019	11.0341	11.117	9.00562	8.82018	9.76653	8.29002	9.86264	9.30606	9.11634	7.94251	9.00282	9.04166	9.8009
14253	ENSMUSG00000054074.10	Skida1	protein_coding	chr2	18045487	18053862	-	4.64386	4.58496	4.70044	5.35755	5	4.75489	5.88264	6.53916	5.80735	9.14466	8.02791	8.97728	8.7879	7.7211	9.26209	8.73132	6.59991	6.53916	7.04439	9.05799	8.22882	8.73132	9.28309	8.30378
1621	ENSMUSG00000016087.14	Fli1	protein_coding	chr9	32333500	32454157	-	9.71768	9.07948	9.02514	10.8941	10.7099	11.5068	11.7254	9.73302	10.014	6.74147	6.6865	7.93074	8.37069	6.18982	7.53916	6.82018	6.06609	6.76818	7.30378	7.45121	7.16993	8.32643	7.62205	8.224
23140	ENSMUSG00000101493.2	2810405F17Rik	lncRNA	chr4	137114577	137115693	-	3.16993	3.16993	3	4.16993	4.45943	3.70044	4.16993	3	3.90689	5.12928	5.16993	6.06609	5.93074	5.32193	6.65821	6.06609	5.16993	5.67243	4.90689	6.32193	7.09803	6.65821	6.71425	6.37504
12234	ENSMUSG00000044134.10	Pheta1	protein_coding	chr5	121987047	121992695	+	8.65821	8.87958	8.86109	8.24317	8.31741	8.19967	8.77149	8.70044	8.89482	9.41996	9.11374	9.62936	9.51175	10.1072	10.3923	9.52943	9.67948	10.032	10.29	10.0375	9.73978	9.91139	9.80735	10.403
20440	ENSMUSG00000087413.2	Gm11266	lncRNA	chr4	82426253	82465529	+	5.2854	4.85798	6.91886	6.37504	6.84549	4.16993	5.20945	6.87036	6.91886	9.86419	8.96	9.5216	9.31741	9.25974	11.1536	9.70563	8.13443	8.06609	8.22882	8.69349	10.3554	8.88874	10.3696	9.4818
8523	ENSMUSG00000032502.9	Stac	protein_coding	chr9	111390505	111519416	-	6.08746	5.97728	5.9542	7.74147	7.15987	6.67243	7.20945	7.34873	6.32193	5	2.80735	4.08746	4.32193	3.16993	2.32193	1	1.58496	2	2.32193	2	2	2.32193	4.24793	0
7618	ENSMUSG00000030815.12	Phkg2	protein_coding	chr7	127172512	127182479	+	9.75322	9.54496	9.74315	9.57175	9.72622	10.1396	10.3912	9.91439	9.79442	10.7117	10.8742	11.0091	10.825	11.1655	12.3154	11.265	11.4788	11.0901	10.5925	11.7777	11.4378	11.6448	11.6653	11.6865
951	ENSMUSG00000006362.17	Cbfa2t3	protein_coding	chr8	123351880	123425848	-	8.33985	8.0607	7.8009	10.4747	10.6375	10.2252	10.8665	8.99718	8.56986	6.37504	5.39232	6.42626	7.19967	5.64386	6.64386	6.16993	5.04439	6.74147	6.37504	6.45943	5.55459	7.05528	5.9542	5.85798
2599	ENSMUSG00000020776.19	Fbf1	protein_coding	chr11	116033111	116058992	-	9.80252	9.70908	9.90238	9.69697	9.77643	9.62022	10.0861	10.5382	9.93811	11.224	10.5765	10.9174	11.4393	10.9484	11.6484	11.5962	11.4793	10.5226	11.2621	11.7842	12.1551	11.9848	11.7309	11.6425
12282	ENSMUSG00000044317.8	Gpr4	protein_coding	chr7	18946463	18958099	+	8.18982	7.98868	8.17991	8.67948	8.15987	8.49185	9.04985	8.01681	8.10329	5.78136	4.90689	5.42626	6.9542	5.78136	6.72792	4.75489	5.24793	6.32193	6.61471	5.12928	5.12928	4.16993	5.16993	3.32193
713	ENSMUSG00000004655.6	Aqp1	protein_coding	chr6	55313417	55325540	+	13.9507	13.8781	13.5974	15.3551	14.8995	14.7868	15.2933	13.7484	13.7482	10.6239	10.3608	10.9636	11.9883	11.0091	10.8517	10.3966	9.34873	10.7381	12.0798	9.24079	9.49185	7.97728	8.37938	7.11894
2695	ENSMUSG00000020916.9	Krt36	protein_coding	chr11	99992833	99996452	-	4	1	4.39232	7.03342	6.59991	7.29462	7.70736	5.16993	6.35755	0	0	0	1	0	0	0	0	2	2.32193	1	0	0	0	0
25868	ENSMUSG00000109714.2	Gm35021	lncRNA	chr8	36191329	36224671	+	6.96578	6.6865	6.65821	4.52356	4.9542	4.70044	5.83289	6.26679	6.18982	7.86419	8.49185	8.55075	8.11894	9.00843	9.55267	9.41363	7.83289	7.91886	7.93664	9.12153	9.95855	9.11634	8.49985	9.88874
4463	ENSMUSG00000024831.15	Ighmbp2	protein_coding	chr19	3309076	3333017	-	7.88874	7.98868	7.96	8.17991	8.26679	8.37938	8.85175	8.2384	7.79442	9.21917	9.26209	9.24317	9.03067	9.20457	9.54882	9.35315	9.48382	8.3966	9.0954	9.64024	9.48382	9.26913	9.66356	9.44915
14744	ENSMUSG00000056952.14	Tatdn2	protein_coding	chr6	113674011	113688030	+	11.3264	11.4289	11.5103	11.1072	11.0444	11.7818	11.8784	11.6537	11.8146	10.4888	10.8439	10.5736	10.599	10.8572	10.207	10.5362	10.9549	10.3619	10.8265	10.6027	10.7039	10.4605	10.5859	10.1898
3891	ENSMUSG00000023232.18	Serinc2	protein_coding	chr4	130147288	130172998	-	11.4589	11.8013	10.1408	10.0993	10.6411	7.08746	9.21917	10.2107	9.75154	13.8498	13.3796	13.2897	13.4123	13.2572	13.5549	13.2625	12.7748	13.755	13.7984	12.9192	13.1539	13.027	13.0002	12.1399
3456	ENSMUSG00000022371.17	Col14a1	protein_coding	chr15	55171146	55384199	+	11.5221	10.8494	11.2342	12.9276	13.3848	14.0418	14.1966	13.5569	13.3309	8.45121	8.72451	10.3049	10.2738	7.87652	8.93958	9.07948	8.74483	10.1536	10.7903	8.87958	8.93074	9.23122	7.96	8.76487
12451	ENSMUSG00000045045.8	Lrfn4	protein_coding	chr19	4661813	4665695	-	9.1472	9.45943	8.62936	7.97154	7.81378	6.89482	8.67243	9.71253	9.00843	11.7932	10.0028	10.5353	10.7347	10.5906	10.6537	10.7879	11.1376	10.4147	10.9622	10.6046	10.9887	11.0119	11.1085	10.9929
14529	ENSMUSG00000055707.14	Klhl26	protein_coding	chr8	70902869	70929618	-	9.21432	9.1267	8.81057	8.75154	9.05528	8.87652	9.41996	8.87958	8.49185	10.6996	9.78627	10.3242	10.5353	10.0224	11.007	10.6537	9.633	9.93958	10.1293	11.1567	10.7013	10.8368	11.2497	10.6475
2058	ENSMUSG00000019806.14	Aig1	protein_coding	chr10	13522798	13744724	-	9.72451	9.8392	9.9901	9.11114	9.35094	9.26444	9.29462	9.70736	9.9263	11.2076	11.2889	10.7985	11.2402	10.9894	10.5008	10.8114	10.6812	10.7245	10.7985	10.5897	10.3004	10.2432	10.6944	10.3387
13487	ENSMUSG00000049950.7	Rpp38	protein_coding	chr2	3329986	3333680	-	7.22882	7.04439	7.59991	7.36632	7.66534	6.47573	6.42626	6.59991	7.08746	8.19967	8.31288	8.43463	8.59246	8.38802	8.55459	7.81378	7.96578	8.29921	7.87036	8.39232	8.49185	8.12928	8.52356	8.15482
19586	ENSMUSG00000085382.2	Gm13861	lncRNA	chr6	34628289	34630829	-	3.32193	3.45943	3.45943	5.67243	5.42626	3.58496	4	3.70044	3.90689	0	1	2.58496	2	0	1	0	0	2.32193	1.58496	0	0	0	0	1
20557	ENSMUSG00000087700.3	Gm15283	lncRNA	chr12	73889813	73996588	-	3	2	1.58496	2.58496	2	2.80735	1	0	2.32193	6.49185	6.64386	5.39232	5.49185	5.24793	4.90689	4.75489	4.52356	3	4.64386	5.83289	5.70044	5.08746	6.18982	4.52356
5849	ENSMUSG00000027513.12	Pck1	protein_coding	chr2	172994841	173001066	+	9.90388	7.09803	7.70736	9.89633	11.4445	7.2384	7.73471	7.33092	7.65821	1.58496	2.80735	5.75489	5.64386	0	1.58496	1	2	4.75489	0	1	1	0	1.58496	0
13605	ENSMUSG00000050549.9	Fam241a	protein_coding	chr3	127662707	127689973	-	7.45121	7.46761	7.84549	7.87652	8.17991	8.14975	7.67243	7.53138	7.85798	6	6.89482	6.55459	7.13955	6.12928	6.37504	6.33985	6.80735	6.10852	6.80735	6.62936	6.94251	7.10852	6.12928	6.40939
8314	ENSMUSG00000032121.10	Tmem218	protein_coding	chr9	37119519	37135996	+	7.52356	7.04439	7.92481	7.91886	8.18982	7.36632	7.98299	8.32643	8.35755	9.47168	9.91139	9.56796	9.62205	9.70044	9.16742	9.24793	8.83605	9.1267	9.3443	9.19229	8.69349	8.69697	9.02237	9.72622
14292	ENSMUSG00000054342.9	Kcnn4	protein_coding	chr7	24069688	24086115	+	10.8439	10.9278	12.0651	8.35315	9.13186	11.1649	10.7549	11.0126	11.7682	13.9471	15.5227	14.5973	13.6508	15.291	15.7097	14.3165	15.5935	13.9252	13.4574	14.4705	12.3537	13.3651	14.5955	14.5584
925	ENSMUSG00000006219.13	Fblim1	protein_coding	chr4	141303373	141333407	-	11.4888	11.6817	10.6537	9.32418	9.43879	10.5118	10.2324	11.0126	10.7507	13.4391	13.5725	13.9886	12.7315	12.906	14.1095	13.9688	13.5371	12.5338	12.9331	14.1278	11.4094	13.2354	14.3823	13.4649
5179	ENSMUSG00000026273.14	Mterf4	protein_coding	chr1	93226933	93233637	-	8.96867	9.03342	8.60733	8.04439	8.26209	7.8392	8.01681	8.35315	8.16491	9.00282	9.45943	9.26679	9.46964	9.59991	9.19476	9.39017	9.57554	9.39017	9.51964	9.24793	9.59619	9.38154	9.24317	9.43045
23082	ENSMUSG00000101162.3	Gm26728	lncRNA	chr6	125471387	125486098	+	3.45943	3.80735	3.32193	1.58496	2.32193	3	1.58496	3.58496	3.16993	5.49185	5.72792	4.85798	4.58496	5.2854	5.39232	4.9542	4.16993	4.75489	5.83289	5.12928	4.75489	5	5.12928	4.80735
6658	ENSMUSG00000028973.19	Abcb8	protein_coding	chr5	24598661	24615052	+	9.66356	10.0566	10.3663	9.56033	9.95855	9.2738	9.68475	10.0661	10.0168	10.8194	10.9614	10.6393	10.7731	11.1402	10.7099	11.1267	10.8025	10.6555	11.23	10.4727	10.7928	10.7048	10.6266	10.5343
4386	ENSMUSG00000024678.7	Ms4a4d	protein_coding	chr19	11514165	11535831	+	8.90087	7.84549	8.28077	10.4062	10.1202	10.2877	10.2456	9.35755	10.1383	5.08746	3.80735	6.9542	7.06609	4.90689	4.75489	3.32193	3.16993	6.06609	5.49185	2.32193	2.32193	1.58496	2.80735	2.58496
16464	ENSMUSG00000069835.11	Sat2	protein_coding	chr11	69512850	69514696	+	6.22882	5.2854	4.80735	6.74147	6.94251	5.39232	6.2854	5.90689	6.98868	7.88874	8.57743	8.42206	7.65821	8.15482	9.01402	7.7879	8.9542	8.11374	7.58496	8.38802	7.62936	7.81378	8.26209	8.71768
21603	ENSMUSG00000095197.7	Ighv1-59	IG_V_gene	chr12	115298702	115299134	-	9.73132	4.75489	3	4	3.70044	2.80735	3.32193	5.04439	5.61471	0	0	0	0	0	0	0	0	0	1	0	0	0	0	0
11140	ENSMUSG00000040165.15	Cd209c	protein_coding	chr8	3990222	4004746	-	4.32193	3.32193	3.16993	6.12928	6.61471	7.41785	8.03342	4.24793	5.61471	0	0	2	2.80735	0	0	1	0	0	2	1.58496	0	0	0	1.58496
6022	ENSMUSG00000027863.9	Cd2	protein_coding	chr3	101183215	101195255	-	7.59246	6.9542	7.42626	10.1267	10.2033	11.144	11.2174	7.83289	8.18982	2.80735	3.32193	4.32193	5.64386	4.52356	2.80735	3.70044	2.32193	4.52356	3	4.90689	5.35755	5.88264	4.90689	4.52356
10442	ENSMUSG00000038268.5	Ovca2	protein_coding	chr11	75066768	75069661	-	8.43463	8.12928	8.33539	8.224	8.24317	8.12928	8.6865	8.62571	8.5812	8.71081	8.99718	8.88874	9.39446	9.11374	9.09011	9.45533	9.18982	9.55651	9.37069	9.23122	9.52748	9.58308	9.09276	9.40727
7718	ENSMUSG00000031070.16	Mrgprf	protein_coding	chr7	144854565	144863294	+	6.39232	5.2854	5.9542	9.04439	8.72451	8.79116	9.15987	7.55459	8.18488	3.32193	1.58496	4.32193	4.24793	3.32193	3.32193	1.58496	0	4.52356	3.58496	1.58496	1.58496	1.58496	0	1
9517	ENSMUSG00000035530.14	Eif1	protein_coding	chr11	100210711	100212922	+	12.3171	11.9024	11.8029	13.1596	13.2175	12.5423	12.865	12.8884	13.1103	11.1453	11.0532	11.2586	11.5122	11.3864	11.1911	10.9181	10.9241	12.03	11.5309	10.9894	11.2685	11.2216	11.1007	11.0119
7487	ENSMUSG00000030595.16	Nfkbib	protein_coding	chr7	28457676	28466937	-	10.1485	10.1472	10.2107	10.0701	10.2715	10.3891	10.3729	10.2204	10.9046	8.57743	8.80735	8.86109	9.24793	9.33316	8.56986	8.5812	9.21917	9.76321	9.85175	8.56605	8.85798	8.90989	8.5812	8.48784
8332	ENSMUSG00000032182.16	Yipf2	protein_coding	chr9	21499978	21504124	-	10.3554	10.7194	10.4491	8.82018	8.50779	8.26679	8.92184	9.35315	9.87652	11.6357	11.9267	11.9491	11.6188	12.0553	11.7855	11.6073	11.0694	11.568	11.9285	11.5206	11.0735	11.0921	11.5632	11.7461
13512	ENSMUSG00000050075.9	Gpr171	protein_coding	chr3	59003869	59009242	-	7.34873	6.89482	7.04439	10.1548	9.89026	10.3859	10.6008	7.11894	7.67243	4.64386	3.45943	4.16993	5.55459	3.90689	3.58496	4.90689	3.16993	4.08746	2.80735	4.52356	4.52356	5.42626	5.32193	5.12928
21615	ENSMUSG00000095285.3	Ighv5-9	IG_V_gene	chr12	113625389	113625913	-	9.32867	4.90689	4	5.9542	2.32193	4.9542	4.58496	4.39232	7.6865	0	0	1.58496	1	0	1	0	0	0	1	1	0	0	0	2
16361	ENSMUSG00000068798.11	Rap1a	protein_coding	chr3	105634583	105708652	-	10.5915	10.5008	10.4041	11.0119	11.0708	11.1687	11.1555	10.7474	11.1755	9.73132	10.1215	10.2992	10.3476	9.89785	9.70736	9.98299	10.0471	9.60363	10.0182	10.0901	9.89178	9.91439	9.84235	10.1699
3675	ENSMUSG00000022756.18	Slc7a4	protein_coding	chr16	17389882	17401078	-	8.40939	8.64746	9.27612	6.50779	6.50779	6.26679	6.80735	7.80735	8.45533	9.68475	10.6466	9.76487	10.7846	10.96	10.5971	10.5353	11.0084	9.84078	10.6715	9.78463	10.891	10.7985	9.74819	10.4409
14147	ENSMUSG00000053460.9	Ggcx	protein_coding	chr6	72391291	72407695	+	9.10329	8.76487	9.63844	9.72622	9.65642	9.50779	9.62936	9.74147	9.47168	11.2767	11.7095	10.8502	10.4378	11.0272	11.6179	11.0007	11.7035	10.0084	10.7607	11.1867	10.4737	10.7108	11.2088	11.128
20357	ENSMUSG00000087248.8	Gm16120	lncRNA	chr5	140193140	140196506	+	3.45943	2.58496	1	1.58496	2	2.32193	1.58496	0	1	5.64386	8.51964	7.6865	6.22882	7.45943	8.54689	6.24793	6.12928	4.75489	3.90689	8.77149	4.32193	6.78136	7.84549	5.9542
13224	ENSMUSG00000048572.6	Tmem252	protein_coding	chr19	24651372	24659597	+	9.72792	9.39446	8.57365	9.26444	8.74819	10.2644	10.5333	9.44708	9.81057	5.80735	5	4.64386	6.88264	5.80735	7.2384	5.24793	4.24793	6.16993	6.49185	4.24793	4.75489	2.58496	4.24793	1.58496
6509	ENSMUSG00000028717.13	Tal1	protein_coding	chr4	114913623	114928952	+	7.53138	6.87036	6.67243	9.59059	9.19229	8.09803	8.29921	8.36632	8.41363	4.64386	3.58496	4.70044	6.2854	4.24793	7.11894	4.39232	4.08746	4.9542	4.45943	4.85798	5.16993	5.42626	4.90689	4.85798
16775	ENSMUSG00000071723.8	Gspt2	protein_coding	chrX	93679675	93686850	+	4.39232	2.58496	4.24793	6.6865	6.65821	6.61471	6.93074	6.47573	5.61471	9.25739	9.50978	9.54689	9.03067	9.26913	10.744	8.99718	9.30378	7.87036	8.38802	9.75656	8.86109	9.44915	9.91886	10.0014
3884	ENSMUSG00000023175.16	Bsg	protein_coding	chr10	79540325	79547803	+	13.5519	13.49	12.9385	14.0299	14.06	12.703	13.0415	13.4691	13.5794	16.2269	16.2163	15.5798	15.7978	15.8323	14.8822	15.0982	14.9737	16.1716	15.8409	15.0616	14.8881	14.5487	15.1389	14.5074
11639	ENSMUSG00000041729.16	Coro2b	protein_coding	chr9	62326774	62444326	-	8.86419	7.88264	8.56224	10.2312	10.0279	10.7698	10.9936	9.32867	9.74987	6.10852	5.42626	6.39232	6.96578	6.2854	7.06609	5.39232	4	6.82018	7.11894	6.79442	5.42626	4.70044	6.91886	4.64386
13934	ENSMUSG00000052302.7	Tbc1d30	protein_coding	chr10	121099725	121187183	-	8.66888	8.59619	8.76155	7.87652	7.72792	8.02791	8.37938	8.58496	7.91289	10.1293	10.3794	10.0042	11.0614	10.0098	9.47168	11.0505	11.0553	8.88874	10.6582	10.4625	10.1176	10.6248	9.81858	9.67596
11388	ENSMUSG00000040828.11	Catsperd	protein_coding	chr17	56935143	56971456	+	5	5.08746	3.32193	3.80735	3.45943	3.58496	4.16993	4.64386	3	5.80735	5.97728	5.64386	7.63662	7.49985	6.12928	5.93074	6.22882	5.67243	6.32193	6	6.40939	6.49185	6.44294	6.79442
21689	ENSMUSG00000095836.4	Gm21960	processed_pseudogene	chr3	96320226	96320677	-	2.80735	1	3	2	1.58496	2.32193	1	2.58496	3	5.64386	5.67243	5.52356	4.75489	5.83289	6.39232	4.70044	4.58496	3.58496	3.16993	5.24793	5.39232	5.12928	6.10852	5.72792
5507	ENSMUSG00000026856.15	Dolpp1	protein_coding	chr2	30282266	30290541	+	8.71425	8.74819	8.57365	8.45943	8.8392	9.24793	9.58308	8.6865	8.78136	10.1306	10.0458	9.80735	10.1098	9.84549	10.014	9.78627	10.0265	9.0607	9.83289	10.0647	9.88264	10.0154	10.1972	9.84549
7771	ENSMUSG00000031169.14	Porcn	protein_coding	chrX	8060087	8072764	-	7.11894	6.91886	7.53916	7.89482	7.87652	7.41785	8.21432	7.97154	7.76818	9.31967	9.15228	9.05528	10.2107	10.2773	9.87498	9.03342	8.88874	9.53528	10.5206	9.09011	10.207	9.8009	8.8857	8.84235
8511	ENSMUSG00000032485.15	Scap	protein_coding	chr9	110162356	110214018	+	11.3281	11.5512	11.8025	10.66	10.7125	11.0721	11.4517	11.638	11.5023	13.1126	12.7859	12.5957	12.9796	12.6373	12.4638	12.8488	12.2694	11.8684	12.8045	12.7217	12.371	12.2321	12.6823	12.2189
2085	ENSMUSG00000019852.8	Arfgef3	protein_coding	chr10	18457587	18619697	-	8.62571	9.25974	9.29232	6.44294	6.90689	5.52356	6.89482	8.14975	7.05528	11.1904	12.4033	11.5182	11.3095	11.1561	10.865	11.6826	11.9341	8.73471	10.7789	12.2037	10.8297	11.2318	11.7883	11.2633
13209	ENSMUSG00000048489.13	Depp1	protein_coding	chr6	116627570	116629755	+	10.8178	10.5575	10.5536	8.92481	8.45533	10.5736	10.8956	8.03342	8.15482	6.62936	3.70044	5.2854	6.80735	6.59991	6.61471	3.90689	5.04439	6.37504	6.10852	5.45943	6.50779	4.9542	4.24793	3.58496
5721	ENSMUSG00000027300.11	Ubox5	protein_coding	chr2	130431922	130471958	-	7.89482	7.90689	7.6865	8.10329	8.0607	7.85175	8.18488	7.97154	7.43463	8.31741	8.53138	8.58496	8.30834	8.49185	8.84862	8.78136	8.70736	8.52748	8.64024	8.78136	8.58871	8.67596	9.07146	8.75489
9323	ENSMUSG00000034911.9	Ushbp1	protein_coding	chr8	71836916	71848446	-	9.81378	9.46761	9.65821	10.9593	10.4263	10.891	11.2186	9.70563	9.56986	7.03342	6.44294	6.90689	8.02237	6.47573	9.95565	6.6865	6.14975	7.25739	6.90689	7.08746	7.94251	6.90689	6.82018	5.97728
9272	ENSMUSG00000034780.7	B3galt1	protein_coding	chr2	67396215	67953033	+	5.08746	4.52356	4.32193	8.29002	8.29921	6.79442	6.71425	7.29462	6.98868	3.80735	3	3.32193	4.32193	2.32193	2.32193	2.32193	2	2.32193	2.58496	1.58496	1.58496	1.58496	1.58496	1
11986	ENSMUSG00000042831.14	Alkbh6	protein_coding	chr7	30008142	30013729	+	9.15482	9.15228	9.11894	9.01959	9.15987	8.96	9.08481	9.33539	9.40727	9.67948	9.72451	9.75656	9.84392	10.0566	10.544	9.65105	9.74651	10.1972	10.1548	9.81698	9.86573	9.81698	9.84235	9.76155
12973	ENSMUSG00000047462.10	Gpr141b	protein_coding	chr13	19911596	19917121	-	5.58496	4.52356	4.24793	8.03892	8.04985	7.56986	7.59991	6.62936	7.10852	1.58496	0	2.32193	5.16993	0	0	2	2	1	1.58496	1.58496	2	3	1	2.58496
17516	ENSMUSG00000076548.2	Igkv4-69	IG_V_gene	chr6	69260778	69261303	-	2.58496	2.32193	0	2.80735	2.80735	2	3	2.32193	1	0	0	0	0	0	0	0	0	0	0	0	0	0	0	0
16606	ENSMUSG00000070737.11	Tmem35b	protein_coding	chr4	127017484	127023437	+	8.56224	8.38802	7.69349	7.46761	7.52356	7.70044	7.76155	7.69349	7.9542	9.0607	8.64386	9.36413	9.05799	8.94837	9.53916	9.20212	8.41785	8.97154	9.01959	9.29002	8.98299	8.93074	9.19722	8.59991
11259	ENSMUSG00000040488.19	Ltbp4	protein_coding	chr7	27004561	27037117	-	11.188	10.6555	10.9794	14.3757	13.658	12.9867	13.6988	12.8144	12.3058	10.633	8.42626	8.90689	9.7364	8.15482	9.46557	7.83289	7.85175	8.52748	9.10852	8.08215	7.78136	6.85798	8.30834	6.50779
24629	ENSMUSG00000106073.2	Gm42892	TEC	chr3	116734007	116737979	-	3.80735	2	3	3.58496	3.32193	4.39232	4.58496	5.12928	3.16993	6.98868	8.64024	6.65821	6.62936	6.79442	8.71768	7.82655	8.78463	5.61471	5.04439	8.31288	8.55075	8.15987	7.9542	8.3443
21565	ENSMUSG00000094902.3	Igkv10-95	IG_V_gene	chr6	68657363	68657832	+	3.45943	2	2	0	3.16993	2.32193	2	2.32193	1.58496	0	0	0	0	0	0	0	0	0	0	0	0	0	0	0
5842	ENSMUSG00000027500.11	Stmn2	protein_coding	chr3	8574420	8626666	+	6.53916	6.02237	5.70044	9.47168	8.93664	7.41785	7.71425	7.3837	6.59991	4.58496	2.58496	2.58496	4.39232	1.58496	2.32193	0	1	3.80735	2.80735	3	2.32193	1	4	0
8196	ENSMUSG00000031934.15	Panx1	protein_coding	chr9	14913424	14956774	-	9.19722	9.11894	9.28309	9.13443	9.21432	9.61102	9.90839	10.0293	9.9571	7.18982	7	7.99435	8.03342	8.09803	6.12928	7.27612	6.35755	7.94837	8.34873	6.37504	7.16993	7.71425	6.55459	7.62205
15534	ENSMUSG00000062345.11	Serpinb2	protein_coding	chr1	107439153	107463208	+	8.04439	6.87036	6.12928	7.35755	9.50978	8.07146	6.53916	8.43463	9.62936	6.33985	3.45943	3.16993	3.16993	2.58496	5.72792	1	1.58496	2.80735	1.58496	3.58496	2.58496	3.16993	2.80735	3.16993
19986	ENSMUSG00000086390.8	1810019D21Rik	lncRNA	chr8	106862032	106865157	+	6.45943	7.30378	7.27612	4.85798	4.80735	3.45943	5.24793	6.80735	6.26679	9.15228	9.98299	9.55267	8.92481	9.54882	11.6096	9.43671	9.18982	8.26679	8.08746	10.5718	11.0168	10.8138	10.2216	10.3729
20314	ENSMUSG00000087142.8	Gm12454	lncRNA	chr4	43504428	43508747	-	4.64386	3.90689	4.90689	5.49185	5.04439	4.16993	3.45943	5.93074	4.90689	7.72792	6.16993	7.18982	6.89482	6.10852	8.52356	7.75489	6.6865	7.21917	6.90689	7.91289	8.17991	7.79442	7.77479	6.80735
1370	ENSMUSG00000013465.20	Nelfb	protein_coding	chr2	25089724	25101501	-	10.7262	10.7151	10.4584	10.6636	10.796	10.888	11.1693	11.1007	10.7773	11.1098	11.2095	11.332	11.4221	11.4863	11.4528	11.4954	11.6922	11.4605	11.7744	11.5172	11.5736	11.5118	11.4605	11.4548
10895	ENSMUSG00000039461.13	Tcta	protein_coding	chr9	108180157	108183359	-	9.61839	9.60548	9.0607	9.82496	10.0168	9.04166	9.38154	8.89785	9.40514	10.4737	11.0056	10.927	11.2149	10.821	10.3608	10.8082	10.1972	10.8471	10.9787	10.5196	10.5736	10.3696	10.4157	10.1163
12813	ENSMUSG00000046743.7	Fat4	protein_coding	chr3	38941089	39066134	+	8.43463	8.44294	8.94837	10.9542	10.5906	10.543	10.9801	10.6402	10.2216	7.40088	5.64386	7.40088	7.44294	6.2854	7.09803	7.73471	6.45943	6.08746	7.55459	7.31288	7.53916	6.18982	7.26679	5.32193
4097	ENSMUSG00000024130.17	Abca3	protein_coding	chr17	24570924	24629175	+	11.7022	11.93	11.3799	11.1447	11.0396	11.6715	12.116	11.6506	11.3641	12.8443	14.2448	13.338	13.1084	13.779	13.2332	13.5582	14.785	12.3368	13.6029	13.0705	12.9157	13.2647	13.0541	13.7941
7276	ENSMUSG00000030158.13	Clec12b	protein_coding	chr6	129352478	129362837	-	3.70044	2.58496	2	5.08746	3.80735	3.80735	4.39232	3	4	2	0	0	0	0	1.58496	0	0	0	0	0	1.58496	1	0	2
15696	ENSMUSG00000063430.10	Wscd2	protein_coding	chr5	113638199	113727786	+	5.49185	5.49185	5.16993	6.30378	6.02237	6.10852	6.47573	5.08746	5.08746	3.16993	2	4.32193	4.85798	2.58496	2.80735	3.45943	2.32193	3.70044	4	3	2.32193	3.45943	3.16993	3
9848	ENSMUSG00000036667.15	Tcaf1	protein_coding	chr6	42644936	42687022	-	10.6978	10.7457	10.9039	10.66	10.4737	10.2336	10.9418	11.4969	11.2592	13.0446	14.4081	13.3096	12.5969	13.3465	13.6757	13.339	14.0936	11.7867	12.757	14.0364	12.2321	12.3974	13.7091	12.3247
28605	ENSMUSG00000118257.2	9630014M24Rik	lncRNA	chr18	38734587	38922098	+	0	1	1	3	2.32193	2	2.32193	3	2.32193	5.55459	4.16993	5.45943	5.32193	4.70044	5.93074	4.16993	5.12928	3.32193	3.90689	5.97728	5.08746	5.78136	5.55459	6.10852
16760	ENSMUSG00000071661.8	Zbtb3	protein_coding	chr19	8779919	8782210	+	5.08746	4.58496	4.32193	5.20945	5.61471	4.75489	4.9542	4.64386	4	6.12928	5.49185	6.12928	6.08746	5.67243	5.78136	6.20945	6.39232	6.55459	6.32193	5.93074	6.02237	6.32193	6.08746	6.20945
19458	ENSMUSG00000085069.3	Prdm16os	lncRNA	chr4	154722033	154729181	+	2.58496	2.32193	1.58496	6.18982	5.93074	3.90689	5.12928	3.45943	2.32193	0	0	0	1	0	0	0	0	0	0	0	0	0	0	0
21671	ENSMUSG00000095682.2	Igkv3-1	IG_V_gene	chr6	70680562	70681161	+	3.45943	1.58496	3	5.24793	3.90689	1.58496	3.45943	3.16993	6.67243	0	0	0	0	0	0	0	0	0	1	0	0	0	0	0
3750	ENSMUSG00000022871.14	Fetub	protein_coding	chr16	22737084	22758528	+	4	3.58496	2.32193	4.32193	4.32193	3.32193	3.70044	4.32193	3.16993	9.62205	13.059	10.9837	9.12412	12.6369	11.1235	7.08746	9.45533	9.60733	8.98868	8.64386	5.16993	7.63662	9.23122	10.5058
4104	ENSMUSG00000024140.11	Epas1	protein_coding	chr17	87061128	87140838	+	12.4476	12.4341	12.2562	13.9773	13.1429	13.258	13.665	12.8887	12.4916	11.0553	11.1306	11.224	12.0241	11.032	10.8978	11.1904	11.4656	11.0049	12.1173	11.0741	10.2992	10.8956	10.9009	11.2155
4904	ENSMUSG00000025738.9	Fbxl16	protein_coding	chr17	26028059	26040229	+	4.9542	3.70044	4.16993	6.2854	6.65821	5.67243	6.32193	5.55459	5	1	1	2.58496	2.58496	2	3	1.58496	1	2	3.32193	1	2.80735	2.80735	3.32193	2.32193
23994	ENSMUSG00000104263.2	9430062P05Rik	TEC	chr9	90038513	90041857	-	2	2.58496	2	1.58496	2.58496	2.80735	3.45943	3.45943	2.58496	4.80735	5.52356	4.58496	4.24793	5.55459	5.58496	4.58496	4.75489	4.16993	4	5.2854	5.9542	5.04439	4.90689	6.80735
4493	ENSMUSG00000024891.7	Slc29a2	protein_coding	chr19	5073888	5082000	+	5.55459	5.93074	6.18982	7.14975	7.40939	6.70044	6.84549	7.19967	5.9542	8.90689	8.37938	8.09276	7.99435	8.40088	9.03342	8.09276	8.2854	8.25739	7.67243	8.12928	8.03892	8.11894	9.02237	8.61471
13761	ENSMUSG00000051323.17	Pcdh19	protein_coding	chrX	132483609	132589736	-	8.78136	8.20945	8.23362	10.568	10.2491	11.098	11.3015	10.2866	10.2372	6.91886	6.12928	6.85798	7.63662	5.55459	6.2854	5.20945	5.04439	5.72792	6.42626	6.04439	5.20945	3.16993	5.35755	3.32193
8153	ENSMUSG00000031862.12	Atp13a1	protein_coding	chr8	70243813	70260399	+	10.8978	11.1485	11.2685	10.4828	10.5981	11.3343	11.4429	11.1662	10.8681	12.5594	12.7362	12.1951	12.5873	12.3837	13.0295	12.2146	11.6773	11.7249	11.9926	12.4448	12.2204	12.277	12.6149	11.8478
20999	ENSMUSG00000091017.2	Fam71a	protein_coding	chr1	190894781	190897014	-	3	3	3.45943	8.3837	7.62205	7.03342	7.29462	7.66534	6.30378	1	0	2	0	1	2.32193	0	0	0	0	0	0	1.58496	1	2
1460	ENSMUSG00000014773.14	Dll1	protein_coding	chr17	15587616	15597134	-	8.56605	8.45533	8.89482	10.0715	9.39017	8.53528	9.52748	10.7228	10.0634	11.1724	12.1488	13.0678	11.2324	12.7215	14.3644	12.371	11.817	11.3778	12.6985	13.327	12.4427	12.6243	13.4426	14.2652
9568	ENSMUSG00000035704.18	Alg8	protein_coding	chr7	97020813	97041392	+	8.82018	9.01959	9.35975	7.85175	8.29002	8.82655	8.90087	9.7039	9.31288	10.9381	10.8392	10.1712	10.7091	10.4115	11.098	10.1306	10.3761	9.81378	10.1972	10.623	10.2167	10.4189	10.7944	10.1319
5239	ENSMUSG00000026398.15	Nr5a2	protein_coding	chr1	136770309	136888186	-	6.37504	5.55459	5.78136	8.20457	7.48382	6.85798	7.21917	6.75489	6.18982	3.16993	2.32193	3.90689	4.39232	2.32193	4.32193	2	0	2	1	2.58496	0	0	2.32193	0
811	ENSMUSG00000005397.9	Nid1	protein_coding	chr13	13612136	13686854	+	12.6339	12.0495	12.6622	14.3886	14.4232	15.2085	15.3265	14.107	14.775	11.6856	10.2784	10.9944	11.8997	10.3608	11.0875	10.4419	9.50978	9.89026	11.3253	9.01402	9.01681	9.36632	9.37287	9.96867
2146	ENSMUSG00000019987.10	Arg1	protein_coding	chr10	24791119	24803382	-	9.29002	9.03067	6.65821	6.89482	6.12928	6.84549	7.71425	7.7879	5.04439	11.2228	12.4914	11.0694	13.6905	12.5786	10.236	12.543	13.6037	13.6294	13.8644	10.4909	12.5389	12.1199	9.67772	10.8471
2529	ENSMUSG00000020658.11	Efr3b	protein_coding	chr12	4012554	4088915	-	7.40939	6.80735	7.40939	9.53138	9.16239	9.91439	8.3966	8.35315	7.80735	5.61471	5.24793	5.67243	6.75489	4.52356	6.12928	5.20945	4.24793	4.32193	5.08746	5.78136	5.32193	5.49185	5.78136	4.24793
3842	ENSMUSG00000023044.3	Csad	protein_coding	chr15	102085434	102113159	-	9.82337	9.79928	10.7347	9.93369	10.1523	9.87036	10.5226	11.058	11.1978	11.8218	11.815	12.1039	12.4778	11.6129	12.5983	11.5656	12.2767	10.9629	11.7698	12.3261	11.9546	12.0688	12.1302	12.2732
13002	ENSMUSG00000047603.10	Zfp235	protein_coding	chr7	23833594	23842666	+	7.10852	7	6.93074	7.46761	7.5157	7.05528	7.59991	7.83289	7.63662	8.40088	8.27146	8.48382	8.43045	8.59991	9.26444	8.77479	8.62936	7.88874	8.20945	9.15735	8.96578	9.05257	9.19229	8.95128
22172	ENSMUSG00000097580.2	Gm5432	lncRNA	chr12	15867004	15938156	+	2.58496	2.80735	2.32193	1	2	1.58496	2.32193	3.45943	1.58496	5.39232	3.58496	5.52356	4.9542	4	4.85798	4.75489	3.16993	4.70044	4.75489	5.61471	5.24793	4.45943	5.49185	4.39232
23671	ENSMUSG00000103309.2	BC037039	lncRNA	chr18	37938771	37940975	-	3.90689	3.45943	4.24793	4.75489	5.16993	4.85798	5	5.52356	5.08746	6.33985	8.91289	8.92778	7.02237	8.67948	9.49586	7.72792	6.97728	7.61471	7.70736	8.47573	6.02237	7.02237	8.48382	8.56986
555	ENSMUSG00000003379.8	Cd79a	protein_coding	chr7	24596806	24601622	+	8.40939	7.37504	8.11374	11.1497	10.6457	10.5196	11.0748	8.38802	7.73471	3.32193	2.58496	2.58496	2	2.58496	2.58496	2.80735	0	2	2	5.85798	5.52356	5.75489	5.20945	5.42626
2839	ENSMUSG00000021214.15	Akr1c18	protein_coding	chr13	4182614	4200653	-	8.25739	5.2854	6.2854	9.26209	9.66888	11.1485	11.3253	8.56605	9.9542	3.16993	1.58496	5.49185	4.70044	2.80735	2	3.32193	1	5.08746	2.58496	0	2.32193	3.45943	1	1
14705	ENSMUSG00000056698.12	Elmod3	protein_coding	chr6	72542905	72575396	-	9.36194	9.17243	9.03067	8.97441	8.87958	8.53138	8.82972	9.28077	9.0634	9.77479	9.96	9.50383	9.44915	10.0795	10.255	9.81858	9.93369	9.91289	9.77479	10.3231	9.82496	9.67596	10.0334	9.77149
13076	ENSMUSG00000047880.16	Cxcr5	protein_coding	chr9	44423084	44473174	-	6.30378	6.85798	7.43463	10.9454	10.1215	10.4808	11.0587	7.7879	6.97728	2	0	2.58496	2.32193	2.58496	2	2.32193	2	0	2.32193	4.85798	4.39232	4.52356	4.32193	4.52356
11014	ENSMUSG00000039795.15	Zfand1	protein_coding	chr3	10405013	10416377	-	8.0607	7.84549	7.92481	7.45121	7.56224	7.69349	7.84549	7.93074	7.85175	9.66534	9.37938	9.55651	9.21189	9.11374	9.86573	9.75656	9.57175	8.12928	8.34873	10.0403	10.1111	9.85331	10.0042	9.98442
16938	ENSMUSG00000073207.2	Ccdc160	protein_coding	chrX	51880077	51888345	+	1.58496	2	4.08746	4.08746	4.08746	1.58496	5.24793	5.04439	5.45943	7.48382	8.37069	7.49985	8.85175	7.90689	6.56986	7.22882	7.18982	6.94251	7.40939	7.96	6.82018	7.21917	7.13955	6.71425
18269	ENSMUSG00000081187.2	3110067C02Rik	processed_pseudogene	chrX	149246722	149249152	+	1	1	0	0	2	1.58496	1	1.58496	0	4.08746	4.58496	3.80735	4.24793	4.45943	5.16993	4.16993	4.80735	1	3.16993	4.9542	4.80735	5.20945	5.08746	4.90689
21471	ENSMUSG00000094194.3	Ighv5-16	IG_V_gene	chr12	113802146	113802630	-	10.4988	6.33985	5.39232	6.39232	6	4.32193	3.45943	10.3174	6.35755	0	0	2.80735	2	0	0	0	0	0	0	1.58496	0	1	0	2.80735
9695	ENSMUSG00000036144.7	Meox2	protein_coding	chr12	37158539	37229533	+	8.60733	8.27612	8.27612	11.0258	10.6402	10.1124	10.102	9.31288	9.21189	5.88264	4.24793	6.20945	6.65821	4	6.32193	4.32193	3.45943	5.20945	6.10852	4	1.58496	2.58496	3.32193	1.58496
16095	ENSMUSG00000066595.10	Flvcr1	protein_coding	chr1	190738044	190758355	-	10.764	10.5265	12.0468	10.783	10.7406	10.3208	10.4147	11.526	11.7322	9.47168	9.14211	9.44087	9.18239	9.58684	8.84549	9.35094	8.77479	8.06609	9.16993	9.19967	9.73302	9.64024	9.28309	9.50184
21850	ENSMUSG00000096932.3	5033403F01Rik	lncRNA	chr13	39144595	39150581	+	3.80735	4.16993	4.16993	1.58496	2.80735	2.80735	3.16993	3	2.58496	6.30378	5.08746	5.90689	5.67243	5	7.09803	5.78136	5.67243	4.52356	4.90689	6.72792	5.83289	6.20945	6.79442	5.75489
6165	ENSMUSG00000028115.17	Bnipl	protein_coding	chr3	95148582	95158504	-	6.40939	6.61471	8.53528	5.58496	5.97728	5.04439	7.70044	9.44708	9.74651	10.6564	11.4732	10.9809	11.4263	11.1762	10.7288	11.5314	11.9181	11.0761	11.3112	11.1079	10.6564	10.6275	10.9001	10.0741
11413	ENSMUSG00000040899.15	Ccr6	protein_coding	chr17	8454875	8475973	+	4.70044	4.80735	4.80735	8.57365	8.05528	7.8392	8.94837	5.45943	3.90689	2	0	0	0	2.58496	0	1	2.32193	1	0	1	1	2.58496	2	2.80735
14313	ENSMUSG00000054435.17	Gimap4	protein_coding	chr6	48661483	48668994	+	9.66356	9.19229	9.79766	11.2732	11.346	11.8482	12.0112	9.79766	9.99435	7.33092	6.67243	8.07146	9.47776	7.02237	7.74147	7.70044	6.50779	7.87652	7.80735	7.37504	7.31288	7.86419	6.72792	6.67243
21297	ENSMUSG00000092558.4	Med20	protein_coding	chr17	47922507	47935343	+	9.4818	9.47978	9.51964	9.35535	9.46761	9.56796	9.99718	9.59246	9.5411	10.7022	10.7591	10.6909	10.5028	10.9643	11.0028	10.7457	11.0967	9.70044	9.98157	10.8439	11.0154	10.9196	10.983	11.0444
8228	ENSMUSG00000031982.6	Arv1	protein_coding	chr8	125448878	125460862	+	7.08746	7.10852	7.09803	6.64386	6.61471	7.02237	7.37504	7.02237	6.40939	8.49985	8.27146	8.07682	8.45533	8.07146	8.57365	8.49185	7.67243	7.31288	7.90689	8.64746	8.98299	8.68299	8.73132	8.42626
17506	ENSMUSG00000076534.7	Igkv12-89	IG_V_gene	chr6	68811830	68812291	-	5.35755	3.80735	3.16993	5.97728	4.24793	3.58496	4.39232	2.80735	3.90689	0	0	0	0	0	0	0	0	4	1.58496	0	0	0	0	1
10544	ENSMUSG00000038527.10	C1rl	protein_coding	chr6	124470072	124487602	+	6.32193	6.37504	4.58496	7.41785	7.56986	6.87036	7.2384	6.08746	6.44294	10.3185	12.3106	10.3565	9.92778	11.5651	10.941	9.31515	10.2021	9.32867	8.94837	10.2252	8.15482	8.98868	10.0056	9.88874
4653	ENSMUSG00000025188.16	Hps1	protein_coding	chr19	42743544	42768417	-	9.82655	9.83447	9.14975	8.97441	9.1472	9.81538	9.92333	9.38154	9.35975	10.1749	10.2992	10.1836	10.218	10.4083	10.2348	10.2372	10.6018	10.421	10.5333	10.7855	10.5469	10.6546	10.4676	10.6138
9209	ENSMUSG00000034607.7	Pof1b	protein_coding	chrX	111548128	111608348	-	8.27612	8.87652	7.04439	7.91886	7.70044	6.14975	8.48382	9	7.82655	10.5245	11.1046	10.7863	11.7723	10.3891	9.75489	11.3354	11.0098	9.09276	10.5793	11.0293	12.0607	11.5206	10.1176	10.6055
9936	ENSMUSG00000036931.16	Nfkbid	protein_coding	chr7	30121157	30128171	+	9.98299	8.83605	8.99435	11.1434	11.5479	12.58	12.7368	10.7895	10.9359	5.24793	5.42626	6.71425	6.76818	6.94251	7.5157	7.14975	4.75489	6.44294	5.85798	7.08746	8.10852	8.47573	7.05528	7.44294
5411	ENSMUSG00000026698.9	Pigc	protein_coding	chr1	161796755	161801004	+	9.83131	9.85487	9.59432	8.98584	9.31061	8.94544	9.41785	9.01402	9.26444	10.3332	10.2408	10.5333	10.3531	10.6284	10.403	10.3923	10.5479	10.0417	10.599	10.1306	10.1874	9.81698	10.3276	10.1849
10809	ENSMUSG00000039202.13	Abhd2	protein_coding	chr7	78922947	79015256	+	11.461	11.5854	12.7852	12.0895	12.0025	12.2497	12.9377	13.3435	12.5495	15.4824	14.569	15.0512	15.4619	14.4928	13.9556	14.7951	14.3433	13.5023	16.2615	13.9251	14.6246	14.6293	14.3885	14.4413
12146	ENSMUSG00000043702.10	Pde12	protein_coding	chr14	26381113	26391038	-	10.3004	9.86419	10.115	10.3276	10.5718	10.2609	10.8903	11.5421	11.1655	9.15987	9.2384	9.29232	9.5812	8.93664	8.633	9.16491	9.63662	8.77149	9.22882	9.07414	9.44708	9.18488	9.29232	8.68299
12545	ENSMUSG00000045467.14	Ttll13	protein_coding	chr7	79896124	79910569	+	3.80735	3.45943	3.58496	4.24793	3	3.32193	4.32193	4.39232	4.16993	5.78136	5.2854	4.90689	5.20945	4.75489	5.61471	5.55459	5.52356	5	4.80735	6.10852	6.22882	5.70044	5.83289	5.88264
16908	ENSMUSG00000073008.12	Gpr174	protein_coding	chrX	106299484	106340375	+	6.35755	5.83289	6.47573	9.46148	9.43045	10.2574	10.3987	7.09803	6.32193	1	2	2.32193	4	2	1.58496	3.32193	1	1	2	3.70044	4.16993	4.52356	3.58496	3.90689
3734	ENSMUSG00000022843.18	Clcn2	protein_coding	chr16	20521714	20536496	-	6.47573	5.93074	6.32193	8.17991	8.02791	7.37504	8.15482	8.37504	7.54689	10.2877	10.2515	9.64746	9.02237	10.5925	10.7649	9.55651	11.4372	9.10852	9.20945	10.5934	10.0375	9.82972	10.374	10.6284
28254	ENSMUSG00000117333.2	Gm16386	processed_pseudogene	chr17	22996191	23026710	-	4.45943	4.24793	3.70044	4.58496	5	3.70044	4.90689	5.32193	4.16993	7.27612	7.56224	7.84549	7.32193	7.66534	7.76818	7.67948	7.72792	4.58496	5.78136	8.12412	7.99435	7.69349	8.0607	8.3966
17499	ENSMUSG00000076523.3	Igkv15-103	IG_V_gene	chr6	68414424	68414909	+	13.1089	7.98299	10.1898	6.61471	5.08746	4.08746	5.24793	9.33539	7.65105	1	1	2.58496	3.32193	0	0	1.58496	1	1	0	1	0	1.58496	0	2
14954	ENSMUSG00000058435.7	Btnl4	protein_coding	chr17	34685536	34696292	-	5.32193	4.80735	5.35755	1.58496	1	4	4.75489	2.80735	2.58496	0	0	0	1	0	0	0	0	0	0	0	0	0	0	0
15624	ENSMUSG00000062980.16	Cped1	protein_coding	chr6	21985915	22256403	+	9.59246	8.26209	8.87344	11.9403	11.2021	11.2639	11.4325	10.9069	10.8001	7.18982	9.16993	7.79442	7.40088	7.26679	7.18982	5.70044	6.50779	5.67243	6.49185	6.62936	6.08746	6.49185	6.97728	6.2854
7495	ENSMUSG00000030607.8	Acan	protein_coding	chr7	78703231	78764847	+	1.58496	1	2.58496	0	0	1	1	2.58496	3.80735	11.8392	8.59991	8.46761	9.02514	7.17991	6.52356	6.70044	5	7.10852	8.24317	7.41785	6.14975	4.24793	7.08746	5.55459
7405	ENSMUSG00000030407.3	Qpctl	protein_coding	chr7	18873627	18883216	-	8.69349	8.94544	9.0634	8.81057	8.71081	9.07682	9.00562	8.76818	9.01681	10.5718	10.703	10.2336	10.4273	10.1923	10.3729	9.87498	10.1636	9.47371	9.79604	10.196	9.50978	9.78953	10.2372	9.40088
2844	ENSMUSG00000021219.17	Rgs6	protein_coding	chr12	82635066	83208830	+	4.39232	2.58496	3.90689	6.9542	6.79442	6.45943	6.75489	5.78136	6.04439	0	1	2	2	1.58496	1	2	0	0	3.16993	1.58496	2	0	0	2
10035	ENSMUSG00000037202.7	Prf1	protein_coding	chr10	61133612	61140459	+	6.24793	5.2854	5.64386	6.79442	8.09276	8.69697	8.07146	5.78136	6.10852	2	1	2.58496	4.08746	3.58496	1	4.24793	3	3	3	3.16993	3	4.32193	2.58496	3.32193
8750	ENSMUSG00000033107.7	Rnf125	protein_coding	chr18	21077682	21116919	+	10.2009	10.1472	9.74483	9.31288	9.20457	10.0848	10.196	9.44915	9.74819	5.61471	7.90689	6.53916	6.20945	6.90689	4.64386	6.71425	7.81378	2.58496	6.67243	6.50779	5.32193	5.42626	6.33985	5.16993
3414	ENSMUSG00000022297.16	Fzd6	protein_coding	chr15	38869429	38901583	+	9.82496	9.78136	9.81378	9.93517	9.59619	8.30378	9.54303	10.4767	10.032	11.3095	11.5512	11.6027	11.656	11.6004	10.7607	11.7665	11.5003	10.6184	12.0468	11.2515	11.676	11.0748	10.8727	11.2021
572	ENSMUSG00000003458.13	Ncstn	protein_coding	chr1	171893580	171910362	-	12.3343	12.6062	12.0393	11.7372	11.5132	11.952	12.0168	11.8502	11.7883	13.1763	13.249	13.2896	13.1259	13.5608	12.917	13.4346	13.4284	12.2384	13.6606	13.1442	12.9981	12.925	13.0846	12.962
1920	ENSMUSG00000018845.15	Unc45b	protein_coding	chr11	82801376	82834229	+	8.47573	7.60733	7.96	12.2381	12.3867	9.28771	9.50184	8.49985	8.47978	4.80735	3.58496	4.45943	5.83289	3.45943	6.83289	4.32193	4.32193	6.39232	4.70044	5	5.2854	3.90689	4.58496	3.32193
9303	ENSMUSG00000034855.14	Cxcl10	protein_coding	chr5	92494497	92496748	-	11.0084	9.92333	9.35315	11.5196	11.5613	9.57175	9.16993	11.3663	11.4409	6.55459	7.2854	7.19967	9.29462	8.65105	6.16993	6.71425	6.12928	7.62936	7.59991	7.05528	6.58496	7.98868	7.64386	6.59991
27977	ENSMUSG00000116498.2	Gm38563	lncRNA	chr15	61029718	61037584	+	2.80735	3.58496	5.2854	2	2	2.58496	4.85798	4.75489	5.58496	8.88874	8.5812	8.53138	7.7879	7.69349	10.8146	7.88264	7.36632	6.02237	6.47573	9.91737	8.87652	8.59991	10.058	8.0607
25424	ENSMUSG00000108368.2	Gm45053	TEC	chr6	72579987	72582485	-	6.78136	6.2854	5.88264	6.30378	6.33985	6.12928	6.49185	8.07682	7.12928	5.55459	4.64386	3.80735	3.90689	4.85798	4.85798	4.08746	4.24793	3.32193	3.58496	5.04439	4.85798	4.75489	4.58496	4.24793
13883	ENSMUSG00000051998.15	Lax1	protein_coding	chr1	133606829	133617846	-	8.80413	7.07682	7.40088	9.24079	8.94251	9.8392	10.1072	7.50779	7.08746	3.70044	3.16993	4.24793	6.20945	4.9542	5.12928	5.64386	3.45943	3.45943	4.16993	5.49185	5.35755	5.97728	5.35755	4.9542
17178	ENSMUSG00000074384.5	AI429214	protein_coding	chr8	37460758	37462687	+	6.93074	6.58496	6.65821	4.90689	5.08746	4.58496	6.14975	5.04439	5.24793	7.70736	7.31288	7.79442	7.8392	7.63662	7.83289	7.9542	7	7.42626	7.76818	7.73471	8.24793	7.8009	7.88874	7.76155
28562	ENSMUSG00000118153.2	Gm50288	lncRNA	chr18	56753721	56754169	-	2.32193	0	2.32193	2	2.58496	2.80735	3.70044	2.80735	2	0	0	0	0	0	0	1	0	0	0	0	0	0	0	0
12263	ENSMUSG00000044244.19	Il20rb	protein_coding	chr9	100339772	100368841	-	6.98868	6.14975	7.10852	8.25267	7.88874	7.60733	8.01681	8.01681	7.64386	13.5453	14.3967	13.4778	11.7385	13.2556	15.2319	11.4574	12.8961	10.6795	9.98014	13.7332	8.99435	11.9897	14.5076	13.5764
19487	ENSMUSG00000085133.3	B930095G15Rik	lncRNA	chr14	121486118	121491383	+	8.32643	7.86419	8.48784	7.20945	7.40088	6.40939	6.84549	8.33539	7.15987	10.1787	9.86109	10.2656	9.44087	10.4491	10.1886	10.5746	10.8041	8.33092	9.32193	11.2848	10.8154	10.7616	11.0238	11.5435
11665	ENSMUSG00000041794.14	Myrip	protein_coding	chr9	120130579	120303907	+	4.64386	4.90689	5.85798	9.13443	7.87036	6.64386	7.64386	7.3837	6.40939	0	5.04439	3.16993	2.32193	3.32193	1.58496	1	2	2	3	2	2	0	1.58496	1
9803	ENSMUSG00000036528.17	Ppfibp2	protein_coding	chr7	107194414	107347790	+	10.3083	10.1561	10.3208	9.75822	9.70563	9.63118	9.77149	10.0348	10.0848	11.5152	11.8506	11.4491	12.3041	11.5641	11.4083	11.9794	12.5894	10.6874	11.0668	11.3009	10.6821	11.9207	11.3961	11.4035
513	ENSMUSG00000003123.16	Lipe	protein_coding	chr7	25078952	25098135	-	11.9088	12.0708	11.2697	11.1402	11.5236	10.792	11.0768	10.3332	10.9694	8.76155	8.87344	8.74819	9.54303	8.92481	8.61102	9.33539	8.70044	8.64386	9.00562	9.30834	10.9823	9.96578	9.04439	8.97441
13748	ENSMUSG00000051243.15	Islr2	protein_coding	chr9	58103580	58111602	-	6.33985	4.58496	6.04439	8.32193	9.05799	9.93517	10.5245	7.96	8.91588	3.16993	3	5.16993	4	3	3.45943	3.45943	2	4.24793	2.80735	2.58496	3.16993	1	2.58496	2.32193
3844	ENSMUSG00000023046.7	Igfbp6	protein_coding	chr15	102052797	102057946	+	11.3371	8.93074	10.3509	13.6659	13.2584	13.0627	13.4345	12.0158	13.3204	4.75489	4.58496	8.76155	7.94251	3.32193	5.16993	2.80735	3.16993	7.98868	7.34873	6.12928	5.70044	6.82018	7.8392	5.52356
16964	ENSMUSG00000073414.9	Mpig6b	protein_coding	chr17	35281669	35285160	-	3.90689	3.90689	4.16993	1.58496	2	1	3.45943	3.70044	3.80735	5.55459	6.04439	5.75489	5.39232	5.80735	6.47573	6.59991	6.06609	6.35755	6.20945	6.10852	8.10852	7.47573	5.58496	6.26679
28325	ENSMUSG00000117505.2	Gm9993	lncRNA	chr18	7868018	7869113	-	2.80735	2.80735	2	1.58496	3.58496	2.32193	2.58496	2	3.32193	4.9542	5.24793	5.2854	4.45943	5.58496	4.64386	5.83289	5.80735	3.32193	4.16993	5.9542	6.08746	4.90689	5.78136	6.42626
55	ENSMUSG00000000318.17	Clec10a	protein_coding	chr11	70047023	70061660	+	10.6671	8.84549	8.9542	11.4414	11.9484	12.8182	12.9196	10.1408	11.9396	4.08746	2.80735	8.64746	7.67948	3.70044	4.90689	4	2.58496	7.26679	5.80735	5.85798	3.80735	5.80735	4.45943	6.37504
6643	ENSMUSG00000028955.4	Vamp3	protein_coding	chr4	151131757	151142420	-	11.722	11.5985	11.722	11.623	11.7232	11.8242	11.815	11.7283	12.2246	10.6147	10.3174	10.9556	11.3393	10.2131	10.2167	10.7465	10.0768	10.7657	11.1699	10.7879	10.6847	10.7789	10.8074	10.0307
3912	ENSMUSG00000023336.7	Wfdc1	protein_coding	chr8	120393104	120414961	+	6	2.58496	5.58496	10.2656	10.4838	6	6.62936	7.07682	6.47573	0	1	1.58496	2.58496	1	1	0	0	3.80735	1.58496	0	0	0	0	0
4213	ENSMUSG00000024340.16	Btnl2	protein_coding	chr17	34573796	34588469	+	4.9542	3.58496	3.45943	6.65821	6.72792	6.72792	7.44294	4.85798	5.64386	2	1	2.58496	2	0	1	1	1.58496	0	0	2	2	2.58496	2.58496	2.58496
4733	ENSMUSG00000025337.11	Sbds	protein_coding	chr5	130274572	130284371	-	11.3767	11.2854	10.973	11.1605	11.0614	10.9744	11.2609	11.0238	11.432	9.92926	10.3531	10.4252	10.6321	10.6804	10.2969	10.255	10.5362	10.7151	10.6129	10.5038	10.796	10.5245	10.3945	10.3966
12616	ENSMUSG00000045817.9	Zfp36l2	protein_coding	chr17	84491359	84495375	-	13.1621	12.6847	13.8749	12.7793	13.0124	14.1637	14.2592	13.5927	13.1277	11.4722	11.2726	11.7694	11.3404	12.0049	11.5948	11.4998	11.1984	10.3761	12.1443	12.2167	11.5732	11.585	12.3373	11.2354
10526	ENSMUSG00000038497.8	Tmco3	protein_coding	chr8	13338190	13372924	+	9.33092	9.5216	8.78136	9.78953	9.76818	9.90989	10.0458	10.0444	9.69174	12.0701	11.6493	11.5206	12.3149	11.4419	10.6165	12.0314	11.3767	10.1874	11.4686	11.178	11.8642	11.6059	10.8478	11.2258
6677	ENSMUSG00000029001.16	Fbxo44	protein_coding	chr4	148237257	148244939	-	8.12412	8.06609	7.57743	7.14975	7.07682	5.70044	7.21917	7.56986	7.04439	8.69697	8.633	9.11894	8.30834	8.9629	9.85331	9.30606	9.25974	9.35094	9.28077	8.99435	9.29692	9.04439	8.98299	9.07146
9364	ENSMUSG00000035042.3	Ccl5	protein_coding	chr11	83416604	83421344	-	9.03067	7.99435	8.97441	9.87498	10.3815	10.7465	10.3276	9.00843	9.59805	4	6.75489	6.87036	7.55459	6.65821	4.85798	6.59991	6.79442	7.72792	5.49185	5.83289	5.32193	6.72792	5.16993	5.83289
13308	ENSMUSG00000049001.6	Ndnf	protein_coding	chr6	65648574	65689310	+	5.32193	4.80735	4.52356	7.75489	8.18488	9.21189	9.71939	8.50383	7.65105	1.58496	2.32193	3.32193	4.24793	3.90689	2	1.58496	2.58496	1	3	2	1	3.16993	2.58496	1
1123	ENSMUSG00000008384.9	Sertad1	protein_coding	chr7	27186335	27189741	+	10.716	10.2912	10.3264	12.6092	12.4184	11.4099	11.9359	12.4078	12.6096	9.29921	8.98299	9.23122	9.49386	9.15482	8.94837	8.56605	8.35755	10.6537	9.44915	8.74147	9.13699	8.67243	8.64746	8.24793
14464	ENSMUSG00000055301.9	Adh7	protein_coding	chr3	137923521	137939143	+	6.71425	5.24793	6	7.76155	6.94251	8.05528	7.90689	7.62936	7.76818	1	2.80735	4.08746	3.16993	2	2	2	1	3.32193	3.80735	2.58496	5.72792	0	1	0
21875	ENSMUSG00000096988.2	A930029G22Rik	lncRNA	chr17	69723655	69746299	-	1.58496	2	1	2	2	1	2.58496	2	1.58496	3.90689	4.24793	3.90689	3	3.70044	4.52356	3.16993	3.45943	2.58496	3.16993	3.90689	4.52356	4.58496	4.45943	4.64386
17122	ENSMUSG00000074194.5	Zfp791	protein_coding	chr8	85835182	85849724	-	6.12928	5.85798	6.79442	6	5.78136	5.04439	6.06609	7.31288	6.94251	7.92481	8.50383	7.96	8.21432	8.01681	8.2854	8.28077	7.81378	6.84549	7.93664	8.59619	7.7879	8.00562	8.44294	8.24317
26255	ENSMUSG00000110830.2	Gm46218	lncRNA	chr10	29173930	29189821	-	2.80735	1.58496	2	2	2.58496	2.80735	2.58496	2.32193	2.32193	6	6.75489	6.64386	5.42626	6.32193	4.64386	6.76818	6.64386	2	5.16993	6.80735	6.39232	6.08746	6.80735	6.33985
5603	ENSMUSG00000027030.16	Stk39	protein_coding	chr2	68040789	68302612	-	11.5053	11.8218	11.3231	9.79604	9.98442	9.8009	10.668	11.4115	11.204	12.6582	13.0841	13.0504	12.8061	12.8798	12.6179	13.0446	13.4993	12.5885	12.8956	12.9817	11.7703	12.3276	12.902	13.0987
26760	ENSMUSG00000112503.2	Gm18409	transcribed_processed_pseudogene	chr10	99474584	99477782	-	2.32193	0	0	1	0	0	2	2.32193	1	4.52356	5	4.08746	5	4.75489	3.16993	3.70044	6.30378	2.58496	3.45943	3.70044	3.80735	4.52356	4.58496	5.16993
237	ENSMUSG00000001420.14	Tmem79	protein_coding	chr3	88235962	88243455	-	9.18239	9.69349	9.54689	6.50779	7.36632	5.85798	7.84549	9.59991	9.38154	10.9549	11.8357	11.5118	11.584	12.0875	11.2107	12.6355	12.5046	12.6253	12.3357	11.3415	11.5236	11.4717	10.9564	12.0597
20978	ENSMUSG00000090919.7	Pabpc4l	protein_coding	chr3	46396632	46402654	-	3.80735	3	5	4.16993	4.39232	4.58496	5.70044	6.20945	5.52356	8.26209	8.29921	8	6.83289	7.89482	7.54689	7.45121	8.33539	5.80735	7.18982	8.59246	7.32193	7.11894	8.51175	8.61839
19870	ENSMUSG00000086061.8	Gm13075	lncRNA	chr4	141126140	141138502	+	0	0	0	0	0	0	0	0	0	3.80735	5.12928	4.45943	3.70044	7.6865	3.32193	2.32193	3.70044	3.58496	4.80735	4.52356	1.58496	4.08746	3.58496	6.78136
4181	ENSMUSG00000024271.9	Elp2	protein_coding	chr18	24735923	24772564	+	10.5613	10.623	10.6156	10.7074	10.6961	10.9307	11.2119	11.4747	11.0478	11.5103	11.7091	11.6891	11.7744	11.5167	11.375	11.7065	11.8826	11.412	11.9593	11.774	11.7048	11.5793	11.7616	11.6742
12061	ENSMUSG00000043259.16	Fam13c	protein_coding	chr10	70276311	70394566	+	8.07146	7.85175	7.60733	9.67772	9.38802	9.29002	9.39446	9.14466	9.01959	6.78136	5.52356	6.45943	7.69349	5.67243	6.67243	4.70044	4	4.70044	6.16993	5.93074	5.70044	5.75489	4.75489	4.80735
24890	ENSMUSG00000106820.2	D5Ertd605e	lncRNA	chr5	147355411	147359854	+	3	2.32193	3.16993	3.32193	3.80735	4	3.80735	3.70044	3.80735	4.80735	5.39232	5.58496	5.80735	5.35755	5.49185	4.85798	5.45943	6.47573	5.52356	5.55459	4	5.20945	4.90689	5.88264
1525	ENSMUSG00000015354.9	Pcolce2	protein_coding	chr9	95519654	95580149	+	9.16993	7.12928	8.81378	11.4522	11.6188	11.9798	12.2033	10.332	11.3151	6.97728	4.58496	7.50779	5.16993	3.16993	5.32193	4	2	5.32193	4.24793	4.58496	1	1.58496	4.39232	2
11647	ENSMUSG00000041741.11	Pde3a	protein_coding	chr6	141194995	141453174	+	8.43045	7.74147	7.71425	10.8368	10.3966	10.3498	10.444	10.1215	9.64024	6.91886	5.35755	6.35755	6.82018	5.04439	6.02237	4.39232	3.32193	5.58496	5.49185	3.90689	3.90689	2	5.39232	5
3465	ENSMUSG00000022386.13	Trmu	protein_coding	chr15	85763513	85781595	+	8.34873	8.2384	8.44708	8.01681	8.10852	8.21432	8.37069	8.29462	8.18488	9.90238	9.16239	9.49185	9.37721	9.12153	10.1085	9.53333	9.33539	8.61839	8.79442	9.81858	10.1137	9.76818	9.8857	9.67066
8977	ENSMUSG00000033910.14	Gucy1a1	protein_coding	chr3	81999734	82053096	-	8.3966	8.16993	8.90388	11.0189	10.2761	9.84392	10.0808	9.76321	9.92035	7.05528	6.78136	7.3837	7.89482	6.2854	7.55459	6.02237	6.26679	6.40939	7.84549	6.89482	6.76818	5.20945	6.35755	5.42626
10532	ENSMUSG00000038508.8	Gdf15	protein_coding	chr8	71082043	71085106	-	10.8368	10.4909	9.01681	8.46761	8.31288	10.6653	8.98014	9.20457	10.2432	6.89482	5.24793	6.26679	5.61471	6.02237	6.08746	3.90689	3.58496	4.64386	4.24793	6.47573	2.80735	6.08746	7.60733	5.64386
4866	ENSMUSG00000025597.14	Klhl4	protein_coding	chrX	113384030	113470526	+	6.44294	6.30378	7.40939	9.41363	9.11894	8.27612	8.27146	7.93664	8.19476	4.80735	4.16993	5.58496	6.39232	3	5.32193	3.58496	4.08746	4.16993	4.9542	3.32193	3	2.32193	3.58496	2.80735
21093	ENSMUSG00000091549.2	Gm6548	processed_pseudogene	chr17	79158221	79159385	-	8.18982	8.36632	7.8392	8.12412	8.05528	7.88874	8.12928	8.14466	8.36632	8.53138	9.22641	9.29462	9.47978	9.84392	9.90839	9.31967	9.16993	8.8392	8.73471	9.74483	9.71425	9.94251	9.75989	9.33316
9063	ENSMUSG00000034175.14	Rhbdd3	protein_coding	chr11	5048926	5056093	+	8.54689	8.71425	8.03892	8.54689	8.76155	7.70736	8.17493	8.23362	8.32193	9.45327	9.65284	9.2384	9.34207	9.63662	9.60548	9.06609	9.63481	8.82337	8.91886	9.39232	9.49985	9.34873	9.23122	9.26209
16739	ENSMUSG00000071632.11	2510002D24Rik	protein_coding	chr16	18655328	18658910	+	8.50383	8.35315	8.56605	8.37069	8.68299	7.97154	8.3443	8.35315	8.61839	8.75822	8.96578	9	9.13699	9.14211	9.71425	9.22882	9.49586	9.27146	9.01681	9.52943	9.50779	9.4818	9.36851	9.50383
9459	ENSMUSG00000035329.8	Fbxo33	protein_coding	chr12	59247441	59266511	-	9.89633	9.68475	9.95565	10.9293	10.7305	11.0485	11.1886	11.2568	11.432	8.92778	9.18735	9.41151	9.47776	8.84862	9.03892	9.13955	8.87344	8.34873	9.20457	9.20457	9.22882	9.37069	9.2854	9.07948
8786	ENSMUSG00000033233.18	Trim45	protein_coding	chr3	100829518	100844236	+	6.79442	6.62936	6.62936	7.78136	7.50779	6.26679	7.33985	7.75489	7.62936	8.55842	8.40939	8.33539	8.57743	8.19476	8.3966	8.27146	8.56605	8.59991	8.633	8.64386	8.06609	8.3443	8.62936	8.27612
16822	ENSMUSG00000072582.10	Ptrh2	protein_coding	chr11	86574811	86583283	+	9.29232	9.13443	9.1472	8.84549	9.10591	8.33539	8.96	9.59991	9.46352	10.062	10.6653	10.3219	10.6284	10.3151	9.94398	9.94544	10.5333	10.4094	10.1421	10.0553	9.7364	9.79604	10.2527	10.1085
13552	ENSMUSG00000050270.13	Tmem220	protein_coding	chr11	66915980	66926138	+	6.04439	5.72792	5.80735	6.71425	6.80735	6.75489	6.39232	6.16993	5.9542	7.27612	7.74819	7.55459	7.55459	7.91886	7.24793	7.76155	7.78136	6.65821	7.78136	7.59246	7.63662	7.59991	7.2384	8.15482
11717	ENSMUSG00000041975.18	Mettl8	protein_coding	chr2	70794905	70885927	-	8.5157	8.42206	8.55075	7.93664	8.5157	8.44708	8.633	8.85798	8.80413	9.54496	9.56605	9.64926	9.44501	9.38154	9.73978	9.61102	9.89482	8.79116	8.98584	10.0028	9.72962	9.57932	9.86264	9.81698
8791	ENSMUSG00000033256.15	Shf	protein_coding	chr2	122179373	122199643	-	10.1228	10.5304	9.81218	7.15987	7.35755	7.44294	8.23362	9.21917	9.16239	12.2357	13.2237	12.4971	11.4131	12.6517	13.2537	11.6106	13.5895	12.7863	11.4712	12.0192	10.7381	11.4089	12.513	12.032
10768	ENSMUSG00000039114.17	Nrn1	protein_coding	chr13	36909335	36919105	-	4.39232	1.58496	4.24793	7.88264	7.41785	6.14975	6.83289	5.70044	5.12928	1.58496	0	1.58496	1	2	0	0	0	0	2.32193	2	1	0	0	0
5698	ENSMUSG00000027254.14	Map1a	protein_coding	chr2	121120081	121141313	+	6.85798	6.24793	6.55459	9.90238	9.01123	8.91588	9.16742	8.37938	8.25267	5.35755	4.08746	5.55459	5.58496	2.32193	4.9542	3.80735	2.80735	5.04439	5.04439	3.16993	2.80735	3.90689	3.45943	2.80735
3820	ENSMUSG00000023010.16	Tmbim6	protein_coding	chr15	99290763	99307930	+	14.5895	14.8281	14.5615	13.5641	13.6177	13.8539	13.9936	14.1791	14.5324	15.4772	16.0848	15.6935	15.7422	16.2067	15.9549	16.0311	16.4267	15.5047	16.0941	15.3832	15.1225	15.2069	15.2695	15.1635
10285	ENSMUSG00000037922.14	Bank1	protein_coding	chr3	135759124	136031827	-	8.19476	7.64386	7.88264	11.0908	10.7356	10.8588	11.4737	8.66178	9.224	3.70044	4.80735	5.90689	4.52356	1.58496	2.32193	4	2.80735	2	3.32193	5.9542	5	5.35755	5.16993	6.79442
7251	ENSMUSG00000030111.10	A2m	protein_coding	chr6	121612335	121656186	+	1.58496	1	2.32193	4.85798	4.45943	2.80735	2.32193	3.80735	6.04439	12.9899	9.97154	11.2414	10.4778	9.74315	6.79442	9.55651	7.83289	9.30834	10.8424	6.83289	9.00282	8.07682	6.58496	9.46557
12562	ENSMUSG00000045569.8	Mc2r	protein_coding	chr18	68539978	68562391	-	2.32193	2.32193	2.80735	3.58496	3.58496	4.24793	4.58496	1.58496	4.24793	0	0	1.58496	2.32193	0	0	0	0	0	1	0	0	0	0	0
19519	ENSMUSG00000085207.2	Gm11767	lncRNA	chr11	119826629	119833524	-	2	2.58496	2.80735	1.58496	2.80735	3.45943	3.32193	2.58496	3.32193	5.2854	6.49185	5.70044	4.16993	5.61471	7.05528	5.08746	6.35755	4.32193	4.45943	6.76818	5.42626	4.70044	6.70044	6.18982
15987	ENSMUSG00000065599.4	Mir23b	miRNA	chr13	63448298	63448371	+	0	1	1	1	1	1	2	2.32193	1	5.12928	3.90689	5.24793	3.45943	5	5.45943	6.79442	3	4.32193	2.58496	5.49185	6.44294	5.64386	4.32193	6.47573
17558	ENSMUSG00000076652.5	Ighv7-3	IG_V_gene	chr12	114116800	114117264	-	11.2174	8.41363	9.96723	6.16993	3.45943	5	4.75489	4.45943	7.3837	0	1.58496	2.32193	2.58496	0	0	0	1	0	0	0	1.58496	0	1	0
17809	ENSMUSG00000078700.11	D030028A08Rik	lncRNA	chr11	96807096	96855886	+	6.40939	7.04439	7.2854	6.70044	6.40939	6.62936	7.16993	7.33092	6.75489	8.64024	8.87652	8.67596	8.92184	8.21432	8.35755	8.79116	8.99152	6.98868	8.16993	9.41363	8.76155	8.66534	9.58308	8.96867
4540	ENSMUSG00000024968.15	Rcor2	protein_coding	chr19	7244690	7252590	+	5.72792	4.80735	5.70044	5.97728	6.06609	6.18982	6.50779	6.55459	5.49185	10.5177	8.55842	9.24317	8.86419	7.99435	8.87652	7.94837	8.05528	8.08215	7.97154	9.28309	7.69349	7.61471	9.88111	7.59991
116	ENSMUSG00000000731.16	Aire	protein_coding	chr10	77865856	77879444	-	3.16993	2	4.45943	4	3.16993	3	3.80735	4.08746	2.80735	8.49586	7.78136	5.88264	5.78136	8.29002	7.2384	5.9542	8.22882	5.04439	5.20945	8.06609	6.55459	7.02237	8.03892	7.92481
3657	ENSMUSG00000022711.17	Pmm2	protein_coding	chr16	8455538	8480331	+	10.6768	10.7566	10.6768	9.9571	10.0914	10.3365	10.5265	10.128	10.3923	10.7912	10.9801	10.9366	11.1997	11.1978	11.3891	11.1561	11.0614	11.1542	11.0175	11.3487	11.4014	11.357	11.2755	11.2491
10770	ENSMUSG00000039116.8	Adgrg6	protein_coding	chr10	14278327	14421403	-	7.6865	7.25739	8.56605	10.0471	9.77808	10.1573	10.4115	10.1724	9.75989	12.3726	13.086	12.5548	11.8277	12.3026	12.145	12.8492	13.4015	10.4939	12.0802	12.7387	12.9753	12.1808	12.4656	12.0664
1616	ENSMUSG00000015981.13	Stk32c	protein_coding	chr7	138683554	138793223	-	5.24793	4.08746	4.75489	6.53916	6.58496	6.71425	6.40939	5.58496	5.75489	3.32193	1.58496	3.45943	4.24793	2.80735	3.16993	2	1.58496	3.16993	4	2.58496	3	2.58496	2.32193	1.58496
7696	ENSMUSG00000030990.19	Pgap2	protein_coding	chr7	101859415	101887774	+	10.1459	10.3242	10.1972	9.53528	9.53138	9.94544	9.54496	9.78463	10.0279	10.4818	11.0375	10.4553	10.8549	10.9241	10.5362	10.8289	11.1774	10.6321	10.9986	10.774	11.1618	10.8719	10.7108	10.545
19830	ENSMUSG00000085962.9	Gm16984	lncRNA	chr13	35147965	35174435	+	4.32193	2.80735	2.58496	2.80735	2.80735	3	3.32193	2.32193	3	4.75489	4.80735	5.45943	4.08746	4.52356	5.42626	5.39232	6.65821	4.58496	5.12928	5.39232	4.90689	4.85798	5.35755	6.37504
24656	ENSMUSG00000106157.2	4930555A03Rik	lncRNA	chr3	150999763	151002278	+	3.90689	3	2.32193	4.64386	4.80735	5.88264	6.02237	3.80735	4	0	0	2	1.58496	1	1	1	0	2	1	0	0	1	1	2.32193
8335	ENSMUSG00000032186.16	Tmod2	protein_coding	chr9	75472903	75518607	-	7.97728	7.07682	8.09803	11.0105	10.4929	10.0539	10.4367	10.207	9.75489	6.59991	5.04439	6.55459	6.49185	6.2854	5.35755	6	4.85798	6.08746	7.55459	5.90689	6.33985	5.88264	6.32193	5.24793
12393	ENSMUSG00000044770.15	Scml4	protein_coding	chr10	42736366	42836776	+	9.43254	8.79442	8.72792	9.14975	9.42836	10.668	10.8154	10.3106	8.97441	11.2814	11.4656	11.4712	11.0661	11.7266	12.168	11.8853	11.7343	10.5971	11.5967	11.9513	11.7595	11.821	11.9614	12.4843
13453	ENSMUSG00000049755.15	Zfp672	protein_coding	chr11	58205940	58221165	-	9.13443	9.224	8.89178	9.40727	9.66178	8.62571	9.05528	9.07948	8.94544	9.78136	9.84392	9.99152	10.0471	9.89633	10.268	10.4284	10.2082	9.59059	9.73132	10.4189	10.4398	10.268	10.3998	10.2444
25036	ENSMUSG00000107201.2	5930420M18Rik	TEC	chr5	31054644	31056924	+	4.45943	4.90689	4.64386	2.80735	3.58496	3	3.70044	5.39232	4.85798	6.85798	6.35755	6.20945	6.32193	6.44294	6.82018	6.44294	6.59991	5.39232	5.88264	7.54689	7.21917	7.08746	7.64386	7.18982
857	ENSMUSG00000005696.12	Sh2d1a	protein_coding	chrX	41591330	41618207	+	4.70044	4	4.58496	6.14975	6.61471	7.63662	7.10852	3.45943	4.58496	0	1	2.32193	3.45943	0	1	0	1.58496	0	0	1.58496	1.58496	2.58496	1.58496	0
7815	ENSMUSG00000031273.17	Col4a6	protein_coding	chrX	139948399	140257072	-	10.858	10.7142	9.71768	8.98299	9.27146	8.00562	9.97441	11.6795	9.90388	13.3998	12.9359	12.5798	11.9975	12.5637	12.3451	12.7004	12.9318	11.2033	12.9065	12.7326	13.1646	12.0372	12.8059	12.6239
8685	ENSMUSG00000032890.18	Rims3	protein_coding	chr4	120712013	120753776	+	6.79442	6.50779	7.40939	5.85798	6	7.03342	7.5157	8.48382	7.6865	9.85953	9.13443	9.6987	8.37938	9.07948	9.95855	10.6653	10.3106	8.47978	9.86728	10.9061	9.25974	9.72962	10.5868	9.73132
22323	ENSMUSG00000097877.3	Gm26703	lncRNA	chr5	104257083	104267553	+	2	1	2.32193	4.08746	3.32193	3.70044	3.58496	2.32193	1.58496	6.2854	5.97728	6.35755	4	6.71425	6.74147	6.61471	5.49185	5.32193	4.64386	6.30378	7.45943	5.16993	6.20945	5.70044
14362	ENSMUSG00000054708.18	Ankrd24	protein_coding	chr10	81464374	81483444	+	7.93074	7.52356	8.5157	8.29002	8.2384	7.24793	7.88264	8.2854	7.70736	10.6064	11.258	10.4808	10.2131	10.6742	12.7087	10.7108	10.9851	9.03892	8.76487	11.8914	10.9535	11.3848	11.7296	11.4686
10607	ENSMUSG00000038668.15	Lpar1	protein_coding	chr4	58435255	58553898	-	9.90087	9.59805	8.96	10.7065	10.6257	10.8424	11.2538	10.4398	10.5821	6.35755	8.57743	7.57743	7.66534	7	6.06609	4.32193	7.65821	7.13955	7.12928	5.39232	4.08746	4.70044	5.2854	5.2854
698	ENSMUSG00000004565.16	Pnpla6	protein_coding	chr8	3565384	3594267	+	10.0688	10.0888	9.79604	9.94983	9.89026	10.0861	10.5304	9.93664	9.3837	11.4924	11.1911	11.3112	11.3078	11.4635	11.7789	11.8978	10.6609	10.2609	11.2662	11.7275	12.1715	11.8868	11.7936	11.6618
6726	ENSMUSG00000029086.16	Prom1	protein_coding	chr5	44150962	44259374	-	7.7211	6.70044	5.08746	10.0265	8.74147	8.03342	9.02237	8.98014	6.6865	13.5606	13.14	12.9692	14.1911	12.0738	10.3597	13.8384	13.9784	11.1092	11.8937	11.7147	11.4564	13.8793	11.0126	12.3041
235	ENSMUSG00000001418.14	Glmp	protein_coding	chr3	88232330	88238620	+	12.2533	12.4115	11.1157	10.8642	10.9858	11.4533	11.3559	10.9794	11.4502	12.6821	13.0612	12.9812	12.8574	13.4211	13.0308	12.9769	13.3667	13.3292	13.062	12.6339	12.445	12.4612	12.4974	12.5531
7457	ENSMUSG00000030532.7	Hddc3	protein_coding	chr7	79992852	80000295	+	7.56986	7.32193	6.87036	7.62205	8.04985	6.67243	7.14975	7.62936	7.53916	8.20945	8.53138	8.41363	8.17493	8.44708	8.82018	8.55842	8.84862	8.65821	8.29921	8.59619	8.16993	8.20945	8.30834	8.74147
12114	ENSMUSG00000043518.8	Rai2	protein_coding	chrX	160500065	160562492	+	7.79442	7.2384	7.44294	9.10591	9.10852	7.24793	7.87652	8.33985	7.85175	5.2854	5.70044	6.42626	6.24793	5.72792	5.52356	5.85798	5.72792	7.2854	5.12928	5.85798	5.45943	4.9542	5.32193	4.45943
12797	ENSMUSG00000046687.7	Gm5424	processed_pseudogene	chr10	61906902	61908141	+	2	1	3	1.58496	2	2.80735	1.58496	1.58496	1.58496	4.39232	4.85798	4.85798	4.85798	3.70044	3.58496	4.39232	4.08746	5.04439	4.80735	4.39232	2.58496	3.80735	4.70044	3.32193
279	ENSMUSG00000001657.8	Hoxc8	protein_coding	chr15	102899039	102902543	+	6.39232	5.35755	5.16993	8.01681	7.45943	8.03342	7.94251	7.05528	7.20945	1.58496	1.58496	4.32193	4.52356	1.58496	0	1.58496	1.58496	5.08746	1	3.90689	1	1	1.58496	2.80735
2493	ENSMUSG00000020601.9	Trib2	protein_coding	chr12	15841728	15866923	-	9.66178	8.57365	9.51373	10.007	9.96578	10.7465	10.8887	9.8009	8.79766	13.1917	11.7313	12.245	12.9148	11.8467	12.6985	11.8657	10.8455	11.4914	12.2476	12.236	12.0458	11.6826	12.6815	11.5182
3279	ENSMUSG00000022044.15	Stmn4	protein_coding	chr14	66581745	66599129	+	4.64386	1.58496	4.90689	6.96578	7	7.40088	7.89482	7.20945	7.46761	1	0	2.32193	2.32193	1.58496	1	1	0	2	2	1	2.32193	2	1	1.58496
10358	ENSMUSG00000038077.8	Kcna6	protein_coding	chr6	126685292	126717637	-	4.52356	4.32193	3.45943	8.32643	7.50779	5.12928	6.83289	6.20945	4.32193	9.47168	8.35755	11.4589	8.92184	9.49586	10.2527	11.2009	9.61102	10.8289	11.7296	10.0196	9.77643	9.57932	8.82972	9.99152
25377	ENSMUSG00000108242.2	9330118I20Rik	lncRNA	chr6	63225478	63234609	-	0	0	0	0	0	0	0	0	0	1.58496	3.90689	5.45943	2.32193	2.32193	7.17991	4.16993	3.58496	3.32193	2.80735	5.80735	4.58496	4	5.08746	4.85798
13651	ENSMUSG00000050777.8	Tmem37	protein_coding	chr1	119995107	120001804	-	7.16993	6.04439	6.50779	7.61471	8.35755	8.65105	9.0954	7.43463	7.94837	9.88111	10.5887	12.0289	10.7912	12.2998	10.9629	11.1137	10.9061	11.577	11.8126	10.8611	8.7039	9.95274	10.4325	11.6334
14547	ENSMUSG00000055799.14	Tcf7l1	protein_coding	chr6	72603361	72766237	-	9.97154	10.42	10.5469	10.0417	9.80735	9.76818	10.3004	10.5018	10.5236	8.59619	7.62936	7.84549	7.97154	8.55842	8.22882	7.37504	8.15482	8.53528	9.25739	8.73809	7.5157	6.91886	8.80413	6.45943
6545	ENSMUSG00000028788.15	Ptp4a2	protein_coding	chr4	129705012	129743796	+	12.9076	12.6022	12.7536	13.9959	14.0423	13.6774	13.6771	13.411	13.5985	12.0161	11.5088	12.3058	12.4757	11.6239	11.2556	11.9549	11.5333	12.0206	12.5575	11.9936	11.9593	12.1421	11.948	11.5999
2121	ENSMUSG00000019932.9	Kera	protein_coding	chr10	97442741	97449554	+	3.16993	1.58496	2.58496	6.42626	5.97728	4.08746	5.45943	8.07146	8.59246	0	0	0	0	0	0	0	0	0	1	0	0	0	0	0
12970	ENSMUSG00000047446.19	Arl4a	protein_coding	chr12	40055446	40088024	-	10.8611	10.7781	12.061	10.5575	10.6627	10.5038	10.6821	10.3718	11.1331	8.94544	9.17243	8.87652	9.47776	9.18735	8.71768	9.51373	9.07948	9.45327	10.3095	9.13186	9.84235	8.59619	8.87958	9.45943
25088	ENSMUSG00000107369.2	Gstm2-ps1	processed_pseudogene	chr5	116770967	116771623	-	2.80735	2	2.32193	4	4.08746	3.90689	4.45943	3.45943	3.32193	1.58496	1	1.58496	1	1	0	0	0	1.58496	1	0	1	1.58496	1	1.58496
14975	ENSMUSG00000058569.9	Tmed9	protein_coding	chr13	55721545	55745510	+	12.4755	12.7899	12.5008	12.0382	11.8494	12.1963	12.1904	12.6255	12.7017	13.9657	13.8409	13.7938	13.9071	13.9763	14.0251	13.4663	13.3134	13.6108	13.8941	13.2936	13.0215	13.0116	13.4297	13.0715
20777	ENSMUSG00000090019.6	Gimap1	protein_coding	chr6	48715988	48720729	+	7.20945	6.20945	6.76818	9.03342	8.99718	9.77479	10.0293	7.42626	6.90689	3.70044	3.58496	4.39232	6.04439	3.32193	5.24793	4.45943	4.32193	5.20945	4.58496	4.39232	4.52356	5.2854	3.90689	4.70044
6845	ENSMUSG00000029281.14	Smr2	protein_coding	chr5	88234415	88256912	+	0	0	1	0	0	1	1	1	1	2	3.80735	6	3.32193	3.90689	7.8009	4.70044	4.64386	3.45943	3	5.39232	5.39232	5.20945	4.70044	4.16993
8809	ENSMUSG00000033323.15	Ctdp1	protein_coding	chr18	80451174	80512910	-	9.54689	9.59619	9.48985	9.73978	9.81858	10.5517	10.5517	10.3707	10.4584	8.78136	8.40939	8.56224	9.05257	8.74147	8.26209	8.72792	8.53916	8.92778	9.44501	8.6865	8.98584	8.98584	8.8009	8.90989
7721	ENSMUSG00000031075.20	Ano1	protein_coding	chr7	144142286	144305711	-	12.1759	12.3837	14.2418	11.6188	11.294	10.268	12.67	13.7707	13.4582	15.3063	16.2582	15.857	15.2014	15.6707	15.2722	16.4178	16.8803	13.8565	15.8154	15.7565	15.5258	15.3389	15.5903	15.5005
13945	ENSMUSG00000052371.6	Hoxd3os1	lncRNA	chr2	74533592	74546474	-	3.80735	3.58496	4.16993	6.55459	7.40088	5.72792	5.93074	4.85798	5.24793	0	1.58496	2.58496	2	2.32193	3	0	0	2.80735	0	0	1	0	0	1
6186	ENSMUSG00000028152.11	Tspan5	protein_coding	chr3	138447956	138613666	+	8.87652	8.60733	8.86728	9.70563	9.70563	10.218	10.4898	10.1215	9.9571	12.1774	11.5324	12.5333	11.357	11.3918	11.3982	11.3134	11.021	11.0987	11.8329	11.7549	11.2414	10.7356	11.809	11.1655
22277	ENSMUSG00000097784.2	A430105J06Rik	lncRNA	chr1	186481593	186485118	+	2	3.45943	3.70044	2.32193	2.80735	2.58496	2.80735	3.32193	2.58496	5.88264	5.04439	6.16993	5.12928	5.55459	7.30378	5.12928	5.39232	4.24793	3.70044	6.12928	6.10852	5.97728	6.96578	5.45943
25200	ENSMUSG00000107728.2	Gm38910	lncRNA	chr6	134582197	134584644	-	8.54689	8.89178	8.56224	6.42626	6.14975	6.35755	7.43463	7.90689	7.70736	9.01681	10.5018	10.0224	9.70908	10.7108	10.2515	10.9751	10.6411	9.44708	10.2958	10.4263	9.89026	10.0526	9.74819	9.88874
22321	ENSMUSG00000097875.3	Gm26704	lncRNA	chr15	38866680	38869580	-	2.58496	2.32193	2.80735	3.32193	1	0	3	3	2	4.75489	5.04439	5.16993	4.85798	5.55459	5.88264	5.42626	5.49185	4	4.08746	5.80735	6.58496	5.32193	4.85798	6.85798
3525	ENSMUSG00000022483.18	Col2a1	protein_coding	chr15	97873483	97902576	-	1.58496	0	2.80735	3.90689	3.90689	3.16993	2.32193	4.70044	3.32193	13.9631	10.4696	10.7423	11.2009	8.27612	8.76818	11.4051	6.44294	11.0175	13.1194	10.9129	7.81378	8.90388	10.3815	5.12928
2281	ENSMUSG00000020225.11	Tmbim4	protein_coding	chr10	120037495	120060822	+	11.4263	11.4486	10.5147	10.42	10.3174	10.1687	10.2877	10.151	10.5651	11.4656	12.0053	11.8819	12.1858	12.2966	12.5409	11.6939	12.1134	12.0179	11.9989	11.7561	11.6475	11.6484	11.5962	11.656
16742	ENSMUSG00000071637.6	Cebpd	protein_coding	chr16	15705150	15708895	+	12.5758	12.2158	12.4278	11.4564	12.1849	11.0063	12.1523	12.793	13.278	7.9542	8.25267	9.57932	9.17243	11.0451	8.6865	8.58871	8.27612	10.6366	10.3072	8.81057	9.64746	9.18735	8.70736	10.4471
18096	ENSMUSG00000080316.12	Spaca6	protein_coding	chr17	18047420	18063271	+	9.07414	8.40939	8.23362	7.84549	7.53916	7.5157	7.6865	8.84235	6.76818	11.2808	10.9513	11.0389	10.2958	10.6978	11.5103	11.0708	10.9651	9	9.17742	11.741	12.5703	11.8734	11.9697	12.0651
16927	ENSMUSG00000073139.10	Tmem185a	protein_coding	chrX	69503359	69520786	-	9.71939	9.67596	9.59059	10.1254	10.1137	9.69174	9.93221	9.86882	9.84078	11.1478	11.4383	11.4404	11.2773	11.5812	11.0761	11.4089	11.656	10.978	11.3208	10.8463	10.3794	10.3554	10.6786	10.5187
24641	ENSMUSG00000106103.2	Gm43081	TEC	chr5	108459236	108460615	-	1.58496	2	2	1	1.58496	1	0	1.58496	1	5.42626	4.08746	4	4.75489	4.16993	5.90689	4.64386	4	2.58496	2.32193	5.04439	5.85798	5.42626	6.12928	5.08746
16207	ENSMUSG00000067610.2	Klri1	protein_coding	chr6	129674181	129694095	-	4.16993	3	3.45943	5.49185	4.90689	5.85798	5.72792	4.64386	6.16993	2.32193	1	2.58496	3.32193	0	1	1	0	1.58496	1.58496	1.58496	0	0	1.58496	1.58496
12600	ENSMUSG00000045744.12	Bricd5	protein_coding	chr17	24692858	24694443	+	5.70044	5.67243	5.88264	3.32193	3.32193	3.32193	4.85798	5.97728	6.22882	7.50779	8.88874	8.21432	7.09803	9.18488	9.71768	9.39017	9.33316	8.84862	8.06609	8.71768	6.6865	7.91886	8.8009	8.01681
15235	ENSMUSG00000060275.15	Nrg2	protein_coding	chr18	36150705	36330433	-	6.79442	5.83289	6.6865	5.93074	6.33985	5.90689	7.06609	8.08746	7.2384	9.72962	10.5236	10.0674	8.76155	10.3945	9.71939	9.79279	10.6064	8.09803	9.44501	9.76155	7.62205	8.53528	9.56796	9.33539
17508	ENSMUSG00000076536.4	Igkv4-86	IG_V_gene	chr6	68887395	68887957	-	2	5.52356	2.58496	6.74147	6.44294	3.45943	2.32193	2.32193	6.61471	0	0	0	0	0	0	0	0	0	0	0	0	0	0	0
16828	ENSMUSG00000072596.5	Ear2	protein_coding	chr14	44340111	44340991	+	7.79442	6.37504	6.16993	7.82018	9.39017	10.2009	10.6036	7.12928	8.5157	2	2.32193	4.08746	4.16993	1.58496	3	2.32193	0	4.08746	2	4.39232	3.45943	4	3.70044	5.88264
6210	ENSMUSG00000028191.12	Bcl10	protein_coding	chr3	145628559	145640111	+	11.1586	10.8146	11.5289	10.9564	10.9809	11.5226	11.6225	11.6271	12.0941	10.0993	9.99294	10.2312	10.5925	10.2396	9.61655	10.0471	10.1997	10.2981	10.9737	10.1319	10.1674	10.0539	10.021	9.77479
345	ENSMUSG00000002020.16	Ltbp2	protein_coding	chr12	84829986	84923306	-	8.76818	9.40939	10.0741	10.6175	10.1007	8.63662	10.9469	12.2164	9.97298	11.3896	13.6569	14.2523	13.4111	14.3929	14.4448	15.4873	15.1419	13.5495	15.0917	13.5111	12.695	13.103	12.9576	13.3216
12615	ENSMUSG00000045813.8	Gm9801	lncRNA	chr7	61744254	61859227	-	1.58496	2	1	3.58496	2.58496	2.80735	2.32193	3.16993	1.58496	0	0	0	0	1	0	0	0	0	0	0	0	0	0	1.58496
9933	ENSMUSG00000036923.13	Stox1	protein_coding	chr10	62494822	62561907	-	4.58496	4.64386	5.90689	4.64386	5	4.9542	6.08746	6.47573	6.26679	3	1	2.80735	3.80735	1	3.58496	2.58496	2	2.32193	3.16993	3.16993	2.32193	1	1	2.32193
21463	ENSMUSG00000094134.3	Ighv5-15	IG_V_gene	chr12	113790266	113790749	-	2.32193	1	1.58496	4.24793	2.32193	3.16993	1.58496	3.32193	1	0	0	0	0	0	0	0	0	0	0	0	0	0	0	0
24239	ENSMUSG00000104969.2	Gm43445	lncRNA	chr3	143902933	143905023	-	3.58496	2.80735	4.39232	4.80735	4.24793	4.45943	5.64386	5.64386	4.39232	7.85175	8.09803	8.43463	6.32193	7.97728	7.41785	8.26209	9.24317	5.61471	6.24793	8.42626	7.93664	7.57743	8.74819	9.09276
15676	ENSMUSG00000063297.8	Luzp2	protein_coding	chr7	54485246	54918633	+	5.42626	5.83289	6.72792	6.45943	6.33985	4.39232	7.04439	7.90689	7.62936	9.37069	10.0808	10.6847	8.81057	9.75154	9.09011	10.933	12.0077	8.69697	10.1836	10.2633	9.32643	9.73978	8.89785	11.7334
16557	ENSMUSG00000070520.5	Nsmce3	protein_coding	chr7	64516800	64522745	-	9.29692	8.81378	8.82655	8.49185	8.80735	8.73471	9.04985	9.00843	9.14466	9.85331	10.0782	9.8857	9.97585	10.1886	9.3966	9.74987	10.0224	9.92926	9.48583	9.70908	9.44501	9.35535	9.75489	9.63844
11117	ENSMUSG00000040102.11	Klhl42	protein_coding	chr6	146992877	147014276	+	8.46761	8.56605	8.69697	8.43463	8.65105	9.12928	9.67948	9.54689	8.93664	11.128	10.7039	10.5488	10.5157	10.2691	10.3565	10.3641	10.8218	9.47168	10.1812	10.93	9.80574	10.1984	11.0741	10.2946
1331	ENSMUSG00000012123.18	Crybg2	protein_coding	chr4	133788126	133819815	+	6.59991	6.74147	6.08746	5	4.58496	5.97728	6.22882	6.45943	6.08746	9.09011	7.33092	8.01681	7.85798	7.76818	8.26679	8.43045	7.61471	7.88264	8.3966	8.27146	8.40939	7.61471	8.06609	6.98868
10567	ENSMUSG00000038570.16	Saxo2	protein_coding	chr7	82282168	82297736	-	4.16993	3.80735	3.58496	5.45943	5.61471	4.80735	5	5.35755	5.16993	6.83289	6.89482	6.61471	6.67243	6.90689	7.30378	6.83289	6.97728	5.72792	5.85798	7.45943	7.82655	6.98868	7.16993	7.25739
12693	ENSMUSG00000046196.5	Ttc39d	protein_coding	chr17	80514889	80525365	+	0	0	0	1	0	0	0	1	0	2.32193	3.45943	4.64386	3	3.90689	2.58496	3	2	2	2.32193	3.80735	1	2.32193	3.32193	3
26098	ENSMUSG00000110424.2	1700012D14Rik	lncRNA	chr7	110682271	110721891	-	5.20945	4.52356	4.52356	5.16993	5.61471	4.32193	5.20945	4.16993	4	7.18982	7.04439	7.01123	6.47573	7.39232	7.16993	7.15987	6.9542	5.80735	5.24793	7.45121	7.97728	7.46761	7.39232	8.09803
20679	ENSMUSG00000089753.10	Cd300ld2	protein_coding	chr11	114901161	114907019	-	3.80735	1	3	4.16993	4.85798	5.61471	5.24793	4.24793	4.39232	0	1	0	0	1	0	1	1.58496	0	1	0	1.58496	0	0	2
4305	ENSMUSG00000024521.9	Pmaip1	protein_coding	chr18	66591604	66598636	+	9.95565	8.81057	9.08215	10.5392	10.9233	11.1561	11.1331	9.90087	10.6457	6.87036	6.56986	7.86419	8.33092	8.55075	6.59991	7.20945	5.85798	7	7.60733	7.49185	7.34873	8.60363	8.43879	7.10852
11011	ENSMUSG00000039783.16	Kmo	protein_coding	chr1	175447947	175489682	+	7.17991	5.90689	6.02237	9.33539	9.24793	9.55267	9.94837	6.96578	8.13955	4	3.32193	5.24793	5.20945	3.32193	3	4	3.58496	4	3.70044	4.45943	4.58496	5.35755	4.16993	5.24793
24864	ENSMUSG00000106735.2	A330058E17Rik	TEC	chr5	74332822	74336711	-	1	1	1	0	1	0	1	2.32193	1	3.90689	4.08746	4.24793	4	2.58496	3.16993	4.39232	2.80735	2.80735	3	5.45943	3.32193	3.70044	4.45943	2.32193
28668	ENSMUSG00000118487.2	Gm50464	unitary_pseudogene	chr8	85392074	85395374	+	3	2.80735	1.58496	2.80735	3.32193	1.58496	1.58496	2.80735	2	5.42626	5.16993	4.64386	4.39232	4.70044	4.70044	5.16993	4.16993	3	3.70044	5.2854	5.32193	4.9542	5.58496	5
8203	ENSMUSG00000031949.18	Adat1	protein_coding	chr8	112693540	112718934	-	6.89482	6.32193	7.14975	6.74147	6.87036	6.20945	6.83289	7.49985	6.71425	8.75822	8.40939	8.12928	8.27612	8.32193	8.82337	8.58496	8.14466	7.21917	7.89482	8.97154	9.2738	8.98868	9.36413	9.10066
5552	ENSMUSG00000026938.11	Fcna	protein_coding	chr2	25514678	25518042	-	9.71768	8.26679	7.45943	10.9024	11.0028	11.8857	12.6593	9.20945	10.5661	5.24793	3.16993	7.65821	5.64386	2.80735	4.08746	3.70044	2	6.79442	3.70044	4.52356	1	3.80735	4.32193	6.08746
23511	ENSMUSG00000102813.2	Gm37795	TEC	chr4	150152996	150155454	+	6.87036	5.52356	4.45943	2.80735	3	5.55459	4	4.52356	3.90689	10.151	8.79116	9.52748	9.40301	7.90087	10.668	8.76155	8.79766	6.53916	6.53916	10.8796	9.93369	10.0728	11.0921	8.29462
16220	ENSMUSG00000067722.5	BC003965	protein_coding	chr17	25403528	25406636	+	9.43045	9.45943	9.42417	9.41785	9.78463	8.54689	9.04439	9.28309	9.41785	10.2738	10.1072	10.2842	10.3531	10.1059	10.66	10.0251	9.85487	10.2562	9.87344	10.4315	10.3685	10.2912	10.5925	10.2288
2114	ENSMUSG00000019913.5	Sim1	protein_coding	chr10	50770850	50865248	+	2.32193	2	1.58496	6.67243	4.90689	2.58496	3.32193	4	3.16993	0	0	1	0	0	0	0	0	0	0	0	0	0	0	0
817	ENSMUSG00000005465.10	Il27ra	protein_coding	chr8	84756923	84769218	-	7.25739	6.50779	6.93074	9.45327	9.74819	10.8626	10.7993	8.16491	8.01123	4	3	4.08746	5.83289	3.80735	4.90689	4.58496	3.32193	5.58496	4.08746	5.04439	5.08746	6	4	4.70044
2737	ENSMUSG00000021007.15	Spata7	protein_coding	chr12	98594416	98636074	+	7.03342	6.84549	6.96578	7.01123	6.9542	6.33985	7	7.52356	7.15987	8.02237	7.49985	7.77479	7.93664	7.84549	8.43463	8.06609	8.02791	7.34873	8.12928	7.94837	8.37069	8.14975	7.92481	8.02791
15122	ENSMUSG00000059555.7	Tor4a	protein_coding	chr2	25082978	25086898	-	9.50184	9.70563	8.93958	9.44087	9.51767	10.1254	10.1408	9.18488	9.02791	10.6366	11.4919	11.4083	11.4988	11.6221	10.1447	11.7557	11.8455	10.7499	11.9396	10.7591	11.168	11.0974	10.5255	11.1687
3140	ENSMUSG00000021782.15	Dlg5	protein_coding	chr14	24184021	24295988	-	9.81378	9.69	9.57365	9.97728	9.73978	9.48382	10.42	11.0056	10.0362	11.1812	11.286	11.2544	11.2668	11.4944	11.5309	12.1889	12.4502	10.4553	11.8514	12.0039	11.8978	11.8922	11.7279	12.1098
15357	ENSMUSG00000061171.16	Slc38a11	protein_coding	chr2	65146774	65194378	-	3.80735	4.08746	3.90689	6.96578	5.72792	4.90689	4.58496	5.16993	2	1	1	0	0	1	1	3.32193	0	0	1.58496	1.58496	1	1	0	0
12597	ENSMUSG00000045730.5	Adrb2	protein_coding	chr18	62310887	62313030	-	9.44708	9.2503	9.53333	10.7262	10.7507	10.5868	10.6821	9.76155	9.98299	6.18982	7.48382	8.07146	6.44294	8.86728	8.56986	7.24793	6.89482	6.98868	8.5812	8.03342	7.91289	7.20945	8.09803	6.87036
28256	ENSMUSG00000117341.2	Gm34684	lncRNA	chr17	9924271	9945290	-	0	0	2	0	1.58496	0	1	0	1.58496	3.32193	4.52356	5.12928	3	3.16993	4.52356	2.80735	2	4	3.70044	4.52356	2.32193	3.45943	4.45943	4.08746
27836	ENSMUSG00000115767.2	Gm10366	lncRNA	chr14	54700499	54702199	-	3.90689	4	2.80735	2	2.58496	2.58496	4	3.16993	2.80735	5.52356	4.45943	5.80735	5.55459	5.35755	5.2854	5.58496	4.08746	4.24793	4.80735	5.08746	5.88264	5.61471	5.83289	5.49185
10093	ENSMUSG00000037358.7	Dipk2b	protein_coding	chrX	18281120	18327636	-	6.40939	6.70044	6.33985	9.09803	8.23362	8.49185	8.82972	7.55459	6.88264	3.32193	2.32193	4.16993	5.72792	3.32193	4.85798	4.24793	4.64386	3.80735	5.55459	3.45943	3.32193	2.80735	2	1.58496
650	ENSMUSG00000004098.8	Col5a3	protein_coding	chr9	20681346	20726363	-	11.2854	10.4315	11.4507	13.3591	13.3799	13.923	13.9787	13.4298	13.7462	10.8719	8.87344	9.49586	9.86264	7.9542	10.4051	7.82018	7.57743	8.45533	9.44501	7.74819	7.22882	7.13955	8.41785	7.40088
9536	ENSMUSG00000035594.11	Chrna5	protein_coding	chr9	54888164	54915063	+	3	1	1.58496	4.32193	4.24793	4.39232	4.75489	2.80735	3.90689	0	0	0	1	1	1	0	0	0	0	1	1	0	0	0
10667	ENSMUSG00000038828.14	Tmem214	protein_coding	chr5	31025356	31036524	+	11.5048	11.8773	11.6087	10.8788	10.8202	11.0532	11.2137	11.1491	11.2674	12.437	12.6353	12.3208	12.421	12.384	12.5241	12.0755	11.8384	12.2201	12.635	12.2393	12.1583	12.0597	12.2101	11.7356
11378	ENSMUSG00000040797.17	Iqsec3	protein_coding	chr6	121349892	121450637	-	4	3	2.80735	5.90689	6.97728	5.45943	5.85798	3.58496	3.80735	1.58496	1	1	1	0	1.58496	1	0	2.58496	2	0	0	0	0	1
3961	ENSMUSG00000023886.11	Smoc2	protein_coding	chr17	14499768	14625052	+	10.9873	10.4073	10.9658	12.3693	12.6731	12.3963	12.9899	11.115	11.7121	6.76818	5.55459	8.81378	9.28771	6.67243	6.26679	10.643	5.80735	7.54689	7.45943	5.58496	7.20945	8.63662	5.64386	6
1827	ENSMUSG00000018341.13	Il12rb2	protein_coding	chr6	67268302	67353172	-	5.97728	5.32193	5.35755	5.90689	7.02237	7.20945	6.70044	6.40939	7.49985	2.32193	2.58496	2.80735	4.32193	3.80735	1	3.16993	2.32193	0	2	3.32193	3.32193	4.45943	3.45943	3.32193
9420	ENSMUSG00000035215.10	Lsm7	protein_coding	chr10	80688655	80691043	-	5.16993	4.75489	4.70044	4.58496	5.24793	5.35755	6	5.70044	4.9542	8.32643	6.97728	7.49185	7.34873	7.04439	8.82655	7.2854	7.33092	6.44294	5.93074	8.33539	8.39232	8.41785	8.7039	8.18488
2548	ENSMUSG00000020689.5	Itgb3	protein_coding	chr11	104498826	104561302	+	8.92778	8.20457	8.78136	10.5488	10.3663	10.8773	11.0546	10.4574	10.3663	12.6522	12.7661	13.1228	11.4099	12.3049	13.3986	13.8416	13.1416	11.8254	13.2761	13.5308	13.386	12.2577	13.7207	11.9744
12760	ENSMUSG00000046516.11	Cox17	protein_coding	chr16	38167353	38173125	+	8.42626	8	7.36632	8.34873	8.6865	7.86419	7.82655	7.43463	7.72792	9.49985	9.67948	9.44915	9.35755	9.81218	9.8009	9.36632	9.71596	8.61102	8.30834	9.82496	9.77314	9.59619	9.96	9.77314
18004	ENSMUSG00000079481.12	Nhsl2	protein_coding	chrX	100892991	101135661	+	8.89178	8.66178	8.73471	10.5382	10.2738	10.3049	11.151	10.1357	9.56796	7.35755	7.56224	7.53138	7.54689	7.08746	7.59991	6.67243	8.04985	6.32193	7.36632	8.08215	7.83289	8.18982	7.53138	8.10852
10746	ENSMUSG00000039065.12	Atpsckmt	protein_coding	chr15	31601998	31621373	+	8.71425	8.92778	8.62571	8.51964	8.90689	8.29462	8.54303	8.44294	8.3443	9.33092	9.63118	9.33316	9.66	9.81378	9.27845	10.0444	9.78953	9.02791	9.07414	9.73132	10.1254	9.84235	9.76984	10.0647
190	ENSMUSG00000001127.13	Araf	protein_coding	chrX	20664053	20726758	+	11.4783	11.4676	11.2825	11.5401	11.6083	11.2306	11.5479	11.1085	11.2113	12.2814	12.6149	12.3281	12.3468	12.3875	12.8096	12.4783	12.5601	11.5454	12.1124	12.9703	13.1928	12.95	12.8429	12.8402
2971	ENSMUSG00000021478.7	Drd1	protein_coding	chr13	54205202	54209724	-	2.58496	1.58496	3.16993	4.90689	3	4.24793	3.80735	3.70044	3.32193	2.32193	0	0	1.58496	1	1	0	0	0	1	0	0	1	0	1
11210	ENSMUSG00000040364.9	Sec1	protein_coding	chr7	45327110	45343826	-	3	3.45943	1.58496	3.58496	3.32193	3.16993	2.80735	3.45943	2.58496	1	0	0	1	0	2.32193	1	1	1	1.58496	0	1	1	1	1
296	ENSMUSG00000001761.8	Smo	protein_coding	chr6	29735502	29761364	+	9.30834	9.26444	9.56986	10.1383	10.1485	10.0182	10.7756	11.3565	10.5353	12.9097	12	11.8361	12.3354	12.0379	11.5546	12.1693	11.989	11.2521	12.3824	12.0172	11.7065	11.388	11.8846	11.5113
3718	ENSMUSG00000022818.14	Cyp2ab1	protein_coding	chr16	20127137	20144154	-	4.58496	3.16993	3.80735	5.78136	6.80735	6.72792	7.61471	4.52356	6	1	1	2.32193	2	0	1	1.58496	1	2.58496	0	2.32193	1.58496	3.32193	2	1
10481	ENSMUSG00000038370.7	Pcp4l1	protein_coding	chr1	171000831	171023837	-	6.87036	5.75489	6.56986	10.9701	10.8463	6.44294	6.90689	8.31741	7.04439	3.90689	3	3.90689	3.70044	2.58496	3.16993	2.32193	2	4.90689	3.80735	3	1.58496	4.16993	2	2
3867	ENSMUSG00000023092.17	Fhl1	protein_coding	chrX	55777147	55838706	+	10.2796	8.35315	9.96723	15.1085	15.6021	11.7785	12.1895	11.2784	11.4762	7.14975	5	7.8392	7.50779	5.78136	6.39232	5.70044	4.80735	8.07682	6.67243	5.39232	4.80735	4.58496	6.56986	4.58496
9649	ENSMUSG00000035984.15	Nme5	protein_coding	chr18	34695687	34712168	-	5.45943	5.32193	5.80735	5.24793	4.90689	3	5.12928	6.65821	6.55459	7.6865	8.01681	7.92481	7.25739	7.3837	8.01123	7.80735	8.74819	8.66534	7.86419	8.01681	7.20945	7.16993	8.0607	7.85175
8668	ENSMUSG00000032845.17	Alpk2	protein_coding	chr18	65398600	65527137	-	5.16993	2.80735	3.32193	10.007	10.4615	5.75489	5.83289	5.16993	5.75489	1	0	0	1	0	0	0	0	0	1	0	0	2.32193	0	1
7377	ENSMUSG00000030339.8	Ltbr	protein_coding	chr6	125283534	125290848	-	11.1941	11.4793	10.4305	10.8431	10.6926	10.8956	11.1724	11.0688	10.9679	12.7054	13.1041	12.1852	12.4752	12.6847	12.6573	11.9866	12.5028	12.3565	12.2461	12.1969	11.6234	11.6059	12.1296	11.7142
3708	ENSMUSG00000022803.13	Popdc2	protein_coding	chr16	38182571	38198578	+	6.16993	5.78136	7	10.1812	10.4959	5.08746	7.02237	8.21917	8.28077	2.80735	2.32193	3.16993	3	3.32193	4.32193	2.32193	2	4.16993	3	4.24793	3	3.90689	4.08746	3.58496
21557	ENSMUSG00000094840.6	Muc3a	protein_coding	chr5	137243270	137246852	-	3	2	2.80735	4.85798	4	4.52356	5.20945	4.16993	2.32193	1	1	0	0	0	0	1	0	0	0	0	2	2	1	1
10474	ENSMUSG00000038352.16	Arl5c	protein_coding	chr11	97880404	97887007	-	9.06878	7.98868	7.84549	9.79928	9.50581	10.5285	10.1984	9.20457	10.0444	6.26679	5.78136	6.88264	7.70044	6.22882	4.80735	5.93074	5.12928	5.64386	6.75489	7.19967	6.45943	7.59246	6.78136	6.96578
6099	ENSMUSG00000028011.17	Tdo2	protein_coding	chr3	81864397	81883509	-	3.16993	1	2	5	3.16993	6.39232	3.32193	4.32193	4	0	0	0	0	0	0	1	0	0	0	0	1	0	0	1
25305	ENSMUSG00000108048.2	Gm43990	TEC	chr6	15836088	15837778	+	1.58496	1	1.58496	2.32193	2.32193	2.32193	1	2.32193	1.58496	0	0	1	0	0	1	0	0	1	0	0	0	0	0	0
7982	ENSMUSG00000031570.18	Plpp5	protein_coding	chr8	26210064	26214914	+	9.86728	9.96723	10.0782	9.55075	9.29232	9.46761	9.57365	9.65464	9.94837	11.4205	12.0471	11.3537	11.3837	11.7258	11.6662	10.9388	9.93221	10.7723	10.9498	11.2324	10.683	10.8986	11.3701	11.196
27703	ENSMUSG00000115317.2	Gm32618	lncRNA	chr15	32779050	32796152	+	3.58496	2.80735	2.80735	4.90689	4.75489	4.70044	5.93074	4.9542	4.32193	7.36632	6.47573	7.56224	6.97728	6.26679	9.18735	8.20457	6.08746	7.25739	7.02237	8.42206	8.5812	8.86109	8.16993	7.88874
8627	ENSMUSG00000032725.11	Folr2	protein_coding	chr7	101489195	101506401	-	10.5459	8.93664	8.96867	11.6357	12.3693	12.4891	12.708	10.3498	12.1513	7.10852	7.06609	9.1267	7.87036	7.16993	7.62936	6.40939	7.33092	8.19967	7.59246	8.20457	7.26679	7.62205	7.59991	8.47573
5690	ENSMUSG00000027243.9	Harbi1	protein_coding	chr2	91541197	91551890	+	8.84235	8.85487	8.7039	7.39232	7.96578	7.32193	7.54689	8.02791	8.03892	9.14466	9.57932	9.65105	9.43045	9.57743	9.224	9.70044	9.40088	8.84862	9.33539	9.83447	9.62388	9.56605	9.8009	9.56033
7249	ENSMUSG00000030109.16	Slc6a12	protein_coding	chr6	121320035	121342734	+	4	1.58496	2.80735	5.83289	5.42626	5.49185	5.16993	3.70044	3.80735	0	1	1	0	0	2.32193	0	0	0	0	1	0	2.32193	0	1
12601	ENSMUSG00000045746.4	B230317F23Rik	lncRNA	chr8	61436471	61438942	+	2.80735	2	2	0	0	2.32193	0	2	2.58496	4.64386	5.24793	4.70044	4.08746	4.85798	4.45943	5.32193	3.90689	3.70044	2.80735	4.90689	5.45943	5.16993	4.64386	5.58496
21958	ENSMUSG00000097150.2	Gm26513	lncRNA	chr15	97991164	97993652	+	2.80735	2	3.32193	3	2.58496	2	2.32193	2.80735	2	5.24793	5.75489	5.16993	4.16993	5	6.12928	4.32193	5.2854	3.45943	3.58496	5.72792	4.16993	5.42626	5.78136	5
12023	ENSMUSG00000043061.11	Tmem18	protein_coding	chr12	30634425	30641214	+	9.0607	9.14211	8.58871	9.49386	9.62388	9.85487	10.1111	9.72792	9.60918	11.3929	11.5565	11.3745	11.3614	10.8289	10.4645	11.0755	10.8572	9.82655	10.7599	11.0444	10.9462	10.7202	11.1731	10.8941
8211	ENSMUSG00000031958.17	Ldhd	protein_coding	chr8	112350417	112357006	-	9.224	9.41785	8.55842	9.41363	9.73471	6.55459	8.05528	8.87652	7.96578	9.97154	12.0217	11.8325	10.2228	13.0745	12.733	11.69	11.543	12.0771	12.7436	12.6472	12.0977	12.5967	12.1364	14.2747
16026	ENSMUSG00000066042.5	Med18	protein_coding	chr4	132186042	132191232	-	6.67243	6.18982	6.9542	5.80735	6.10852	6.53916	6.56986	6.87036	7.01123	8.12928	7.48382	7.8009	8.2854	7.17991	8.21432	8.03342	7.64386	7.56986	7.74819	8.2854	8.45533	8.25267	8.55459	7.33985
24067	ENSMUSG00000104476.2	Gm38211	TEC	chr1	45524996	45532212	-	2.80735	2	2	3.45943	3.58496	4.39232	4.39232	3.70044	4.08746	1	0	2	1	1	2	1	0	1	1	1	0	0	0	0
5225	ENSMUSG00000026365.16	Cfh	protein_coding	chr1	140012446	140111502	-	10.9723	9.45327	9.70217	12.7557	12.5908	13.4306	13.5061	11.5265	12.3149	7.27612	7.94837	9.55842	9.45943	8.79116	6.91886	7.5157	7.62936	7.35755	8.52356	8.15987	7.43463	8.633	7.35755	8.55842
17005	ENSMUSG00000073565.6	Prr16	protein_coding	chr18	51250805	51553116	+	5.04439	5.08746	4.85798	6.24793	6.32193	6.22882	6.2854	6.65821	6.39232	3	2.58496	3.90689	3.70044	4.32193	2.32193	1.58496	3	4.58496	3.90689	1.58496	2.32193	2.80735	1.58496	2.32193
2954	ENSMUSG00000021432.16	Slc35b3	protein_coding	chr13	39116112	39144851	-	9.72962	9.49785	9.633	9.15735	9.13186	10.1737	10.1124	9.81218	9.83289	10.858	10.9337	10.988	10.983	11.2324	11.3083	10.9447	10.7296	9.93221	10.4838	10.6528	11.245	10.8226	10.6883	10.9858
27337	ENSMUSG00000114203.2	Gm35279	lncRNA	chr13	99130659	99133926	+	0	0	0	0	0	0	1.58496	0	1.58496	3.16993	1	2	3.16993	3.32193	3.16993	3.90689	3.16993	3.16993	3.32193	4.32193	4.32193	3.45943	2.80735	2
20979	ENSMUSG00000090925.3	1810064F22Rik	lncRNA	chr9	22108259	22125156	-	3.58496	2.58496	3.45943	2	1.58496	2	3.16993	3.58496	4.08746	4.75489	5.61471	6.14975	5.32193	6.47573	5.78136	6.04439	5.12928	4.16993	4.45943	5.78136	6.67243	6.39232	5.93074	7.04439
976	ENSMUSG00000006476.20	Nsmf	protein_coding	chr2	24944367	24952893	+	9.79928	9.85175	11.2461	10.2119	10.4747	10.6804	11.3112	11.6013	11.1978	12.352	11.917	12.5233	12.0423	12.4367	13.5051	12.5861	11.9866	12.0771	12.2603	12.8425	12.7509	12.8531	12.8876	13.3164
2516	ENSMUSG00000020642.14	Rnf144a	protein_coding	chr12	26350963	26465253	-	9.57743	9.03617	9.37069	10.7185	10.5333	11.1157	11.1984	10.2503	10.3151	8.52356	6.59991	8.03892	8	7.05528	7.49985	7.36632	8.04985	6.98868	8.32643	7.79442	7.53138	8.04985	8.45121	9.29462
14245	ENSMUSG00000054034.11	Tceal5	protein_coding	chrX	135101697	135104625	-	3	3	3.16993	6.96578	7.33985	3.80735	4.70044	5.32193	4.85798	0	0	2.32193	1.58496	1.58496	0	0	0	1	0	0	0	2.32193	0	0
28230	ENSMUSG00000117255.2	Gm49864	lncRNA	chr17	29018468	29020597	-	2.58496	1	2	2	2	2.80735	2.32193	2	2.58496	4.75489	3.70044	4.16993	3.90689	3.45943	5.08746	3.80735	4.64386	3.58496	3	5.08746	5.45943	4.58496	4.64386	4.45943
3181	ENSMUSG00000021876.16	Rnase4	protein_coding	chr14	51328534	51343608	+	12.1341	10.6627	11.5727	13.5118	13.2405	13.6554	14.1659	13.0377	13.9454	10.0808	9.34651	11.0788	11.0286	8.87036	9.04712	8.20457	7.2854	9.83763	9.37721	9.23362	8.60733	9.224	9.35094	9.83289
14168	ENSMUSG00000053574.6	4930563E22Rik	protein_coding	chr11	72105964	72109270	+	2.80735	2.58496	3.90689	3.45943	3.58496	2.80735	3.45943	4.52356	3.70044	6.52356	5.93074	6.10852	5.78136	5.67243	6.40939	5.72792	5.32193	4.08746	4.24793	6.14975	6.64386	6.42626	6.22882	6.64386
21993	ENSMUSG00000097222.3	Gata6os	lncRNA	chr18	10987944	11052567	-	2	1.58496	1	4.24793	3.90689	4.08746	2.32193	4	3.70044	0	0	0	1	0	1.58496	0	0	0	0	0	0	0	0	0
11795	ENSMUSG00000042262.6	Ccr8	protein_coding	chr9	119921180	119923972	+	3.70044	3.90689	4.16993	5.49185	5.45943	7.41785	7.44294	4.85798	4.52356	0	0	1.58496	2.58496	1.58496	0	2.32193	0	1	1.58496	2.58496	1.58496	2.80735	0	1
19873	ENSMUSG00000086071.8	Gm12354	lncRNA	chr4	19716732	19720199	-	2.32193	0	1	3	2	2.58496	3	1.58496	2.58496	0	0	0	0	0	0	0	0	0	0	0	0	0	0	0
10198	ENSMUSG00000037656.10	Slc20a2	protein_coding	chr8	22966804	23059628	+	10.4051	10.567	9.82972	10.3509	10.4929	9.39232	9.94544	10.3597	9.68825	12.1273	11.8626	11.794	11.4367	11.9791	11.3923	11.6573	11.4974	10.218	11.5137	11.7074	11.2603	11.4035	11.9326	11.757
28586	ENSMUSG00000118219.2	Gm29695	protein_coding	chr1	132119195	132137284	+	0	1.58496	0	1.58496	1.58496	1	1.58496	2.58496	0	7.08746	7.70736	5.58496	5.9542	5.58496	5.42626	4.24793	3	5.2854	3.45943	5	5.16993	4.24793	5.20945	3.16993
5759	ENSMUSG00000027358.7	Bmp2	protein_coding	chr2	133394079	133404805	+	8.03892	6.39232	7.04439	10.0888	9.75322	9.50978	10.0808	8.25739	8.43879	6.02237	4.39232	4.39232	6.47573	5	5.45943	4.16993	2.80735	5.12928	5.80735	4.64386	3.45943	3	4.80735	3
1064	ENSMUSG00000007591.16	Tssk4	protein_coding	chr14	55887641	55889996	+	3.70044	4.32193	4.52356	4.32193	4.16993	4.24793	5.12928	4.90689	4.70044	6.61471	6.52356	7	5.88264	6.30378	8.13443	6.18982	6.08746	5.45943	5.49185	7.21917	6.91886	7.01123	7.57743	7.25739
19403	ENSMUSG00000084950.8	Gm5577	lncRNA	chr6	87957865	87982453	+	2.58496	2	2.58496	2	2.32193	3	2.80735	3.32193	3.70044	7.26679	5.85798	6.22882	6.56986	5.32193	7.93664	4.90689	5.78136	3.32193	4.70044	6.75489	6.83289	7.13955	7.37504	5.90689
1150	ENSMUSG00000008845.10	Cd163	protein_coding	chr6	124281615	124307486	+	10.8258	9.02237	9.63662	11.8986	12.6108	13.1249	14.1499	10.9293	12.7584	7.07682	6.84549	8.47573	7.35755	4.85798	7.96578	4.75489	3.58496	6.04439	6.14975	8.08746	5.49185	6.49185	8.14466	7.21917
16881	ENSMUSG00000072893.13	4933439C10Rik	lncRNA	chr11	59396488	59404473	+	7.60733	7.08746	7.10852	7.02237	7.40939	7.52356	8.13955	7.71425	7.24793	9.97871	9.42836	9.59246	9.85019	9.65284	10.8533	9.66356	9.57554	8.57743	7.98868	10.2656	11.1267	10.9915	10.2167	11.1338
19787	ENSMUSG00000085867.2	Gm5834	unprocessed_pseudogene	chr1	139867339	139921943	-	3.32193	2	2.58496	5.52356	4.9542	5.85798	6.20945	4.45943	4.75489	1	0	1.58496	2	1.58496	1	0	1	0	1	1	1.58496	1.58496	0	0
7241	ENSMUSG00000030098.16	Grip2	protein_coding	chr6	91738490	91804231	-	5	3.90689	4.16993	8.57365	8.62571	5.04439	4.64386	6.26679	4.08746	1	2.32193	1	1	2	3	0	1	0	1.58496	1.58496	1.58496	1	1.58496	0
10367	ENSMUSG00000038112.16	AW551984	protein_coding	chr9	39498692	39515699	-	7.19967	5.70044	5.42626	9.29002	9.42626	9.02514	9.18982	9.32643	9.44294	2	0	4.70044	2.80735	1.58496	3.32193	5.58496	1.58496	3.45943	4.52356	0	0	3	2.32193	0
13910	ENSMUSG00000052180.16	Serpinb6c	protein_coding	chr13	34063799	34089691	-	3.70044	2	3.32193	5.67243	5.12928	4.32193	4.58496	4.39232	4.08746	1	1	2.32193	1.58496	1	1	1	0	1.58496	2.32193	0	1.58496	1.58496	2	1.58496
25168	ENSMUSG00000107634.2	Gm36816	lncRNA	chr6	66967015	66986244	-	1.58496	1	1	0	1	1	2	1	1.58496	0	0	0	0	0	0	0	0	0	0	0	0	0	0	0
6751	ENSMUSG00000029126.8	Nsg1	protein_coding	chr5	38294536	38317251	-	6.76818	6	6.61471	8.6865	8.21917	8.17493	8.12928	8.39232	8.26209	4.64386	4.16993	5.85798	5.08746	2.80735	4.16993	3	1.58496	4.64386	4.52356	3	1.58496	3.32193	3.32193	1
14720	ENSMUSG00000056770.16	Setd3	protein_coding	chr12	108072690	108145573	-	11.0161	11.0437	10.9039	10.9972	11.0196	10.8345	10.9586	11.0286	11.0035	11.29	11.3945	11.279	11.464	11.4383	11.117	11.4788	11.5594	11.1209	11.5023	11.4635	11.6817	11.4046	11.4491	11.5421
9016	ENSMUSG00000034037.15	Fgd5	protein_coding	chr6	91955859	92052985	+	9.09276	9.01123	8.6865	11.3083	10.5353	10.4988	10.9801	9.90539	9.21189	7.33985	6.14975	6.9542	8.41785	6.45943	8.30834	6.14975	6.47573	7.11894	7.45943	6.33985	6.35755	5.42626	6.04439	4.64386
21717	ENSMUSG00000096074.3	Ighv1-72	IG_V_gene	chr12	115721604	115722081	-	3.32193	3.58496	3.80735	2.80735	0	1	2.80735	2.80735	4	0	0	0	0	0	0	0	0	0	0	0	0	0	0	0
22824	ENSMUSG00000099843.2	Gm7160	lncRNA	chr1	105907080	105918012	-	5.78136	5.9542	5.55459	5.83289	5.88264	5.61471	5.83289	5.45943	6.06609	7.06609	8.77479	7.5157	7.36632	8.35755	7.8009	7.31288	8.53528	6.52356	6.30378	7.57743	7.73471	7.47573	7.71425	7.98868
12823	ENSMUSG00000046785.9	Epm2aip1	protein_coding	chr9	111100997	111108161	+	10.7993	11.0084	11.3163	10.5603	10.6891	10.6083	10.9204	10.8265	10.3332	12.5861	12.6255	12.703	12.239	12.4826	12.2027	12.8982	12.2909	10.6847	11.8078	12.7698	12.8942	12.58	12.8908	13.058
831	ENSMUSG00000005540.11	Fcer2a	protein_coding	chr8	3731737	3744175	-	6.74147	6.22882	7.18982	10.9851	10.3641	10.1636	10.7789	7.2384	5.78136	2	2	2.80735	1	3	1.58496	2.58496	0	2.32193	2.32193	4.45943	4.45943	4.24793	3.58496	4.85798
9657	ENSMUSG00000036026.16	Tmem63b	protein_coding	chr17	45971097	45997831	-	11.3376	11.6786	11.4419	10.7524	10.7279	9.94983	10.4727	11.0701	10.8329	12.7142	12.6726	12.339	12.4481	12.4798	12.4236	12.3671	12.6757	11.2312	12.2682	12.6259	12.5145	12.3233	12.6664	11.9388
22741	ENSMUSG00000099338.2	2810030D12Rik	lncRNA	chr8	13250720	13257714	+	2	2.80735	3.70044	4	3.45943	1	1.58496	2.80735	2.80735	4.24793	6	5.80735	5.80735	6.12928	7.61471	7.87652	6.52356	5.39232	4.24793	7	6.04439	6.96578	5.78136	5.70044
15242	ENSMUSG00000060336.7	Zfp937	protein_coding	chr2	150059993	150082645	+	6.12928	5.55459	5.93074	4.85798	5.24793	5.24793	6.26679	5.93074	4.58496	7.34873	8.19476	8.18982	7.78136	7.50779	7.57743	8.2384	8.22882	6.16993	6.61471	8.32193	7.21917	7.14975	8.10852	7.33092
2569	ENSMUSG00000020716.17	Nf1	protein_coding	chr11	79230519	79472438	+	10.6874	10.5411	10.5048	11.1144	10.8289	10.9263	11.4964	11.9687	11.117	12.551	12.5536	12.7421	12.0778	12.2811	12.77	13.0706	13.2655	11.3015	12.6239	13.1134	12.5755	12.813	13.1791	13.1357
4994	ENSMUSG00000025933.16	Tmem14a	protein_coding	chr1	21288799	21300391	+	5.12928	5.24793	4.64386	6.44294	6.76818	6.10852	6.39232	6.14975	6.02237	7.17991	8.02237	8.26679	7.7879	7.92481	7.59991	7.56224	7.32193	7.15987	7.52356	7.87652	7.05528	7.2384	7.82018	8.27612
3460	ENSMUSG00000022377.17	Asap1	protein_coding	chr15	63958706	64254768	-	11.8525	11.7586	9.85798	11.3696	11.3072	12.0708	12.0785	10.7895	10.7657	9.86882	8.87036	9.51964	9.42206	7.86419	8.92481	8.79442	7.94837	8.29002	9.77149	9.5157	9.40088	9.7039	9.27612	9
8531	ENSMUSG00000032514.12	Ttc21a	protein_coding	chr9	119766672	119796859	+	2.32193	1.58496	1.58496	2	1	1.58496	2.32193	3.70044	2	5.24793	4.58496	5.2854	4.52356	3.32193	6.14975	5	5.08746	2.58496	4.9542	5.67243	5.67243	5.04439	5.78136	4.58496
7341	ENSMUSG00000030275.7	Etnk1	protein_coding	chr6	143112947	143178033	+	12.0895	11.8126	11.5594	12.568	12.3075	12.7448	12.9841	12.3691	12.0644	15.5949	16.1535	16.0779	14.9334	15.996	17.1629	15.7064	16.1386	12.7054	14.0689	17.2903	14.7315	16.0278	17.2263	17.2985
24841	ENSMUSG00000106668.2	Iglj1	IG_J_gene	chr16	18881975	18882012	-	9.31061	5.2854	5.04439	5.04439	3.70044	2.58496	3.16993	4.45943	3.45943	0	0	0	0	1	0	1	0	0	1.58496	1	0	0	1	1
21427	ENSMUSG00000093894.2	Ighv1-53	IG_V_gene	chr12	115122023	115122455	-	12.3737	8.37069	6.79442	6.26679	4.80735	3	4.70044	6.70044	6.82018	0	1	2	2	0	1	1.58496	2	0	1.58496	0	1	1	1	0
2863	ENSMUSG00000021252.12	Erg28	protein_coding	chr12	85862222	85871324	-	9.73132	9.68825	9.39446	8.93958	9.03617	9.02791	9.64024	10.363	10.1799	11.3723	11.6294	11.0217	11.3004	11.128	10.4848	11.0056	10.9129	10.8258	11.3072	10.7764	10.6129	10.3498	10.8994	10.5661
8119	ENSMUSG00000031816.16	Mthfsd	protein_coding	chr8	121818367	121835131	-	9.52552	9.5411	9	9.00562	9.20457	8.60363	9.01402	9	9.09276	10.6303	10.4094	10.544	10.4019	10.2467	11.1312	10.6147	9.65821	9.63662	9.79604	10.8971	10.952	10.8384	10.9016	10.5641
1024	ENSMUSG00000006800.15	Sulf2	protein_coding	chr2	165915009	165997583	-	12.7912	13.0761	10.8321	11.6303	11.6733	12.247	12.9281	11.9869	11.9506	14.0076	13.6809	13.946	13.4022	14.4914	13.8724	14.3761	14.4462	13.9735	14.527	13.6355	13.5121	13.3888	13.6746	13.6508
3629	ENSMUSG00000022665.16	Ccdc80	protein_coding	chr16	44913765	44948440	+	11.5765	10.875	10.3264	12.2444	12.4176	12.4856	12.5847	12.7678	12.8809	8.47573	7.96	10.2396	10.1408	9.31061	8.78136	8.04439	8.17493	9.36632	10.6847	9.18735	7.96578	7.86419	8.09276	7.10852
9157	ENSMUSG00000034445.9	Cyb561a3	protein_coding	chr19	10554536	10573325	+	9.87344	9.93664	9.59805	10.3772	10.3174	10.544	10.7389	9.69	9.64205	10.8049	10.8106	11.403	11.0147	11.2923	11.2426	11.545	11.5285	10.7936	11.6493	11.7511	11.1555	11.2444	11.4051	11.1046
6497	ENSMUSG00000028700.15	Pomgnt1	protein_coding	chr4	115981037	116017046	+	10.5255	10.8611	10.8611	10.8986	10.988	9.93958	10.4868	11.2113	10.8941	13.7075	12.4081	12.7799	13.8072	11.9855	12.874	13.1084	12.6775	12.2874	12.7215	12.6165	12.3329	12.6159	12.6307	11.0258
13944	ENSMUSG00000052369.9	Tmem106c	protein_coding	chr15	97862081	97868156	+	10.363	10.1699	9.60918	8.98584	9.29921	9.23362	9.51767	10.0417	10.1007	11.0954	11.4783	11.2027	10.9454	11.4813	10.6339	11.0668	11.719	11.6362	11.4351	11.0272	10.5708	10.4231	10.8857	11.0634
7163	ENSMUSG00000029868.15	Trpv6	protein_coding	chr6	41597558	41613339	-	2	2.58496	1.58496	4.52356	5.16993	2.32193	5.61471	6.32193	4	10.7698	10.2738	8.72792	8.77149	9.11114	9.29232	7.08746	5.75489	8.54303	7.63662	9.9629	8.61839	7.40939	9.66534	8.48382
14688	ENSMUSG00000056598.17	Drc3	protein_coding	chr11	60244155	60285167	+	5.49185	4.90689	5.78136	5.88264	6.30378	4.16993	5.2854	5.61471	6.14975	7.30378	6.75489	7.13955	8.07146	7.18982	7.3837	8.05528	7.53138	7.26679	7.65821	7.77479	7.59991	7.64386	6.80735	6.24793
5288	ENSMUSG00000026484.14	Rnf2	protein_coding	chr1	151333755	151376706	-	10.8186	10.7185	10.825	10.9894	10.851	11.4558	11.5063	11.4691	11.5699	9.9901	10.098	10.2021	10.4828	9.98157	9.12153	9.82972	9.83763	9.20701	10.0967	10.0279	10.3815	10.0307	9.92481	9.80896
5496	ENSMUSG00000026837.17	Col5a1	protein_coding	chr2	27776437	27929526	+	11.9901	11.3559	11.6506	13.924	13.9574	14.3114	14.3467	13.8361	14.3783	11.1542	8.67243	10.3576	10.6777	8.56224	10.5774	8.22882	7.72792	9.72451	10.0293	8.36194	8.23362	6.85798	8.48784	7.26679
10336	ENSMUSG00000038034.16	Igsf8	protein_coding	chr1	172089208	172147408	+	11.9951	12.2237	11.2408	10.1561	10.275	11.144	11.1376	11.4284	11.4984	13.2476	13.1545	12.6775	12.9733	13.4082	13.2175	12.8506	13.4363	12.4805	12.9717	12.2556	12.4762	12.8329	12.602	12.8013
5143	ENSMUSG00000026204.16	Ptprn	protein_coding	chr1	75223671	75241146	-	1	1.58496	1	2.58496	2.80735	4.75489	4.08746	1	0	7.24793	5.64386	6.10852	6.61471	5.32193	7.01123	5.72792	4.85798	6.87036	6.16993	6.84549	4.80735	5.61471	6.84549	4.52356
3283	ENSMUSG00000022053.14	Ebf2	protein_coding	chr14	67470741	67668367	+	8.46761	6.93074	7.49185	10.5999	10.5831	11.0112	11.1261	9.5157	10.0728	5.32193	6.90689	5.97728	5.90689	6.14975	4.70044	2	5.04439	3.90689	4.39232	3.90689	2.58496	2.32193	5.08746	2.80735
5104	ENSMUSG00000026142.16	Rhbdd1	protein_coding	chr1	82294173	82423087	+	10.3276	10.5068	9.83763	10.0634	9.84235	10.0417	10.3674	10.1085	9.90839	11.1935	11.5774	11.2627	11.4131	11.8471	10.8895	11.4046	11.6411	10.5517	11.5211	10.8556	11.2491	10.9564	10.6847	11.0272
15484	ENSMUSG00000062046.2	5730460C07Rik	lncRNA	chr3	153494942	153497724	-	1	1	1	1.58496	2.32193	2.80735	2	2.58496	3.45943	0	0	0	0	0	0	0	0	0	0	0	0	1	0	0
26119	ENSMUSG00000110475.2	Gm31036	lncRNA	chr8	95864938	95875014	+	1.58496	3	2.80735	3.32193	2.58496	3	3.80735	4.45943	3.80735	4.80735	6.16993	5.58496	4.85798	5.42626	5.52356	5.24793	4.32193	5.64386	4.85798	5.83289	5.20945	4.58496	5.39232	5.64386
2413	ENSMUSG00000020455.17	Trim11	protein_coding	chr11	58868919	58882284	+	10.3718	10.3783	9.13443	9.82337	9.85175	10.2491	10.633	9.11894	9.01123	11.7017	11.7736	11.7997	11.2282	11.9527	12.7089	11.6211	11.9654	10.7781	10.8329	12.3942	11.9894	12.1724	12.5767	12.8859
10256	ENSMUSG00000037824.7	Tspan14	protein_coding	chr14	40628402	40688764	-	12.2354	12.7017	12.2636	10.9425	11.0133	11.5779	11.8657	11.3886	11.6325	13.2282	13.3906	13.4337	13.2787	13.807	13.1668	13.7272	13.9233	12.411	13.3212	13.1946	12.7797	12.971	13.2597	13.3949
477	ENSMUSG00000002847.8	Pla1a	protein_coding	chr16	38216479	38253507	-	10.7432	9.07414	9.91139	11.856	11.3259	12.6022	12.5608	11.3259	12.4202	8.18982	6.83289	8.8009	8.93369	7	7.58496	6.02237	5	7.91289	8.00562	5.04439	5.58496	5.32193	6.32193	4.39232
16878	ENSMUSG00000072875.3	Gpr27	protein_coding	chr6	99669640	99672027	+	5	3	3.90689	7.02237	6.50779	6.52356	6.58496	6.49185	6.52356	1.58496	2.32193	2	3.70044	2.58496	2	3	1	2.80735	1	2.58496	2.80735	2.32193	1.58496	2.80735
6880	ENSMUSG00000029361.19	Nos1	protein_coding	chr5	117919097	118096905	+	5.88264	4	6.20945	10.8963	10.9189	5.97728	7.37504	8.41785	7.88874	3.16993	1.58496	3.45943	3	2.58496	1	1.58496	2	3.45943	2.58496	1	0	0	2.80735	1.58496
22134	ENSMUSG00000097494.8	4933406C10Rik	lncRNA	chr12	32969383	33003788	-	2.32193	2.80735	3	3.80735	3.45943	3.58496	4.24793	2.80735	3.32193	6.79442	6.71425	5.93074	5.35755	5.90689	7.71425	6	6.06609	4.75489	3.80735	7.48382	6.45943	6.33985	7.34873	6.78136
19926	ENSMUSG00000086231.2	Rapgef4os3	lncRNA	chr2	72075309	72079319	-	1.58496	1.58496	3.32193	1	1.58496	0	1.58496	2.80735	2	4.45943	3.58496	4.9542	5.04439	3.58496	5.20945	5.70044	3.90689	4.16993	3.58496	5.32193	3.32193	4.45943	5.2854	4.90689
9711	ENSMUSG00000036196.17	Slc26a8	protein_coding	chr17	28856757	28909207	-	5.42626	4.16993	5.12928	4.32193	4.45943	4.90689	5.24793	4.80735	3.58496	7.01123	7.02237	7.6865	6.72792	6.97728	9.56796	7.61471	7.92481	5.97728	5.93074	8.52748	8.80413	7.92481	8.5812	8.09276
7653	ENSMUSG00000030877.12	Mfsd13b	protein_coding	chr7	120581732	120614010	+	3	1.58496	2	2.58496	2.58496	3	3.16993	2.80735	2.58496	4.75489	5.61471	5.70044	4.08746	5.45943	6.24793	4.75489	4.08746	3.58496	4.52356	4.90689	4.80735	4.90689	5.35755	3.70044
22153	ENSMUSG00000097537.3	2610020C07Rik	lncRNA	chr16	11021230	11064065	+	3.70044	3.45943	4.16993	3.58496	3.90689	4	4.64386	5.58496	5.04439	6.45943	6.26679	6.55459	5.58496	6.20945	6.9542	5.97728	6.82018	4.80735	5.93074	6.70044	6.2854	6.24793	6.62936	6.12928
2558	ENSMUSG00000020701.13	Tmem132e	protein_coding	chr11	82279726	82337158	+	4	4.39232	4.58496	6.08746	6.12928	5.49185	5.90689	7.01123	6.9542	2	0	1	3.45943	3	2	0	0	1	2	3.80735	1.58496	2.32193	2.58496	2
28634	ENSMUSG00000118346.2	Tmem179b	protein_coding	chr19	8749889	8751831	-	9.78627	9.80574	9.14211	9	9.26679	9.55651	9.50581	9.07146	9.41996	10.0593	10.2842	10.1396	10.2408	10.6266	10.5157	10.0782	10.5255	10.2958	9.98014	10.1561	9.85331	10.0782	10.2228	10.0808
8254	ENSMUSG00000032021.15	Crtam	protein_coding	chr9	40880987	40915924	-	4.70044	3.45943	3.90689	5.49185	6.10852	6.64386	6.78136	4.80735	4.58496	1.58496	2	2.58496	3	2	2	2.58496	2	2.58496	1.58496	3.16993	2.58496	2.80735	3.45943	2.32193
7025	ENSMUSG00000029605.17	Oas1b	polymorphic_pseudogene	chr5	120950700	120962228	+	6.67243	6.64386	5.64386	7.48382	7.37504	6.75489	7.12928	6.50779	6.80735	8.11374	9.59991	8.83289	9.23601	9.69697	10.4357	9.04712	9.00843	8.12928	7.42626	9.50978	9.75822	9.60363	9.62205	8.56986
9584	ENSMUSG00000035772.12	Mrps2	protein_coding	chr2	28358078	28361190	+	9.43879	9.51175	9.52748	9.32193	9.46761	9.10591	9.26209	9.42417	9.35094	9.99577	10.0056	9.92481	10.1098	9.78463	10.0553	9.62753	9.60548	9.9629	9.89936	10.1306	9.85019	9.87498	10.1997	9.7211
13927	ENSMUSG00000052291.9	5330438D12Rik	lncRNA	chr10	116344957	116419420	+	5.24793	4.75489	4.75489	5.35755	5.42626	5.75489	6.22882	5.67243	5.2854	7.32193	6.9542	7.12928	6.52356	7.17991	8.31288	6.94251	7	6.83289	6.12928	7.87036	8.16491	7.92481	7.96578	8.12928
26070	ENSMUSG00000110344.2	Gm45716	protein_coding	chr11	90078509	90142081	+	6.49185	6.24793	5.90689	6.58496	7.06609	7.53138	7.65821	6.58496	7.07682	4.58496	3.58496	5.20945	3.70044	5.61471	4.32193	4	4.39232	5.67243	4.90689	4.58496	3.80735	4.08746	4.70044	5.72792
21451	ENSMUSG00000094051.7	Ighv1-36	IG_V_gene	chr12	114843508	114843941	-	3.16993	1.58496	4	2	1	3.16993	3.32193	4	4.39232	0	0	1	0	0	0	0	0	0	2	0	0	0	0	0
12165	ENSMUSG00000043822.19	Adamtsl5	protein_coding	chr10	80174944	80184246	-	7.62936	7.29462	6.80735	10.242	10.4939	9.75656	10.2854	8.63662	8.91886	6.67243	4.85798	5.88264	5.52356	4.70044	6.08746	4	2.80735	6.20945	4.52356	5.55459	4.90689	4.70044	5.67243	4.58496
5367	ENSMUSG00000026626.12	Ppp2r5a	protein_coding	chr1	191084172	191135469	-	11.2009	10.8796	10.865	11.9604	12.1296	12.3069	12.4424	11.628	11.7678	10.0444	10.4676	10.3332	10.3674	10.9076	9.90238	10.3106	10.3934	10.3219	10.7117	10.0967	10.3761	10.4168	10.1898	10.3696
19763	ENSMUSG00000085795.9	Zfp703	protein_coding	chr8	27467353	27471489	+	12.3939	11.8937	11.5157	11.2544	11.2848	11.3134	11.357	11.8416	11.952	10.6175	9.08746	9.75489	10.3287	9.13443	9.03617	9.03892	7.90689	10.1561	9.90539	10.5265	9.55842	9.76653	10.0042	9.03067
5880	ENSMUSG00000027575.20	Arfgap1	protein_coding	chr2	180609018	180624319	+	10.7108	10.7228	10.8098	10.4126	10.5324	10.5953	10.8757	10.5925	10.4367	11.5589	11.4294	11.3939	11.2889	11.2438	12.0213	11.2318	11.1396	11.0993	11.1643	11.8361	11.7486	11.5713	11.9403	11.4635
2785	ENSMUSG00000021098.15	4930447C04Rik	protein_coding	chr12	72927883	72987548	-	1.58496	1.58496	1	4.39232	4	2.80735	3.70044	2	2	0	0	0	0	0	1	0	0	0	0	0	0	0	0	0
9388	ENSMUSG00000035131.15	Brinp3	protein_coding	chr1	146370498	146778210	+	3.90689	4.16993	5.39232	5.80735	4.32193	4.16993	7.2854	6.65821	7.07682	0	0	0	2.80735	2	1.58496	0	2.32193	2.58496	3.70044	1	1	0	0	0
3647	ENSMUSG00000022687.13	Boc	protein_coding	chr16	44305412	44379260	-	9.79766	10.0279	10.8017	10.0928	10.0795	9.79928	11.0286	11.9643	10.9744	12.9812	11.8301	13.707	13.813	12.3379	13.8244	14.3439	12.3982	12.4956	14.036	13.7416	13.4035	13.072	13.2976	11.6022
12941	ENSMUSG00000047330.9	Kcne4	protein_coding	chr1	78794475	78797745	+	7.98299	7.39232	7.76155	10.0444	9.17742	8.38802	7.71425	8.45533	8.90989	6.04439	4.16993	5.24793	5.90689	4.32193	4.64386	2.80735	3.45943	4.58496	5.55459	2.80735	2.58496	2.80735	4.24793	0
26008	ENSMUSG00000110156.3	Gm42067	lncRNA	chr19	5962850	5964857	+	4.08746	3.45943	3	4.39232	4.16993	2.32193	1.58496	3.70044	3.45943	5.85798	5.35755	5.9542	5.2854	5.2854	6.33985	5.39232	5.35755	6.22882	4.45943	5.78136	5.2854	5.42626	6.37504	5.61471
9042	ENSMUSG00000034118.16	Tpst1	protein_coding	chr5	130102167	130164570	+	10.0224	9.1267	9.42836	11.0755	10.8986	11.4398	11.3504	10.9204	11.0471	8.89178	7.61471	8.69349	8.48784	7.03342	8.43045	7.65105	5.85798	7.20945	7.85175	8.40939	7.32193	7.67948	8.94251	7.18982
21885	ENSMUSG00000097007.4	4930432B10Rik	lncRNA	chr10	11120534	11156965	-	2.32193	0	0	1	1.58496	0	1	1.58496	1	3.70044	4.70044	3.45943	2.80735	2.32193	3.80735	3.70044	4.58496	2.32193	2.58496	4.39232	3.70044	3.70044	4.80735	4.08746
8920	ENSMUSG00000033720.13	Sfxn5	protein_coding	chr6	85190031	85310404	-	9.04985	8.95128	8.27146	7.70736	8.03342	8.15482	8.04985	8.73471	8.25739	10.7515	10.0498	9.89482	9.64746	9.90839	10.014	10.1124	9.54496	8.78463	9.91588	10.722	9.92333	10.0741	11.0566	10.5245
9013	ENSMUSG00000034028.17	Cd226	protein_coding	chr18	89195091	89290353	+	7.34873	6.65821	6.82018	8.84862	9.48382	10.544	10.5565	7.70736	8.57365	3.16993	3.58496	5.16993	6.55459	4.39232	3.32193	5.78136	4.16993	3.70044	4.08746	5.24793	4.80735	5.88264	4.52356	4.39232
2077	ENSMUSG00000019842.7	Traf3ip2	protein_coding	chr10	39488930	39531303	+	9.49386	9.22159	9.5216	9.32193	9.05799	9.19722	9.76155	9.45738	9.46148	9.74651	10.2538	10.0512	10.4136	10.5622	10.3095	10.7305	10.7228	10.4471	10.941	10.6751	11.3526	10.7764	10.1812	10.2923
15406	ENSMUSG00000061535.12	C1qtnf7	protein_coding	chr5	43672881	43776145	+	6.22882	5.85798	5.45943	8.79442	8.61102	8.41785	8.66888	6.82018	7.45943	3.16993	1.58496	4.90689	4.9542	2	2	0	0	3.58496	3.90689	1	0	0	0	0
7099	ENSMUSG00000029729.13	Zkscan1	protein_coding	chr5	138083346	138106084	+	10.0042	10.1923	10.3443	9.72622	9.71425	9.9263	10.4136	10.3945	10.0014	11.2755	11.2402	11.4661	11.1724	11.4848	10.6421	11.8599	11.6931	10.1319	11.4853	11.5108	11.5901	11.3157	11.4788	11.5479
19750	ENSMUSG00000085767.2	Gm13563	lncRNA	chr2	26271538	26279030	+	5.04439	4.70044	4.16993	4.70044	4.9542	5.80735	5.39232	5.39232	4.90689	7.56224	7.49985	7.96578	6.93074	7.5157	9.45327	7.67243	7.50779	6.18982	5.72792	8.70736	8.11374	8.27146	8.8392	8.7879
13764	ENSMUSG00000051335.7	Gfod1	protein_coding	chr13	43348721	43457648	-	9.3015	9.04712	9.38586	10.2866	10.0182	10.9196	11.1459	9.84706	9.80413	8.32643	7.88874	7.26679	8.20457	7.84549	7.18982	7.97154	8.08746	6.37504	7.85798	7.88874	8.82655	8.60733	8.04985	7.70736
3021	ENSMUSG00000021573.16	Tppp	protein_coding	chr13	74157526	74183872	+	8.23362	7.64386	7.67243	10.102	10.0914	9.55459	9.74315	9.11894	8.94544	6	5.42626	6.20945	5.32193	5.93074	5	8.01123	6.96578	6.24793	5.39232	7.33985	6.04439	6.32193	6.18982	6.44294
22413	ENSMUSG00000098024.2	Gm27003	lncRNA	chr2	126517836	126525725	+	3.58496	4.24793	3.16993	3.70044	4.39232	3.58496	3.80735	2.80735	3.80735	5.9542	5.70044	5.97728	5.16993	6.18982	6.82018	5.72792	5.75489	5	4.58496	6.84549	7.15987	7.11894	7.2384	7.34873
11445	ENSMUSG00000041020.15	Map7d2	protein_coding	chrX	158197568	158281753	+	2.32193	2.32193	2.32193	4.9542	2.58496	3.45943	2.80735	5.85798	4.24793	8.19476	6.70044	8.65821	7.09803	7	8.42206	5.72792	5.52356	7.17991	7.85798	8.71425	6.40939	6.50779	8.33092	9.56224
7002	ENSMUSG00000029563.17	Foxp2	protein_coding	chr6	14901348	15441976	+	4.39232	3.58496	4.32193	7.97728	7.96	6.06609	6.22882	5.9542	5.12928	3.32193	2.32193	2.32193	1.58496	1	2	2	0	1.58496	3.32193	0	0	0	1	0
[truncated: 27,126 more rows]
