# Supplementary material for: Unmutated RRAS2 emerges as a key oncogene in post-partum-associated triple negative breast cancer
Source: Mol Cancer. 2024 Jul 10;23:142. doi: 10.1186/s12943-024-02054-3 (PMC11234613; doi:10.1186/s12943-024-02054-3)
Supplement: Supplementary file 9 — Supplementary Material 9. [file 12943_2024_2054_MOESM9_ESM.xlsx]

## Sheet: padj < 0.05
pathway	pval	padj	log2err	ES	NES	size	leadingEdge
GOBP_NON_MOTILE_CILIUM_ASSEMBLY	1.61374e-07	9.9353e-06	0.690132	0.535875	2.27334	74	Bbs10 Fuz Ift57 Bbs1 Cc2d2a Vangl2 Ift80 Tmem216 Bbs4 Cep89 Dync2h1 Ift122 Hap1 Tmem67 Ift140 Ahi1 Ift172 Tmem80 Rpgrip1l Bbs2 Tmem17 Ttc8 Gorab Cep250 Mks1 Cenpj Enkd1 Cep126
GOBP_INTRACILIARY_TRANSPORT	1.01701e-06	4.83502e-05	0.643552	0.574365	2.25346	51	Bbs12 Fuz Ift57 Lca5 Bbs1 Ift81 Ift80 Ttc26 Wdr35 Kif17 Wdr19 Dync2h1 Ift122 Ttc21a Ift140 Ift172 Ttc30a1 Lca5l Traf3ip1 Dync2li1 Ttc30b Cluap1 Ttc21b Wdpcp
GOBP_GPI_ANCHOR_METABOLIC_PROCESS	1.74286e-05	0.000553477	0.57561	0.604784	2.17391	35	Pigh Pgap3 Cwh43 Mppe1 Pigf Pigv Pigu Pigb Pigp Pigs Pign Pgap1 Pigw Piga Gpld1 Slc30a5 Dpm2 Pigt Pigl Pigg Gpaa1
GOBP_EPHRIN_RECEPTOR_SIGNALING_PATHWAY	1.8079e-05	0.000566298	0.57561	0.598151	2.16646	36	Ephb3 Nck2 Ngef Epha7 Sipa1l1 Ephb4 Ephb6 Efna4 Epha2 Efna3 Epha5 Anks1b Efnb3
REACTOME_A_TETRASACCHARIDE_LINKER_SEQUENCE_IS_REQUIRED_FOR_GAG_SYNTHESIS	9.72452e-05	0.00233229	0.538434	0.679582	2.14738	21	Sdc2 Xylt2 Cspg5 Sdc1 Gpc4 B4galt7 Agrn B3galt6 Gpc2 Vcan Sdc3
GOBP_SMOOTHENED_SIGNALING_PATHWAY	8.36752e-09	6.56456e-07	0.74774	0.445375	2.14681	156	Serpine2 Chsy1 Smo Fuz Enpp1 Ift57 Cc2d2a Ift81 Ift80 Boc Ttc26 Megf8 Dlg5 Tctn1 Glis2 Rab23 Ndp Disp1 Wnt7b Stk36 Wdr19 Dync2h1 Cplane2 Ift122 Tctn2 Kif7 Hhat Sufu Ift140 Foxa1 Rfx8 Arl6 Scube1 Ift172 Tulp3 Rpgrip1l Tmem17 Nsdhl Gorab Armc9 Sfrp1 Mks1 Cenpj Ptpdc1 Ptch1 Cibar1 Evc2 Traf3ip1 Cfap410 Dcdc2a Gpc2 Tmem231 Fgfr3
GOBP_REGULATION_OF_SMOOTHENED_SIGNALING_PATHWAY	1.06518e-06	4.97569e-05	0.643552	0.481837	2.13433	93	Serpine2 Chsy1 Smo Fuz Enpp1 Ift81 Megf8 Dlg5 Tctn1 Glis2 Rab23 Wnt7b Stk36 Dync2h1 Cplane2 Ift122 Kif7 Sufu Ift140 Foxa1 Rfx8 Arl6 Scube1 Ift172 Tulp3 Rpgrip1l Gorab Armc9 Sfrp1 Mks1 Ptch1 Cibar1 Traf3ip1 Dcdc2a Fgfr3
GOBP_TOOTH_MINERALIZATION	0.000104863	0.00247436	0.538434	0.610015	2.08799	29	Fgfr1 Ank Enpp1 Dmp1 Msx2 Slc4a2 Sp7 Itgb6 Cftr Nectin1 Tcirg1 Cnnm4 Odaph Stim1 Amtn
GOBP_DORSAL_VENTRAL_NEURAL_TUBE_PATTERNING	9.05568e-05	0.00218492	0.538434	0.597994	2.06716	30	Smo Tctn1 Rab23 Wdr19 Cplane2 Ift122 Sufu Foxa1 Tulp3 Gorab Mks1 Ptch1 Traf3ip1
REACTOME_CHONDROITIN_SULFATE_DERMATAN_SULFATE_METABOLISM	3.48945e-05	0.00098028	0.557332	0.540027	2.06435	45	Chsy1 Sdc2 Xylt2 Cspg5 Chpf2 Sdc1 Chst9 Csgalnact2 Gpc4 B4galt7 Chst12 Chsy3 Agrn B3galt6 Gpc2 Hexb Vcan Sdc3 Chst14
GOBP_PROTEOGLYCAN_BIOSYNTHETIC_PROCESS	4.92847e-05	0.00131554	0.557332	0.505982	2.0475	59	Chsy1 Chst10 Ndst2 Xylt2 Vangl2 Hs3st6 Cant1 Chpf2 Acan Pxylp1 Chst9 Csgalnact2 Hs3st1 B4galt7 Chst12 Slc2a10 Chsy3 B3galt6 Hs3st3a1 Ndst4 Chst14 Fam20b Extl3 Hs2st1 Slc35b2 Hs6st3
GOBP_NEUROBLAST_DIVISION	0.000358749	0.00670653	0.498493	0.719435	2.03094	14	Arhgef2 Fgfr1 Sox5 Lrp6 Lef1 Numbl Aspm
REACTOME_HEPARAN_SULFATE_HEPARIN_HS_GAG_METABOLISM	9.49089e-05	0.00227966	0.538434	0.514732	1.99815	48	Ndst2 Sdc2 Xylt2 Cspg5 Hs3st6 Sdc1 Hs3st1 Gpc4 Glb1l B4galt7 Agrn B3galt6 Hs3st3a1 Ndst4 Gpc2 Vcan Sdc3 Naglu Hs2st1 Hs6st3
GOBP_INTRACILIARY_RETROGRADE_TRANSPORT	0.000847575	0.013223	0.477271	0.696129	1.99493	15	Bbs1 Wdr35 Wdr19 Dync2h1 Ift122 Ttc21a Ift140 Dync2li1 Ttc21b
GOBP_MAMMARY_GLAND_EPITHELIAL_CELL_PROLIFERATION	0.000224763	0.00460092	0.518848	0.560214	1.98497	33	Etv4 Cdkn2a Ccnd1 Robo1 Areg Epha2 Btrc Deaf1 Pygo2 Mst1 Brca2 Tfap2c Kdm5b Wnt5a Med1
GOBP_PROTEIN_LOCALIZATION_TO_CILIARY_TRANSITION_ZONE	0.000340738	0.00644914	0.498493	0.803903	1.98424	9	Cc2d2a Tctn1 Tctn2 Mapk15 Spata7 Cplane1
GOBP_CILIUM_ORGANIZATION	5.08221e-11	6.04933e-09	0.851339	0.364457	1.95313	368	Bbs10 Bbs12 Fuz Cdc14a Ift57 Ttc12 Lca5 Bbs1 Tmem138 Cc2d2a Ift81 Fam161a Alpk1 Vangl2 Ift80 Tmem216 Bbs4 Ttc26 Cfap54 Wdr35 Tctn1 Tmem237 Kif17 Wdr54 Dnal1 Rab23 Cep89 Nme5 Ttc36 Stk36 Fbf1 Wdr19 Dync2h1 Ccdc39 Cplane2 Ift122 Dnai1 Cfap70 Tctn2 Hap1 Tmem67 Ttc21a Cep41 Ccdc88a Evi5l Dnaaf3 Ift140 Lama5 Spag17 Cdkl5 Rabep2 Ttc39c Arl6 Ahi1 Wdr90 Pfn4 Nisch Eno4 Ift172 Tbc1d30 Kif24 Tmem80 Rpgrip1…
REACTOME_RND2_GTPASE_CYCLE	0.000293189	0.00570472	0.498493	0.515596	1.94498	43	Lrrc1 Ckap4 Vangl2 Dlg5 Epha2 Wdr6 Ubxn11 Nisch Rbmx Scrib Ankrd26 Ptpn13 Pik3r2 Frs3 Kidins220 Vangl1 Kif14 Ktn1 Rnd2 Muc13 Dst
REACTOME_HS_GAG_BIOSYNTHESIS	0.000885711	0.0136547	0.477271	0.579845	1.93092	26	Ndst2 Sdc2 Hs3st6 Sdc1 Hs3st1 Gpc4 Agrn Hs3st3a1 Ndst4 Gpc2 Sdc3 Hs2st1 Hs6st3
REACTOME_RND3_GTPASE_CYCLE	0.000307565	0.00593308	0.498493	0.514855	1.92553	41	Ckap4 Vangl2 Dsp Dlg5 Epha2 Wdr6 Ccdc88a Ubxn11 Cpd Nisch Rbmx Scrib Ankrd26 Ptpn13 Plekhg5 Pik3r2 Vangl1 Ktn1 Arhgap21 Muc13 Dst
GOBP_AMELOGENESIS	0.00141874	0.0194189	0.45506	0.605454	1.91314	21	Dmp1 Msx2 Slc4a2 Itgb6 Cftr Nectin1 Tcirg1 Cnnm4 Odaph Perp Stim1 Amtn
REACTOME_SYNTHESIS_OF_GLYCOSYLPHOSPHATIDYLINOSITOL_GPI	0.00219967	0.0272525	0.431708	0.644472	1.91117	17	Pigh Pigf Pigv Pigb Pigp Pign Pigw Piga Dpm2 Pigl Pigg
REACTOME_HOMOLOGY_DIRECTED_REPAIR	1.1482e-05	0.000391728	0.593325	0.413864	1.90533	118	Abraxas1 Ercc4 Trp53bp1 H2bc6 H4c14 Rad1 Pole2 Xrcc3 Polk Rmi1 Xrcc2 Bard1 Rhno1 Top3a H2bc8 Dna2 Sirt6 Sumo2 H4c11 Slx4 Eme2 Rad51ap1 Rps27a Eme1 Cdk2 Atrip H4c4 Palb2 Brca2 Gen1 Ube2i Rad52 Rad9b Parp2 Brca1 Rad50 Polq Rad51c Rmi2 Polh Chek1 H2bc22 Pole Rad9a Abl1 Hus1 Xrcc1 Rfc5 H2ax Exo1 Mus81 Rad51 Rnf8 Rad51d Rad51b Rfc3 Mdc1 Ccna2 H4c12 Lig3 Nsd2 Pold2 Rfc2 Brcc3 Brip1 H4c8 Blm H2bc4
GOMF_WNT_RECEPTOR_ACTIVITY	0.00249295	0.0300745	0.431708	0.640749	1.90013	17	Fzd9 Fzd2 Fzd6 Lrp6 Lrp5 Tspan12 Fzd3 Fzd7 Pkd1 Fzd5 Ryk Fzd1
GOBP_ENAMEL_MINERALIZATION	0.00208885	0.0261823	0.431708	0.629303	1.89934	18	Dmp1 Msx2 Slc4a2 Itgb6 Cftr Nectin1 Tcirg1 Cnnm4 Odaph Stim1 Amtn
GOBP_PEPTIDYL_LYSINE_HYDROXYLATION	0.00121801	0.0173359	0.45506	0.767015	1.89319	9	Plod2 Plod1 P3h4
GOBP_INTERSTRAND_CROSS_LINK_REPAIR	0.00102761	0.0153179	0.45506	0.534314	1.88384	32	Fancf Ercc4 Xrcc3 BC055324 Fancb Exo5 Fancd2 Rad51ap1 Fancm Hrob Poln Fancg Faap20 Ercc6l2 Rad51 Rad51d Mcm8 Dclre1b Fan1 Dclre1a Faap24 Fanca
GOBP_PROTEOGLYCAN_METABOLIC_PROCESS	0.000117039	0.00270995	0.538434	0.431047	1.87896	85	Col11a1 Chsy1 Chst10 Col2a1 Ndst2 Xylt2 Vangl2 Hs3st6 Cant1 Chpf2 Acan Pxylp1 Chst9 Csgalnact2 Hs3st1 Adamts7 B4galt7 Chst12 Slc2a10 Chsy3 B3galt6 Hs3st3a1 Ndst4 Sulf2 Hexb Naglu Chst14 Fam20b Extl3 Hs2st1 Slc35b2 Hs6st3
GOBP_PHOSPHOLIPID_EFFLUX	0.00260349	0.0310582	0.431708	0.714759	1.87265	11	Abca12 Abca3 Abcc1 Abcg1 Apoc1 Apoa1
GOBP_DIPHOSPHATE_METABOLIC_PROCESS	0.000196051	0.0041452	0.518848	0.919107	1.86966	5	Fgfr1 Ank Enpp1 Sp7
GOBP_PROTEIN_LOCALIZATION_TO_CILIUM	0.000155602	0.00342985	0.518848	0.447434	1.86065	67	Rabep1 Bbs1 Cc2d2a Ift80 Bbs4 Ttc26 Wdr35 Tctn1 Wdr19 Dync2h1 Ccdc39 Ift122 Tctn2 Ttc21a Ccdc88a Ift140 Arl6 Tulp1 Tulp3 Efcab7 Inpp5e Mapk15 Ccdc66 Spata7 Cplane1
GOBP_LATERAL_MESODERM_DEVELOPMENT	0.00421238	0.043059	0.407018	0.648046	1.85714	15	Fgfr1 Smo Megf8 Mesp1
GOBP_SMOOTHENED_SIGNALING_PATHWAY_INVOLVED_IN_DORSAL_VENTRAL_NEURAL_TUBE_PATTERNING	0.00343393	0.0373594	0.431708	0.634486	1.85181	16	Wdr19 Cplane2 Ift122 Sufu Tulp3 Gorab Mks1 Traf3ip1
GOBP_SPINAL_CORD_PATTERNING	0.00351718	0.0380077	0.431708	0.634095	1.85066	16	Smo Fuz Rab23 Ift122 Sufu Rfx8 Tulp3
GOBP_MOTILE_CILIUM_ASSEMBLY	0.000644806	0.0106314	0.477271	0.460803	1.84535	56	Ift57 Ttc12 Cc2d2a Ift81 Cfap54 Ccdc39 Dnaaf3 Spag17 Ahi1 Pfn4 Bbs2 Mks1 Cenpj Enkd1 Rsph9 Spef2 Mns1 Zmynd10 Iqcg Ulk4 Dnhd1 Cfap206 Cfap44 Cep131 Cfap47 Htt
REACTOME_RESOLUTION_OF_D_LOOP_STRUCTURES	0.00138785	0.0191264	0.45506	0.522149	1.84095	32	Xrcc3 Rmi1 Xrcc2 Bard1 Top3a Dna2 Slx4 Eme2 Rad51ap1 Eme1 Palb2 Brca2 Gen1 Brca1 Rad50 Rad51c Rmi2 Exo1 Mus81 Rad51 Rad51d Rad51b
GOBP_LUNG_ASSOCIATED_MESENCHYME_DEVELOPMENT	0.00273532	0.0321858	0.431708	0.810347	1.84062	7	Fgfr1 Ptk7 Wnt7b
GOBP_DESMOSOME_ORGANIZATION	0.00407105	0.0420423	0.407018	0.72043	1.83759	10	Prkca Dsp Nectin1 Perp Pkp3 Dsg2
REACTOME_EPH_EPHRIN_MEDIATED_REPULSION_OF_CELLS	0.00151898	0.0205286	0.45506	0.520111	1.83376	32	Ephb3 Epha7 Aph1b Ephb4 Ephb6 Efna4 Epha2 Efna3 Efnb3 Epha1 Aph1a
REACTOME_BBSOME_MEDIATED_CARGO_TARGETING_TO_CILIUM	0.0044287	0.0447296	0.326352	0.659916	1.82573	13	Smo Bbs1 Bbs4 Arl6 Bbs2 Ttc8 Mchr1
GOBP_NEGATIVE_REGULATION_OF_MAMMARY_GLAND_EPITHELIAL_CELL_PROLIFERATION	0.00331729	0.0365107	0.431708	0.803517	1.82511	7	Etv4 Cdkn2a Robo1 Brca2
REACTOME_RND1_GTPASE_CYCLE	0.00127989	0.0179935	0.45506	0.485725	1.82288	42	Rras2 Vangl2 Dsp Dlg5 Epha2 Wdr6 Ccdc88a Ubxn11 Cpd Rbmx Ankrd26 Ptpn13 Plekhg5 Pik3r2 Frs3 Kidins220 Vangl1 Kif14 Fam135a Muc13 Dst
GOBP_REGULATION_OF_MAMMARY_GLAND_EPITHELIAL_CELL_PROLIFERATION	0.00316403	0.0355301	0.431708	0.583353	1.82045	20	Etv4 Cdkn2a Ccnd1 Robo1 Deaf1 Pygo2 Mst1 Brca2 Kdm5b
REACTOME_PROCESSING_OF_DNA_DOUBLE_STRAND_BREAK_ENDS	0.000202565	0.00425493	0.518848	0.426937	1.81278	75	Abraxas1 Trp53bp1 H2bc6 H4c14 Rad1 Rmi1 Bard1 Rhno1 Top3a H2bc8 Dna2 Sirt6 Sumo2 H4c11 Cdk2 Atrip H4c4 Ube2i Rad9b Brca1 Rad50 Rmi2 Chek1 H2bc22 Rad9a Hus1 Rfc5 H2ax Exo1 Rnf8 Rfc3 Mdc1 Ccna2 H4c12 Nsd2 Rfc2 Brcc3 Brip1 H4c8 Blm H2bc4 H2bc9 H2bc3 Topbp1 Rpa3 Herc2 Wrn
REACTOME_TRANSPORT_OF_NUCLEOTIDE_SUGARS	0.00344317	0.0374346	0.431708	0.733612	1.81074	9	Slc35b4 Slc35a1 Slc35b3 Slc35a3 Slc35b2 Slc35a2 Slc35d1 Slc35d2 Slc35c1
GOBP_AXONEME_ASSEMBLY	0.00022892	0.00466816	0.518848	0.419184	1.80828	81	Ttc12 Cc2d2a Ttc26 Dnal1 Stk36 Ccdc39 Cplane2 Dnai1 Dnaaf3 Spag17 Nisch Bbs2 Dcx Dnaaf2 Odad1 Rsph9 Spef2 Dnaaf4 Mns1 Ccdc103 Zmynd10 Daw1 Iqcg Cfap91 Ulk4 Cluap1 Cfap206 Cfap44 Dnai4 Dnai2 Rsph1 Cep131 Cfap47 Gas8 Cntrl Odad3 Tekt2 Pla2g3 Cfap69 Tbc1d32 Rp1 Spag1 Spef1 Dnah7c Dnah7b Drc7 Ofd1
GOBP_REGULATION_OF_POSTSYNAPTIC_NEUROTRANSMITTER_RECEPTOR_ACTIVITY	0.0040965	0.0421617	0.344521	0.607153	1.8005	17	Cnih2 Neto2 Homer3 Cacng4 App Dlgap1
REACTOME_EPHRIN_SIGNALING	0.00408441	0.0421261	0.344521	0.596091	1.7991	18	Ephb3 Nck2 Ephb4 Ephb6 Efnb3
GOBP_CRANIOFACIAL_SUTURE_MORPHOGENESIS	0.00520009	0.0497757	0.303779	0.615747	1.79711	16	Mmp16 Mmp14 Megf8 Msx2 Rab23
GOBP_KERATAN_SULFATE_METABOLIC_PROCESS	0.000924754	0.0140985	0.477271	0.881402	1.79296	5	B3gnt7 B4galt4 Chst5
GOBP_MEIOSIS_I_CELL_CYCLE_PROCESS	0.000120177	0.00276666	0.538434	0.3913	1.79197	113	Tex15 Gm960 Ercc4 Hspa2 Sun1 Zcwpw1 Ankle1 Rmi1 Terb1 Fbxo5 Espl1 Mapk15 Msh5 Chtf18 Mlh3 Fancd2 Ndc1 Mei1 Slx4 Eme2 Cdc25b Ccne1 Rad51ap1 Eme1 Fmn2 Brca2 Plk1 Dmc1 Cdc25c Eif4g3 Fancm Kash5 Cenpc1 Haspin Rad51c Cntd1 1700028K03Rik Hfm1 Birc5 Rad54l Rad54b Trip13 Ubr2 Cenpe M1ap Aurka Msh4 Psmc3ip Mus81 Brdt Rad51 Syde1 Top2a Rad51d Prdm9 Ccnb2
GOBP_ASYMMETRIC_NEUROBLAST_DIVISION	0.00266341	0.0315621	0.431708	0.830948	1.78611	6	Arhgef2 Sox5 Tead3
GOBP_MAMMARY_GLAND_DUCT_MORPHOGENESIS	0.00162998	0.0217723	0.45506	0.477049	1.78414	41	Etv5 Etv4 Robo1 Areg Msx2 Epha2 Btrc Lrp6 Lrp5 Mst1 Pgr Slc12a2 Scrib Ptch1 Tfap2c Ntn1 Pml Kdm5b Wnt5a Med1
GOBP_CEMENTUM_MINERALIZATION	0.0030083	0.0343944	0.431708	0.827622	1.77897	6	Fgfr1 Ank Enpp1 Sp7
GOBP_PEPTIDYL_GLUTAMIC_ACID_MODIFICATION	0.0049676	0.0482031	0.407018	0.545257	1.77859	24	Agbl2 Ggcx Cep41 Agbl3 Ttll13 Vkorc1l1 Ttll3 Ttll10 Agbl5 Ttll7 Ttll6 Ttll9 Ttll4
GOBP_SMOOTHENED_SIGNALING_PATHWAY_INVOLVED_IN_VENTRAL_SPINAL_CORD_PATTERNING	0.00484721	0.0475227	0.303779	0.779152	1.76977	7	Smo Ift122 Sufu Rfx8 Tulp3
GOBP_REGULATION_OF_ENAMEL_MINERALIZATION	0.00484721	0.0475227	0.303779	0.777477	1.76596	7	Dmp1 Slc4a2 Cftr Odaph Amtn
GOBP_REGULATION_OF_THYROID_HORMONE_GENERATION	0.00369809	0.0393802	0.431708	0.818882	1.76018	6	Hpn Slco1c1
GOBP_NEURAL_TUBE_PATTERNING	0.00175093	0.0229119	0.45506	0.458976	1.75452	45	Smo Tctn1 Rab23 Wdr19 Cplane2 Ift122 Sufu Lrp6 Ift140 Foxa1 Tulp3 Rpgrip1l Gorab Mks1 Ptch1 Traf3ip1
GOBP_METANEPHRIC_COLLECTING_DUCT_DEVELOPMENT	0.0010159	0.0151855	0.45506	0.922578	1.75256	4	Dlg5 Wnt7b Aqp2
GOBP_NORRIN_SIGNALING_PATHWAY	0.00208815	0.0261823	0.431708	0.859667	1.74875	5	Ndp Lrp6 Lrp5 Tspan12
GOBP_POSITIVE_REGULATION_OF_SMOOTHENED_SIGNALING_PATHWAY	0.00257242	0.030779	0.431708	0.464325	1.74256	42	Chsy1 Smo Dlg5 Stk36 Dync2h1 Kif7 Foxa1 Scube1 Ift172 Gorab Armc9 Sfrp1 Cibar1 Dcdc2a
GOBP_HOMOLOGOUS_RECOMBINATION	0.00218258	0.0270617	0.431708	0.437099	1.7393	54	Gm960 Ercc4 Ankle1 Rmi1 Terb1 Bard1 Msh5 Chtf18 Fancd2 Slx4 Eme2 Rad51ap1 Eme1 Dmc1 Brca1 Rad50 Fancm Rad51c Cntd1 1700028K03Rik Hfm1 Rad54l Rad54b Trip13 Ubr2 Msh4 Psmc3ip Mus81 Rad51 Top2a Rad51d Prdm9
GOBP_D_ASPARTATE_IMPORT_ACROSS_PLASMA_MEMBRANE	0.00243297	0.0295282	0.431708	0.852767	1.73471	5	Gfap Slc1a2 Slc1a3
GOBP_COLLAGEN_FIBRIL_ORGANIZATION	0.00182182	0.0236469	0.45506	0.425725	1.7328	61	Col11a1 Comp Zfp469 Col2a1 Col11a2 Lmx1b Nf1 Loxl3 Acan P3h4 Chadl Adamts7 Efemp2 P4ha1 Pxdn Anxa2 Col27a1 Crtap Col18a1
GOBP_POSITIVE_REGULATION_OF_THYROID_HORMONE_GENERATION	0.00211676	0.026429	0.431708	0.904991	1.71915	4	Hpn Slco1c1
GOBP_AXON_CHOICE_POINT_RECOGNITION	0.0041632	0.0426105	0.326352	0.797324	1.71384	6	Robo1 Efnb3 App Robo3
GOBP_MAMMARY_GLAND_MORPHOGENESIS	0.00185058	0.0239815	0.45506	0.426119	1.71218	57	Etv5 Etv4 Cdkn2a Robo1 Areg Msx2 Epha2 Zfp157 Btrc Lrp6 Lrp5 Mst1 Igfbp5 Pgr Slc12a2 Scrib Ptch1 Tfap2c Ntn1 Pml Kdm5b Wnt5a Med1 Capn1
REACTOME_COLLAGEN_BIOSYNTHESIS_AND_MODIFYING_ENZYMES	0.00172526	0.0226868	0.45506	0.415519	1.70772	64	Col11a1 Col9a3 Col9a2 Col2a1 Col25a1 Col11a2 Plod2 Plod1 Col4a6 Col9a1 Adamts3 P4ha1 Col20a1 Col7a1 Col10a1 Col16a1 Col27a1 Crtap Col8a1 Col18a1 Serpinh1 Bmp1 Col8a2
REACTOME_GLYCOSAMINOGLYCAN_METABOLISM	0.000459266	0.00813666	0.498493	0.370496	1.69903	116	Chsy1 Ndst2 Sdc2 Xylt2 Cd44 Cemip Cspg5 Hs3st6 Chpf2 B3gnt7 Acan Slc26a1 Sdc1 Chst9 Has3 Csgalnact2 Hs3st1 B4galt4 Slc35b3 Gpc4 Glb1l Chst5 B4galt7 Chst12 Chsy3 Agrn B3galt6 Hs3st3a1 Ndst4 Papss1 Slc26a2 Slc9a1 Gpc2 Hexb Vcan Sdc3 Naglu Chst14 Hs2st1 Slc35b2 Abcc5 Hs6st3 B4galt6
GOBP_RE_ENTRY_INTO_MITOTIC_CELL_CYCLE	0.00457856	0.0458113	0.310777	0.833829	1.69619	5	Ccnd1 Ccnf Ndp
GOBP_PROTEIN_O_LINKED_GLYCOSYLATION	0.00116709	0.0168046	0.45506	0.392758	1.69428	81	Pomk St8sia6 B3gnt7 B3gnt8 Fut9 Pomt1 Galnt12 Pofut1 Pomgnt1 Galntl6 Galnt3 Poglut1 Ogt Tmtc1 Galnt10 B3gnt6 Galnt11 B3galt6 Tet2 Fkrp Large2 Poglut2 Tet1 Pomt2 Galnt7 B3galt5 Pomgnt2
REACTOME_EPH_EPHRIN_SIGNALING	0.00245502	0.0296837	0.431708	0.414173	1.69233	62	Ephb3 Nck2 Ngef Epha7 Aph1b Ephb4 Sdc2 Ephb6 Efna4 Grin1 Epha2 Efna3
GOBP_ALPHA_TUBULIN_ACETYLATION	0.00361531	0.0387619	0.431708	0.888279	1.6874	4	Smo Kat2a Atat1
GOBP_GLYCOPROTEIN_BIOSYNTHETIC_PROCESS	1.00093e-05	0.000348136	0.593325	0.323119	1.67519	273	Chsy1 Chst10 Ndst2 Xylt2 Pomk Bcl2 Vangl2 Bace2 Hs3st6 Cant1 Soat1 Dolpp1 St8sia6 Chpf2 St3gal5 B3gnt7 Acan Gorasp1 B3gnt8 Pxylp1 Fut9 Chst9 Aqp11 Pomt1 Csgalnact2 St6galnac4 Abca2 Hs3st1 Il33 Galnt12 Pofut1 Dpy19l3 Pomgnt1 Galntl6 Galnt3 Poglut1 Ogt Alg8 B4galt7 Tmtc1 Mgat5 Galnt10 B3gnt6 Galnt11 Chst12 Slc2a10 Alg6 Chsy3 Fut10 B3galt6 Tet2 Hs3st3a1 Mogs Fkrp Alg2 Ndst4 Large2 6430550D23Rik Itm2…
REACTOME_INTRAFLAGELLAR_TRANSPORT	0.00510465	0.049111	0.326352	0.429851	1.67451	49	Kif3c Ift57 Ift81 Ift80 Ttc26 Wdr35 Kif17 Wdr19 Dync2h1 Ift122 Ift140 Ift172 Ttc30a1 Traf3ip1 Dync2li1 Ttc30b
GOBP_DORSAL_VENTRAL_PATTERN_FORMATION	0.00341498	0.0372541	0.431708	0.380192	1.65324	84	Lrp4 Smo Fuz Lmx1b Tctn1 Rab23 Disp1 Wdr19 Dync2h1 Cplane2 Ift122 Sufu Lrp6 Bmpr1b Foxa1 Rfx8 Ift172 Tulp3 Gorab Sfrp1 Tbx20 Mks1 Ptch1 Traf3ip1
GOBP_ZYMOGEN_ACTIVATION	0.00516662	0.0495657	0.326352	0.411711	1.64501	55	Meltf Serpine2 Hpn Mmp14 C1rl Fgb Prss12 Dhcr24 Asph Klk1b11 Perp Klk1b22 Pgk1 Apoh Ripk2 Eno1 Fgg Vsir Cideb Tmprss9
REACTOME_DNA_DOUBLE_STRAND_BREAK_REPAIR	0.000386152	0.00712408	0.498493	0.343976	1.64264	146	Abraxas1 Ercc4 Polm Trp53bp1 H2bc6 H4c14 Rad1 Pole2 Xrcc3 Polk Rmi1 Xrcc2 Bard1 Kdm4b Rhno1 Top3a H2bc8 Dna2 Sirt6 Sumo2 H4c11 Slx4 Eme2 Rad51ap1 Rps27a Eme1 Cdk2 Poll Atrip H4c4 Palb2 Brca2 Gen1 Ube2i Rad52 Rad9b Parp2 Brca1 Rad50 Polq Rad51c Rmi2 Polh Chek1 H2bc22 Pole Rad9a Abl1 Hus1 Xrcc1 Apbb1 Rfc5 H2ax Exo1 Mus81 Rad51 Rnf8 Rad51d Rad51b Rfc3 Mdc1 Kdm4a Ccna2 H4c12 Lig3 Nsd2 Pold2 Rfc2 Brcc…
REACTOME_COLLAGEN_FORMATION	0.00493421	0.0480577	0.344521	0.384806	1.63389	75	Col11a1 Col9a3 Col9a2 Col2a1 Col25a1 Col11a2 Plod2 Loxl3 Plod1 Col4a6 Col9a1 Adamts3 P4ha1 Col20a1 Pxdn Col7a1 Col10a1 Col16a1 Col27a1 Crtap Col8a1 Col18a1 Serpinh1 Bmp1 Col8a2
GOBP_MONOATOMIC_ANION_TRANSPORT	0.00116177	0.016743	0.45506	0.343837	1.60797	128	Slc4a4 Clcn2 Gabrp Clic6 Slc12a9 Prkca Wnk4 Slc1a2 Slc26a1 Clic3 Slc4a2 Kcnn4 Slc12a3 Tcaf1 Slc4a11 Slc4a3 Slc26a8 Hk1 Prkg2 Ano1 Slc26a4 Cftr Clca1 Atp8b1 Slc17a7 Slc12a8 Lrrc8e Slc12a2 Clcn6 Clcnka Slc4a1 Abcc3 Ano9 Ano8 Grm5
GOBP_AXON_GUIDANCE	0.00023774	0.00482963	0.518848	0.318388	1.60239	213	Ephb3 Plxna3 Etv1 Epha7 Etv4 Chl1 Smo Enah Sema4a Sema6a Sema3b Kif5c Ephb6 Vangl2 Erbb2 Robo1 Boc Dscaml1 Cxcr4 Efna4 Megf8 Ncam1 Unc5c Plxnb1 Ndp Wnt7b Efna3 Lamb2 Emb Bsg Dpysl5 Epha5 Lama5 Notch3 Slit1 Bmpr1b Nectin1 Alcam Efnb3 Lmo4 Ednra Agrn Ttc8 Ank3 App Fzd3 Sema4b Myh10 Robo3 Mapk8ip3 Arhgef25 Ptch1
GOBP_REGULATION_OF_SYNAPSE_ASSEMBLY	0.00157456	0.0211552	0.45506	0.341543	1.60217	131	Ephb3 Epha7 Sipa1l1 Sema4a Grid2 Farp1 Lrfn1 Slitrk6 Prkca Robo1 Nrg2 Nrxn1 Dlg5 Grin1 Adgrl3 Lrfn4 Setd5 Gpc4 Ogt Slitrk2 Nectin1 Efnb3 Adgrl1 Bhlhb9 Agrn App Asic2 Numbl Lzts1 Ptpn13 Nrg1 Six4 Adgrb1 Nlgn2 Ptprs Wnt7a Ntn1
GOBP_MICROTUBULE_BUNDLE_FORMATION	0.00158157	0.0212317	0.45506	0.349507	1.59908	112	Ttc12 Cc2d2a Ttc26 Map1s Dnal1 Nckap5l Stk36 Ccdc39 Cplane2 Dnai1 Psrc1 Dnaaf3 Spag17 Nisch Bbs2 Dcx Dnaaf2 Capn6 Ccdc66 Odad1 Aaas Rsph9 Spef2 Dnaaf4 Mns1 Ccdc103 Plk1 Map2 Zmynd10 Daw1 Iqcg Ttll6 Cfap91 Ulk4 Cluap1 Cfap206 Cfap44 Dnai4 Dnai2 Rsph1 Kif20a Cep131 Cfap47 Gas8 Cntrl Odad3 Tekt2
GOBP_GLYCOPROTEIN_METABOLIC_PROCESS	6.84963e-05	0.00172497	0.538434	0.296413	1.57187	335	Col11a1 Chsy1 Chst10 Col2a1 Fbxo17 Ndst2 Xylt2 Pomk Bcl2 Vangl2 Bace2 Hs3st6 Cant1 Soat1 Dolpp1 St8sia6 Chpf2 St3gal5 B3gnt7 Acan Gorasp1 B3gnt8 Pxylp1 Porcn Fut9 Chst9 Aqp11 Pomt1 Csgalnact2 St6galnac4 Abca2 Hs3st1 Il33 Galnt12 Pofut1 Dpy19l3 Adamts7 Pomgnt1 Galntl6 Galnt3 Poglut1 Ogt Alg8 B4galt7 Tmtc1 Mgat5 Galnt10 B3gnt6 Galnt11 Chst12 Slc2a10 Alg6 Chsy3 Fut10 B3galt6 Tet2 Hs3st3a1 Mogs Fkrp …
REACTOME_EXTRACELLULAR_MATRIX_ORGANIZATION	0.000240928	0.00488207	0.518848	0.308965	1.56763	227	Col11a1 Col9a3 Itgb3 Comp Col9a2 Ltbp3 A2m Col2a1 Col25a1 Col11a2 Mmp16 Plod2 Mmp14 Sdc2 Ltbp2 Cd44 Dmp1 Loxl3 Plod1 Acan Phykpl Sdc1 Fgb Col4a6 Itgb6 Col9a1 Adamts3 Efemp2 P4ha1 Capn8 Col20a1 Mmp10 Capn9 Pxdn Scube1 Col7a1 Hapln1 Capns2 Agrn Adam15 Col10a1 App Itga2 Col16a1 Klk7 Capn6 Megf11 Itga3 Mmp8 Itga2b Col27a1 Crtap
GOBP_CHONDROCYTE_DIFFERENTIATION	0.00325867	0.0361128	0.431708	0.338799	1.56519	119	Mboat2 Col11a1 Rflna Comp Fgfr1 Chsy1 Ltbp3 Col2a1 Col11a2 Ccn4 Prkca Ift80 Sox5 Acan Msx2 Chadl Adamts7 Prkg2 Bmpr1b Creb3l2 Zfp219 Hmga2
GOBP_PRIMARY_NEURAL_TUBE_FORMATION	0.00234968	0.0287344	0.431708	0.342687	1.56378	111	Enah Fuz Ift57 Fzd2 Cc2d2a Vangl2 Ptk7 Bbs4 Rab23 Fzd6 Mthfd1l Ift122 Kat2a Deaf1 Sufu Lrp6 Ift172 Celsr1 Lmo4 Tulp3 Fzd3 Sfrp1 Mks1 Dvl2 Scrib Ptch1 Trim71 Ski Cthrc1
GOBP_MICROTUBULE_BASED_TRANSPORT	0.00070737	0.0114009	0.477271	0.305407	1.53388	210	Bbs12 Fuz Ift57 Lca5 Cnih2 Bbs1 Rab27b Kif5c Ift81 Mgarp Ift80 Ttc26 Cfap54 Megf8 Wdr35 Kif17 Nme5 Stk36 Tmem201 Wdr19 Dync2h1 Ccdc39 Ift122 Dnai1 Sun1 Hap1 Ttc21a Ift140 Spag17 Nde1 Ift172 Dnaaf2 Ttc30a1 Ank3 App Kifc1 Lca5l Mapk8ip3 Spef2 Dnaaf4 Traf3ip1 Ccdc103 Spg7 Dync2li1 Map2 Daw1 Ttc30b Hdac6 Mecp2
REACTOME_METABOLISM_OF_CARBOHYDRATES	0.000292787	0.00570472	0.498493	0.295523	1.52463	257	Chsy1 Gys1 Pfkp Ndst2 Sdc2 Pck2 Pygl Xylt2 Cd44 Cemip Cspg5 Hs3st6 Chpf2 B3gnt7 Acan Fut9 Fbp1 Slc26a1 Sdc1 Pgam1 Chst9 Has3 Csgalnact2 Slc37a4 Hs3st1 Nup107 B4galt4 Slc35b3 Phkg2 Gpc4 Glb1l Ppp1r3c Nup155 Chst5 B4galt7 Eno4 Tpi1 Chst12 Abo Chsy3 Fut10 Agrn Bpgm B3galt6 Hs3st3a1 Nup210 Ndst4 Papss1 Pgk1 Aaas Glyctk Ndc1 Slc26a2 Aldoa Slc9a1 G6pc3 Gpc2 Hexb Agl Eno1 Gckr Vcan Manba B4galnt2 Sdc3 N…
GOBP_NEURAL_TUBE_FORMATION	0.00390843	0.0408618	0.407018	0.32719	1.52028	122	Enah Fuz Ift57 Fzd2 Cc2d2a Vangl2 Ptk7 Bbs4 Tctn1 Rab23 Fzd6 Mthfd1l Ift122 Kat2a Deaf1 Sufu Lrp6 Ift172 Celsr1 Lmo4 Tulp3 Fzd3 Sfrp1 Mks1 Dvl2 Scrib Ptch1 Trim71 Ski Cthrc1
GOBP_CELL_PROJECTION_ASSEMBLY	1.3237e-05	0.000438566	0.593325	0.271679	1.51247	552	Nck2 Stk26 Bbs10 Rap1gap Emp2 Fuz Cdc14a Espn Ift57 Abi2 Ttc12 Sh3bp1 Arhgef4 Bbs1 Tmem138 Cc2d2a Ift81 Fam161a Alpk1 Vangl2 Ift80 Tmem216 Dmtn Bbs4 Nrxn1 Ttc26 Cfap54 Wdr35 Tctn1 Tmem237 Tenm1 Wdr54 Dnal1 Epha2 Rab23 Cep89 Nme5 Ttc36 Stk36 Fbf1 Wdr19 Dbn1 Dync2h1 Ccdc39 Cplane2 Ift122 Dnai1 Cfap70 Tctn2 Hap1 Tmem67 Cep41 Ccdc88a Coro1c Evi5l Dnaaf3 Ift140 Lama5 Spag17 Cdkl5 Plek2 Rabep2 Ttc39c A…
GOBP_NEURAL_TUBE_DEVELOPMENT	0.00102221	0.0152656	0.45506	0.307337	1.51141	178	Sall2 Smo Enah Fuz Ift57 Fzd2 Cc2d2a Nf1 Vangl2 Ptk7 Bbs4 Tctn1 Epha2 Rab23 Fzd6 Mthfd1l Wdr19 Cplane2 Ift122 Kat2a Deaf1 Sufu Lrp6 Ift140 Foxa1 Ift172 Celsr1 Lmo4 Tulp3 Rpgrip1l Gorab Fzd3 Sfrp1 Mks1 Dvl2 Scrib Ptch1 Trim71 Ski Traf3ip1 Cthrc1
REACTOME_ORGANELLE_BIOGENESIS_AND_MAINTENANCE	0.00113154	0.0165148	0.45506	0.300663	1.50287	203	Kif3c Smo Ift57 Bbs1 Cc2d2a Ift81 Ift80 Tmem216 Bbs4 Ttc26 Wdr35 Tctn1 Kif17 Cep89 Fbf1 Wdr19 Dync2h1 Ift122 Tctn2 Atat1 Tmem67 Cep41 Ift140 Sirt4 Arl6 Ahi1 Cep72 Nde1 Ift172 Kif24 Rpgrip1l Bbs2 Ttc8 Inpp5e Ttc30a1 Mchr1 Cep250 Cep152 Sfi1 Mks1 Cenpj Cep97 Traf3ip1 Pkd2 Pkd1 Plk1 Cep192 Dync2li1 Atp5l Ttc30b Hdac6 Haus3 Sirt3 Haus5 Odf2 Nphp3 Exoc1 Cep290
GOBP_CYTOSKELETON_DEPENDENT_INTRACELLULAR_TRANSPORT	0.00155935	0.0209684	0.45506	0.297114	1.4886	207	Bbs12 Fuz Ift57 Lca5 Myo1b Cnih2 Bbs1 Rab27b Kif5c Ift81 Mgarp Ift80 Myo7a Ttc26 Wdr35 Kif17 Tmem201 Wdr19 Dync2h1 Ift122 Actn4 Sun1 Hap1 Ttc21a Ccdc88a Tanc2 Ift140 Spag17 Nde1 Ift172 Ttc30a1 Ank3 App Kifc1 Lca5l Mapk8ip3 Myo10 Traf3ip1 Spg7 Myo7b Dync2li1 Map2 Hook3 Myo1a Ttc30b Hdac6 Mecp2
GOBP_GLYCOSYLATION	0.0013746	0.019009	0.45506	0.295108	1.48216	210	Pomk Dolpp1 St8sia6 St3gal5 B3gnt7 Gorasp1 B3gnt8 Fut9 Aqp11 Pomt1 St6galnac4 Abca2 Galnt12 Pofut1 Dpy19l3 Pomgnt1 Galntl6 B4galt4 Galnt3 Poglut1 Ogt Alg8 B4galt7 Tmtc1 Mgat5 Pigb Galnt10 B3gnt6 Galnt11 Abo Alg6 Fut10 B3galt6 Tet2 Mogs Fkrp Alg2 Large2 6430550D23Rik Poglut2 Tet1 St8sia5 Pomt2 Ggta1 Alg9 Galnt7 Tusc3 B4galnt2 B3galt5 Pomgnt2 Pmm1 Extl3 Fut2 Mlec Rft1 B4galt6
GOBP_MEIOTIC_CELL_CYCLE_PROCESS	0.00202818	0.0255614	0.431708	0.294946	1.4752	204	Spire1 Tubg2 Tex15 Msx2 Gm960 Ercc4 Rad1 Grb14 Hspa2 Sun1 Zcwpw1 Fignl1 Ankle1 Shcbp1l Rmi1 Terb1 Fbxo5 Ednra Espl1 Mapk15 Msh5 Chtf18 Mlh3 Fancd2 Mcm7 Ndc1 Mei1 Slx4 Eme2 Cdc25b Ccne1 Rad51ap1 Aspm Eme1 Fmn2 Brca2 Sycp2 Plk1 Dmc1 Cdc25c Eif4g3 Npm2 Camk2b Rad50 Fbxo43 Wnt5a Fancm Marf1 Kash5 Sgo1 Cenpc1 Haspin Rad51c Cntd1 Ttk 1700028K03Rik Hfm1 Birc5 Catsperz Rad54l Sycp2l Rad54b Trip13 Ubr2 Hu…
REACTOME_NERVOUS_SYSTEM_DEVELOPMENT	0.00127354	0.0179199	0.45506	0.285073	1.46769	255	Ephb3 Nck2 Plxna3 Col9a3 Ngef Adgrg6 Epha7 Itgb3 Col9a2 Fgfr1 Rap1gap Enah Sema4a Col2a1 Aph1b Ephb4 Sdc2 Ephb6 Erbb2 Dscaml1 Cxcr4 Vldlr Efna4 Sptbn2 Grin1 Epha2 Gfra4 Plxnb1 Sptan1 Efna3 Dpysl5 Col9a1
GOBP_PROTEIN_PROCESSING	0.00193885	0.0247461	0.45506	0.282357	1.43892	233	Nkd2 Meltf Serpine2 Comp Fuz Hpn Aph1b Mmp16 Mmp14 Sppl3 Arxes1 C1rl Bace2 Anpep Cpe Disp1 Fgb Arxes2 Dync2h1 Cplane2 Prss12 Dhcr24 Asph Adamts3 Cpd Casp1 Ogt Sirt4 Pidd1 Ccbe1 Ift172 Klk1b11 Nol3 Pcsk4 Fkrp Bcl2l12 Perp Mbtps1 Klk1b22 Pgk1 Pmpca Apoh Ptch1 Ripk2 Adam17 Aph1a Phex Eno1 Spg7 Glg1 Naglu P2rx7 Atp23 F3 F7 Bmp1 Aph1c
GOBP_MICROTUBULE_BASED_MOVEMENT	0.000492091	0.00861374	0.477271	0.265296	1.42596	378	Kif3c Bbs12 Fuz Ift57 Ttc12 Lca5 Cnih2 Bbs1 Rab27b Kif5c Ift81 Slc9b2 Mgarp Kifc3 Ift80 Catspere2 Bbs4 Catspere1 Ttc26 Cfap54 Megf8 Wdr35 Kif17 Nme5 Stk36 Tmem201 Wdr19 Dync2h1 Ccdc39 Ift122 Dnai1 Cfap70 Spata33 Kif7 Tssk4 Sun1 Kifc5b Hap1 Ttc21a Atp1a4 Ift140 Spag17 Pfn4 Rgn Nsun7 Eno4 Nde1 Ift172 Kif24 Bbs2 Dnaaf2 Ttc30a1 Ank3 App Ttll3 Tacr3 Kifc1 Lca5l Odad1 Rsph9 Mapk8ip3 Catsperd Rabl2 Tacr…
GOBP_SENSORY_ORGAN_MORPHOGENESIS	0.00270638	0.0320242	0.431708	0.268918	1.39325	272	Aqp5 Col11a1 Fgfr1 Sox8 Atp6v1b1 Prom1 Otx1 Foxi1 Col2a1 Fuz Hpn Enpp1 Abi2 Fzd2 Dll1 Nf1 Bcl2 Slitrk6 Vangl2 Rs1 Myo7a Ptk7 Bbs4 Epha2 Ndp Fzd6 Ankrd24 Wdr19 Ift122 Nectin3 Tenm3 Grcc10 Lrp6 Pdzd7 Dzank1 Ttc39c Nectin1 Arl6 Ahi1 Tspan12 Shroom2 Ift172 Celsr1 Tulp1 Ednra Rpgrip1l Ttc8 Lrig3 Fzd3 Trpm1 Megf11
GOBP_CELL_PROJECTION_ORGANIZATION	3.94036e-07	2.15366e-05	0.674963	0.229099	1.35987	1599	Ephb3 Spire1 Nck2 Stk26 Plxna3 Etv1 Ngef Kif3c Epha7 Etv4 Serpine2 Itgb3 Bbs10 Lrp4 Bbs12 Fgfr1 Chl1 Sipa1l1 Hey1 Rap1gap Smo Prom2 Enah Emp2 Sema4a Col25a1 Fuz Gfap Enpp1 Cdc14a Espn Ift57 Sez6 Abi2 Ttc12 Sh3bp1 Grid2 Lca5 Farp1 Arhgef4 Igsf9 Sema6a Sema3b Bbs1 Sdc2 Cul7 Tmem138 Cc2d2a Kif5c Ift81 Cd44 Nf1 Fam161a Ephb6 Bcl2 Slitrk6 Mgarp Alpk1 Vangl2 S100b Prkca Ift80 Myo7a Cspg5 Tmem216 Erbb2 …
HALLMARK_GLYCOLYSIS	0.00514642	0.0151464	0.215783	0.273311	1.35707	192	Gys1 Pfkp Plod2 Dsc2 Sdc2 Egln3 Pygl Xylt2 Cd44 Ak4 Plod1 Chpf2 Cxcr4 Vldlr Sdc1 Pgam1 Igfbp3 Tgfa Slc37a4 Efna3 Il13ra1 Pdk3 B4galt4 P4ha1 Gpc4 Slc16a3 Chst5 B4galt7 Spag4 Tpi1 Gal3st1 Chst12 Agrn B3galt6 Nol3 Nsdhl Pgk1 Ppia Gpr87 Egfr Aldoa Ankzf1 Agl Vcan Stc2 Sdc3 Nt5e Hs2st1 Fam162a Rbck1 Slc35a3
GOBP_EPITHELIAL_TUBE_MORPHOGENESIS	0.00472154	0.0466608	0.407018	0.251783	1.34846	364	Etv5 Epha7 Etv4 Sox8 Hey1 Pgf Smo Enah Fuz Ift57 Mmp14 Fzd2 Dll1 Greb1l Cc2d2a Cd44 Bcl2 Vangl2 Robo1 Wnk4 Areg Ptk7 Bbs4 Cxcr4 Npnt Megf8 Dlg5 Msx2 Tctn1 Mesp1 Epha2 Rab23 Fzd6 Mthfd1l Ccdc39 Ift122 Kat2a Btrc Klhl3 Bsg Deaf1 Tmem67 Sufu Lrp6 Lrp5 Cxcr2 Lama5 Maged1 Foxa1 Cited1 Ift172 Mst1 Celsr1 Lmo4 Ednra Hmga2 Tulp3 Lef1 Tacstd2 Hs3st3a1 Fzd3 Sfrp1 Tbx20 Sirt6 Pkhd1 Mks1 Pgr Slc12a2 Dvl2 Scr…
GOBP_SENSORY_PERCEPTION	0.00366311	0.0391373	0.431708	0.241718	1.30945	402	Col11a1 Asic1 Serpine2 Fgfr1 Atp6v1b1 Col2a1 Hpn Enpp1 Cdc14a Espn Col11a2 Nipsnap1 Fzd2 Itpr3 Bbs1 Pomk Slitrk6 Cemip Rs1 Myo7a Rgr Rdh12 Gsdme Bbs4 Cxcr4 Adora1 Sox14 Grin1 Ankrd24 Car6 Lamb2 Gja3 Mir124-2hg Atp6v0a4 Piezo2 Myh14 Cacnb3 Pomgnt1 Pdzd7 Gjb4 Mir23b Ano1 Nav2 Obp1a Otoa Smr2 Atp8b1 Crybb1 Rdh5 Tulp1 Lef1 Bbs2 Ttc8 Tas1r1 Arrb1 Cnnm4 Adra2a Itga2 Eps8l2 Trpm1 Asic2 Cep250 Ccdc66 Pde…
GOBP_CELL_MORPHOGENESIS_INVOLVED_IN_NEURON_DIFFERENTIATION	0.0014807	0.0201298	0.45506	0.232453	1.30213	608	Ephb3 Plxna3 Etv1 Ngef Epha7 Etv4 Lrp4 Chl1 Sipa1l1 Smo Enah Sema4a Col25a1 Abi2 Farp1 Sema6a Sema3b Bbs1 Sdc2 Cul7 Kif5c Ephb6 Bcl2 Slitrk6 Vangl2 Prkca Myo7a Erbb2 Robo1 Boc Dscaml1 Cxcr4 Vldlr Ttc26 Efna4 Gorasp1 Megf8 Ncam1 Unc5c Tctn1 Ttc3 Map1s Grin1 Plxnb1 Ndp Ankrd24 Nsmf Cntnap1 Wnt7b Dbn1 Efna3 Lamb2 Emb Bsg Dpysl5 Taok2 Tanc2 Grcc10 Pdzd7 Epha5 Cit Lama5 Notch3 Slit1 Cdkl5 Bmpr1b Arhga…
GOBP_CELL_PART_MORPHOGENESIS	0.000976402	0.0146771	0.477271	0.228025	1.29448	708	Ephb3 Plxna3 Etv1 Ngef Epha7 Etv4 Itgb3 Lrp4 Chl1 Sipa1l1 Smo Enah Sema4a Col25a1 Abi2 Farp1 Sema6a Sema3b Sdc2 Cul7 Kif5c Cd44 Ephb6 Bcl2 Slitrk6 Vangl2 S100b Prkca Cspg5 Erbb2 Robo1 Rhpn1 Boc Dscaml1 Cxcr4 Vldlr Nrxn1 Efna4 Gorasp1 Megf8 Ncam1 Unc5c Tctn1 Ttc3 Map1s Grin1 Plxnb1 Ndp Mov10 Nsmf Cntnap1 Wnt7b Dbn1 Plec Efna3 Ntf5 Lamb2 Ugt8a Emb Bsg Dpysl5 Taok2 Myh14 Tanc2 Coro1c Grcc10 Epha5 Ci…
GOBP_MICROTUBULE_BASED_PROCESS	0.00197162	0.0249858	0.431708	0.217543	1.24691	874	Spire1 Arhgef2 Ccdc68 Kif3c Bbs12 Tubg2 Fuz Cdc14a Ift57 Ttc12 Lca5 Cnih2 Map7d2 Bbs1 Cul7 Rab27b Cc2d2a Kif5c Ift81 Abraxas1 Tle6 Slc9b2 Mgarp Kifc3 Ift80 Erbb2 Wdr73 Catspere2 Bbs4 Klhl42 Catspere1 Ttc26 Cfap54 Megf8 Map9 Clip2 Prkaa1 Efhc1 Ccnf Wdr35 Map1s Kif17 Dnal1 Nckap5l Nme5 Tube1 Spag5 Stk36 Tmem201 Wdr19 Dync2h1 Ccdc39 Cplane2 Ift122 BC034090 Dnai1 Cfap70 Spata33 Kat2a Kif7 Psrc1 Cetn4…
GOBP_ANIMAL_ORGAN_MORPHOGENESIS	0.00117993	0.0169137	0.45506	0.213471	1.23576	1016	Aqp5 Col11a1 Rflna Etv5 Adgrg6 Etv4 Comp Cdkn2a Lrp4 Fgfr1 Sox8 Atp6v1b1 Chsy1 Hey1 Ank Ltbp3 Prom1 Otx1 Phlda2 Pgf Smo Foxi1 Emp2 Fgfrl1 Col2a1 Fuz Hpn Enpp1 Col11a2 Ift57 Abi2 Mmp16 Ephb4 Mmp14 Fzd2 Dll1 Bbs1 Greb1l Cd44 Alpl Nf1 Dmp1 Bcl2 Slitrk6 Vangl2 Rs1 Ift80 Myo7a Sox5 Chad Dsp Robo1 Wnk4 Ncor2 Ankrd6 Areg Ptk7 Bbs4 Dscaml1 Cxcr4 Npnt Acan Megf8 Gcnt4 Dlg5 Msx2 Nek8 Abca12 Mesp1 Slc4a2 Ep…
GOBP_CELLULAR_RESPONSE_TO_STRESS	0.000865863	0.0134431	0.477271	-0.232905	-1.24408	1853	Pdk4 Ppp1r15a Atf3 Btg2 Dusp1 Il6 Dnajb1 Hsp90aa1 Mcl1 Dnaja1 Zfp36 Gadd45b Klf4 Ier5 Hspa1a Ccdc117 Tnfaip3 Pparg Chac1 Sh3glb1 Fos Angptl4 Taf7 Rasgrf2 Ppargc1b Rassf1 Plin2 Smpd3 Cd36 Ifng Zc3h12a Jun Ube2d3 Spop Topors Cidea Klf10 Rnf183 Plk3 Sde2 Slamf1 Prkch Stradb Nampt Mfhas1 Macrod2 Lipe Dab2 Errfi1 Ripk1 Nfe2l2 Srf Egr1 Efhd1 Srxn1 Hspb1 Crk Nrbf2 Ctla4 Zfp36l1 Mef2c Myod1 Sox4 Mylk Klf…
REACTOME_METABOLISM_OF_PROTEINS	0.00158928	0.0213174	0.45506	-0.235478	-1.25031	1559	Il6 Scg3 Tnfaip3 Nfkbia Mrpl9 Adamtsl1 Birc3 Fbxw4 Cpa3 Eif5 Ube2d3 Topors Etf1 Adamts5 Apol10b Socs3 Smad7 Rnf2 Xpnpep2 Fgf23 B3gnt5 Asb12 Ripk1 St8sia4 Nfe2l2 Arfgap3 Enpep Tubb2a Rab1a Rab18 Fam20c Adamts1 Rab20 St6galnac5 Uap1 Amdhd2 Psmc6 Plaur Smad1 Lep Adora2a Adamts19 Rab6a Bcl10 Ube2e1 Negr1 Eif2s2 Hnrnpc Klhl41 Gria1 Rab5a Cish Rab7b Hspa8 St3gal6 Cma1 Fbxl16 Ptp4a2 Sprn Muc1 Gosr2 Rab3…
GOBP_TUBE_DEVELOPMENT	0.00478629	0.0471556	0.220823	-0.239358	-1.25383	1109	Nr4a3 Ppp1r15a Klf4 Pparg Angptl4 Tiparp Smpd3 Lif Zc3h12a Jun Hsd11b1 Ppp1r16b Apold1 Junb Stk40 Tgif1 Prox1 Smad7 Lipa Tek Lgr4 Nrp2 Errfi1 Prok1 Nfe2l2 Sox9 Srf Col4a3 Ctsl Enpep Gsc Il10 Hspb1 Gata2 Brd2 Rap1a Zfp36l1 Mef2c Wwtr1 Sox4 Mylk Klf2 Rhob Adamts1 Ptprb S1pr1 Clmp Crhr2 Tcap Smad1 Lep Bcl10 Arl13b Ackr3 Nras Hhip Nr4a1 Ptger4 Spata2 Stox1 Cxcl10 Rala Cldn5 Cma1 Lbx1 Il1a Fosl2 Rhoj …
GOBP_PROTEOLYSIS	0.00117344	0.0168809	0.45506	-0.236645	-1.25677	1557	Ppp1r15a Il6 Wfdc3 Vps37b Wap Klf4 Hspa1a Tnfaip3 Pparg Chac1 Tpsab1 Fbxo33 Arrdc4 Fbxw4 Ltf Cpa3 Sox7 Ifng Zc3h12a Ube2d3 Spop Topors Zfand2a Znrf2 Adamts5 Plk3 Clpx Tbx21 Sde2 Sdcbp Rlim Trhde Folh1 Hspa1b Rnf19b Xpnpep2 Dab2 Colec11 Nfe2l2 Col4a3 Chmp1b Ctsl Enpep Il10 Desi2 Serpina3f Wwtr1 Anapc10 Cacul1 Csnk1a1 Ubxn2a Chmp2b Adamts1 Rnf125 Trim63 Rnf144b Tpsg1 Itih4 Usp38 Tpsb2 Tmprss4 Spock…
GOBP_CELL_MOTILITY	0.000532039	0.00921264	0.477271	-0.239772	-1.27588	1640	Nr4a3 Sele Has1 Dusp1 Selp Hsp90aa1 Pde4b Zfand5 Ntf3 Dnaja1 Osgin1 Klf4 Tnfaip3 Pparg Tns1 Rnd1 Myoc Smpd3 Tlr2 Tac1 Ifng Zc3h12a Jun Ccr7 Radil Ptprr Astn1 Tbx21 Sdcbp Sema3g Slamf1 Tnfaip6 Prox1 Tek Nrp2 Ccr10 Prkg1 Dab2 Arhgap18 Errfi1 Fgf23 Nfe2l2 Sox9 Srf Egr1 Synpo2 Enpep Hspb1 Dnah6 Crk Rab1a Gata2 Bves Ccl4 Fam107a Pvr Mef2c Ccl22 Ppp2r3a Cxcl2 Ccr6 Lbp Mylk Zfp703 Rhob Ccr8 Adamts1 Idh2…
GOBP_REGULATION_OF_CELLULAR_COMPONENT_BIOGENESIS	0.00317388	0.0355301	0.274717	-0.246042	-1.28046	972	Dnajb1 Selp Hsp90aa1 Hspa1a Sh3glb1 Myoc Smpd3 Tlr2 H3f3b Cd36 Tac1 Ifng Gda Ccr7 Stx18 Sdcbp Prkch Hspa1b Tek Arhgap18 Sox9 Srf Plekhm1 Synpo2 Chmp1b Slain2 Cdc42ep4 Fxr1 Fam107a Rap1a Mef2c Fhod3 Csnk1a1 Chmp2b Atg3 Gm14137 Gpm6a Cldn19 S1pr1 Psmc6 Gsn Cep295nl Negr1 Csf3 Ptger4 Mstn Prkcq Rab5a Rala Hspa8 Cldn5 Lmod1 Lrrn1 Ptpn22 Ppp2ca Il5 Arf6 Shank3 Il17a Abi3bp Daam2 Aqp1 Tppp3 Arhgap28 Dd…
GOBP_ORGANONITROGEN_COMPOUND_CATABOLIC_PROCESS	0.00112245	0.0164418	0.45506	-0.244047	-1.28542	1261	Cel Hsp90aa1 Got1 Vps37b Hspa1a Tnfaip3 Tiparp Fbxo33 Arrdc4 Fbxw4 Smpd3 Qprt Ifng Ube2d3 Spop Topors Zfand2a Gda Znrf2 Odc1 Plk3 Clpx Tbx21 Rlim Trhde Folh1 Hspa1b Lipa Rnf19b Dab2 Ripk1 Nfe2l2 Sox9 Synpo2 Chmp1b Azin1 Ctsl Enpep Il10 Wwtr1 Ppp2r3a Anapc10 Cacul1 Csnk1a1 Ubxn2a Chmp2b Rnf125 Trim63 Rnf144b Usp38 Pla2g15 Amdhd2 Psmc6 Timp4 Gldc Ophn1 Cbfa2t3 Stab2 Sqstm1 Rnf11 Nos1 Rnf122 Bag3 Ly…
GOBP_REGULATION_OF_MULTICELLULAR_ORGANISMAL_DEVELOPMENT	0.000450081	0.00804392	0.498493	-0.243306	-1.28894	1467	Ppp1r15a Btg2 Ifrd1 Il6 Hsp90aa1 Ntf3 Cd28 Zfp36 Klf4 Cd40lg Nfkbia Pparg Sh3glb1 Fos Ppargc1b Smpd3 Lif Tlr2 Ifng Zc3h12a Jun Gimap5 Ppp1r16b Apold1 Ccr7 Klf10 Tbx21 Sema3g Cd83 Tgif1 Prkch Tnfaip6 Prox1 Eif4g2 Smad7 Tek Zfp36l2 Maff Tmem64 Tsc22d1 Errfi1 Fgf23 Ripk1 Prok1 Nfe2l2 Sox9 Gpr171 Srf Pim1 Col4a3 Il10 Hspb1 Gata2 Fxr1 Fam20c Ctla4 Zfp36l1 Mef2c Wwtr1 Ccr6 Myod1 Sox4 Klf2 Rhob Adamts1 …
GOBP_INTRACELLULAR_PROTEIN_TRANSPORT	0.00348028	0.0377104	0.265217	-0.251524	-1.29648	812	Il6 Rtp3 Hsp90aa1 Vps37b Nfkbia Sh3glb1 Tmed5 Cd36 Ifng Zc3h12a Zfand2a Chp1 Stx18 Plk3 Stradb Tek Arl4a Ppm1a Ehd1 Hspb1 Pkia Rab1a Rab18 Snx8 Arf2 Frat1 Rhob Chp2 Rab20 Stx3 Grip2 Lep Kpna4 Clta Rab6a Sqstm1 Arl4d Prkcq Rab5a Kpna1 Bag3 Hspa8 Stx19 Sprn Ptpn22 Hspa1l Arf6 Ccl2 Ppp3r1 Wipf1 Rabgef1 Nup98 Snx2 Ptgs2 Pxk Lhcgr Rab7 Arl5c Rab3ip Lrrk2 Actr3 Pmaip1 Inpp5k Ap2a2 Ube2j1 Hdac3 Arl5b Fo…
GOBP_TUBE_MORPHOGENESIS	0.0030836	0.0350179	0.279866	-0.250074	-1.29689	903	Nr4a3 Ppp1r15a Klf4 Pparg Angptl4 Tiparp Lif Zc3h12a Jun Ppp1r16b Apold1 Junb Tgif1 Prox1 Smad7 Tek Lgr4 Nrp2 Prok1 Nfe2l2 Sox9 Srf Col4a3 Ctsl Enpep Il10 Hspb1 Gata2 Brd2 Rap1a Zfp36l1 Mef2c Sox4 Mylk Klf2 Rhob Adamts1 Ptprb S1pr1 Crhr2 Tcap Smad1 Lep Bcl10 Arl13b Ackr3 Nras Hhip Nr4a1 Ptger4 Stox1 Cxcl10 Rala Cldn5 Cma1 Lbx1 Il1a Rhoj Ccl2 Ppp3r1 Shank3 Sox17 Epas1 Clic4 Ptgs2 Pik3ca Aqp1 Gab1 …
GOBP_ORGANOPHOSPHATE_METABOLIC_PROCESS	0.00310845	0.0351017	0.279866	-0.251923	-1.30257	857	Pdk4 Itpkc Slc25a25 Abhd5 Acsl1 Npr1 Fabp3 Sh3glb1 Txnrd1 Dlat Acot1 Smpd3 Qprt Ifng Pdhb Hsd11b1 Gda Abca8a Slc25a16 Chp1 Acot2 Pla2g2d Clpx Socs3 Lipa Nampt Ugp2 Gpd1 Ehhadh Napepld Acaca Uck2 Idh2 Pla2g15 Pfkfb3 Mocs1 Dbi Nos1 Ttc7b Slc52a2 Il4 Impa2 Ak2 Cish Pdha1 Hspa8 Pnpla7 Kmo Mocs2 Tnxb Adcyap1r1 Plscr1 Gphn Atp6v1b2 Pik3ca Inpp4b Rpia Lrat Ckm Sucla2 Ampd1 Lhcgr Rfk Ormdl3 Acly Efr3b Mp…
GOBP_SECRETION	0.00193358	0.0247378	0.35482	-0.250835	-1.30449	966	Nr4a3 Cel Il6 Mrgprb1 Mrgprb2 Pparg Mrgprx2 Slc18a2 Smpd3 Lif Tlr2 Il13 Tac1 Rab11fip5 Ifng Slc9a4 Htr1d Ces1f Erc2 Htr7 Pla2g2d Sdcbp Rap1b Slc6a4 Midn Dab2 Fgf23 Pim3 Mafa Rab1a Gata2 Fcer1a Rap1a Mef2c Sox4 Idh2 Stx3 Pclo Crhr2 Cacna1h Lep Kpna4 Adora2a Vamp3 Prf1 Cry1 Slc30a1 Snap23 Vsnl1 Nos1 Nr4a1 Ptger4 Il4 Trpc1 Prkcq Csn2 Rab5a Rala Kmo Il1a Stx19 Npy1r Fosl2 Arf6 Rabgef1 Ptgs2 Aqp1 Retn…
GOBP_ENZYME_LINKED_RECEPTOR_PROTEIN_SIGNALING_PATHWAY	0.00228676	0.0280945	0.326352	-0.252324	-1.30839	904	Pdk4 Nr4a3 Csrnp1 Nepn Got1 Zfand5 Ntf3 Npr1 Pparg Sh3glb1 Fos Tiparp Myoc Sorbs1 Pbld1 Smpd3 Lif Jun Cidea Ptprr Sdcbp Tgif1 Socs3 Tnfaip6 Smad7 Tek Nrp2 Klb Dab2 Errfi1 Fgf23 Sox9 Egr1 Col4a3 Chrdl2 Ppm1a Hspb1 Gdf15 Crk Fam20c Wwtr1 Zfp703 Plaur Smad1 Lep Tob1 Hhip Mstn Prkcq Rala Rnf115 Cldn5 Zyx Ccl2 Rabgef1 Pik3ca Gab1 Fat4 Rnf165 Myd88 Rab7 Nucb2 Xdh Hjv Mzb1 Bcar1 Smad4 Irs2 Inpp5k Kdr Il…
GOBP_POSITIVE_REGULATION_OF_CELLULAR_COMPONENT_ORGANIZATION	0.000373927	0.00692239	0.498493	-0.249209	-1.31019	1203	Ppp1r15a Sele Il6 Hsp90aa1 Ntf3 Cd28 Pparg Sh3glb1 Myoc Smpd3 Lif Cd36 Tac1 Ifng Gda Ccr7 Stx18 Erc2 Htr7 Sdcbp Ighg2b Prox1 Eif4g2 Tek Dab2 Colec11 Nfe2l2 Sox9 Srf Plekhm1 Synpo2 Slain2 Asap1 Cdc42ep4 Ehd1 Hspb1 Gdf15 Gata2 Rap1a Myod1 Lbp Adamts1 Gm14137 Gpm6a Ppp3cc Cldn19 Grip2 Psmc6 Plaur Ddhd2 Gsn Negr1 Csf3 Cd14 Mstn Il4 Prkcq Cd209b Rala Cldn5 Lmod1 Lrrn1 Shtn1 Il1a Tnxb Ptpn22 Dstn Ppp2c…
GOBP_REGULATION_OF_HYDROLASE_ACTIVITY	0.00241324	0.0293553	0.31828	-0.253299	-1.31077	866	Ppp1r15a Sele Il6 Wfdc3 Ntf3 Wap Rcan1 Klf4 Pparg Angptl4 Rasgrf2 Ppargc1b Ltf Eif5 Sox7 Ifng Ccr7 Chp1 Rasgef1b Rapgef5 Rasgrp3 Rgs16 Hspa1b Prkg1 Col4a3 Ctsl Asap1 Crk Bves Txk Ccl4 Serpina3f Rap1a Ralgds Mef2c Ccl22 Chp2 Itih4 Rgs8 S1pr1 Spock3 Plaur Timp4 Gsn Adora2a Pawr Bcl10 Nos1 Nr4a1 Rasgrp2 Csn2 Ccl3 Rgs1 Tbc1d15 Prex2 Ccl2 Gzma Adcyap1r1 Dpep1 Ptgs2 Bcl2a1d Rgs6 Aqp1 Ddx3x Ccl11 Nod1 C…
GOBP_CELLULAR_CATABOLIC_PROCESS	0.000410687	0.00750778	0.498493	-0.248756	-1.31293	1324	Cel Btg2 Il6 Cyp1a1 Abhd5 Got1 Acsl1 Mcl1 Zfp36 Tnfaip3 Sh3glb1 Txnrd1 Smpd3 Tlr2 Cyp24a1 Lpl Cd36 Qprt Ifng Zc3h12a Depp1 Etf1 Gda Prxl2c Cidea Ces1f Acot2 Plk3 Trhde Eif4g2 Pde12 Nampt Lipe Zfp36l2 Fgf23 Nfe2l2 Plekhm1 Synpo2 Pnrc1 Chmp1b Enpep Il10 Rab1a Gpd1 Csde1 Nrbf2 Ehhadh Fxr1 Napepld Zfp36l1 Ubxn2a Chmp2b Atg3 Pla2g15 Amdhd2 Ddhd2 Timp4 Lep Gldc Cry1 Tob1 Hnrnpc Sqstm1 Rragc Dbi Nos1 Il…
GOBP_EXPORT_FROM_CELL	0.00205832	0.0259006	0.344521	-0.25451	-1.32027	916	Nr4a3 Il6 Mrgprb1 Kcna5 Mrgprb2 Pparg Mrgprx2 Slc18a2 Smpd3 Lif Tlr2 Il13 Kcnt2 Tac1 Rab11fip5 Ifng Htr1d Erc2 Htr7 Sdcbp Abcb1a Rap1b Slc6a4 Midn Dab2 Fgf23 Pim3 Mafa Rab1a Gata2 Fcer1a Rap1a Mef2c Sox4 Idh2 Stx3 Pclo Crhr2 Cacna1h Lep Kpna4 Adora2a Vamp3 Prf1 Cry1 Slc30a1 Snap23 Vsnl1 Nos1 Nr4a1 Ptger4 Il4 Trpc1 Prkcq Rab5a Rala Slc30a2 Kmo Il1a Stx19 Npy1r Arf6 Rabgef1 Ptgs2 Aqp1 Retn Rab7 Nuc…
GOBP_MACROMOLECULE_CATABOLIC_PROCESS	0.000213938	0.00443583	0.518848	-0.250118	-1.32043	1331	Btg2 Il6 Hsp90aa1 Vps37b Zfp36 Hspa1a Tnfaip3 Sh3glb1 Tiparp Fbxo33 Arrdc4 Fbxw4 Ifng Zc3h12a Ube2d3 Spop Topors Zfand2a Etf1 Znrf2 Cidea Odc1 Plk3 Clpx Tbx21 Rlim Folh1 Hspa1b Pde12 Lipa Rnf19b Zfp36l2 Dab2 Ripk1 Nfe2l2 Sox9 Synpo2 Pnrc1 Chmp1b Azin1 Ctsl Il10 Csde1 Pygm Fxr1 Zfp36l1 Wwtr1 Ppp2r3a Anapc10 Cacul1 Csnk1a1 Ubxn2a Chmp2b Rnf125 Trim63 Rnf144b Usp38 Psmc6 Timp4 Ophn1 Tob1 Cbfa2t3 Hnr…
GOBP_HEART_DEVELOPMENT	0.00410678	0.0422212	0.248833	-0.260967	-1.32396	618	Myh11 Jun Adamts5 Prox1 Smad7 Tek Nrp2 Sox9 Srf Pim1 Popdc2 Bves Pln Alpk2 Zfp36l1 Mef2c Fhod3 Xirp1 Myod1 Sox4 Adamts1 S1pr1 Tcap Smad1 Maml1 Eomes Arl13b Ctdp1 Lbx1 Npy1r Sypl2 Ppp3r1 Sox17 Abi3bp Jph2 Gab1 Fat4 Pitx2 Xirp2 Sik1 Neb Tbx5 Odad4 Mylk2 Smad4 Kdr Smyd1 Csrp3 Hdac3 Gja5 Ankrd1 Popdc3 Lrrc10 Lmna Mmp2 Pten Hmga1 Ttn Bmp2 Col3a1 Casp3 Nrap Atg5 Slit3 Cacybp Col14a1 Myo18b Actn2 Sirt1 …
GOBP_EPITHELIAL_CELL_DIFFERENTIATION	0.0030259	0.034509	0.291091	-0.262558	-1.33221	627	Clic5 Zfp36 Klf4 Pparg Lif Ifng Jun Slc9a4 Ppp1r16b Apold1 Ces1f Prkch Ovol1 Prox1 Lipa Maff Dab2 Errfi1 Sox9 Ugcg Gata2 Fam20c Tgm1 Rap1a Zfp36l1 Mef2c Wwtr1 Sox4 Zfp703 Klf2 Atf4 Crhr2 Plaur Ophn1 Elf5 Cldn5 Ccno Il1a Fosl2 Ppp3r1 Rheb Il17a Sox17 Epas1 Clic4 Ptgs2 Fat4 Myd88 Gpr4 Clrn1 Xdh Tcf15 Smad4 Vdr Krt36 Tbc1d20 Kdr Madcam1 Tmem132e Sidt2 Cdhr2 Slc9a2 Gfi1 Fndc3a Bmp2 Sfn Casp3 B4galt1 …
GOBP_POSITIVE_REGULATION_OF_PROTEIN_METABOLIC_PROCESS	0.000177692	0.00384254	0.518848	-0.25277	-1.33277	1291	Ppp1r15a Il6 Hsp90aa1 Ntf3 Klf4 Hspa1a Tnfaip3 Nfkbia Pparg Birc3 Tiparp Fbxo33 Arrdc4 Rassf1 Lif Ltf Il13 Cd36 Sox7 Ifng Zc3h12a Topors Zfand2a Ppp1r16b Ccr7 Chp1 Plk3 Prkch Prox1 Stradb Eif4g2 Hspa1b Rnf19b Tek Dab2 Fgf23 Ripk1 Sox9 Egr1 Pim1 Col4a3 Ctsl Rab1a Csde1 Fxr1 Fcer1a Fam107a Rap1a Mef2c Ppp2r3a Cacul1 Csnk1a1 Sox4 Klf2 C1qtnf9 Arid5a Rnf144b Cldn19 Plaur Lep Gsn Pawr Bcl10 Cry1 Tob1 …
GOBP_NEGATIVE_REGULATION_OF_CELL_DIFFERENTIATION	0.00227599	0.0280038	0.335069	-0.261652	-1.33304	672	Btg2 Ifrd1 Zfp36 Rcan1 Nfkbia Pparg Ifng Zc3h12a Tmem182 Tbx21 Sema3g Tnfaip6 Prox1 Smad7 Zfp36l2 Tmem64 Tsc22d1 Slc6a4 Fgf23 Nfe2l2 Sox9 Gpr171 Hspb1 Gata2 Tcf23 Ctla4 Lrp3 Prdm6 Zfp36l1 Wwtr1 Sox4 Idh2 Smad1 Pawr Dtx1 Tob1 Ctdp1 Elf5 Mstn Il4 Cxcl10 Lmo2 Il17d Lbx1 Il1a Ppp2ca Nbn Rpl3l Daam2 Inpp4b Ccl11 Tent5c Nucb2 Nfkbid Lmx1a Xdh Il4ra Tcf15 Smad4 Sox21 Actr3 Ccnk Runx1t1 Csrp3 Hdac3 Rora …
REACTOME_DIGESTION_OF_DIETARY_LIPID	0.000880102	0.0135854	0.477271	-0.999678	-1.33721	1	Cel
GOBP_REGULATION_OF_ANATOMICAL_STRUCTURE_SIZE	0.00394623	0.0410966	0.256635	-0.265973	-1.33735	544	Ppp1r15a Ifrd1 Hsp90aa1 Uts2b Kcna5 Npr1 Smpd3 Tlr2 Htr1d Htr7 Sema3g Eif4g2 Prkg1 Slc6a4 Arhgap18 Srf Cdc42ep4 Fhod3 Klf2 Dusp5 C1qtnf9 Gm14137 Grip2 Pclo Lep Gsn Adora2a Adrb3 Csf3 Nos1 Rab5a Irag1 Lmod1 Shtn1 Npy1r Dstn Arf6 Shank3 Ptgs2 Daam2 Pik3ca Aqp1 Arhgap28 Smtnl1 Ccl11 Neb Tmod2 Gch1 Lrrk2 Actr3 Ccl24 Kdr Islr2 Arpc5 Mfn2 Gja5 Gucy1a1 Mmp2 Cdhr2 Adrb2 Hrh1 Pten Atg5 Ptger3 Actn2 Sirt1 …
GOBP_POSITIVE_REGULATION_OF_PHOSPHORYLATION	0.00154734	0.0208418	0.45506	-0.26195	-1.33859	708	Ppp1r15a Il6 Hsp90aa1 Ntf3 Sh3glb1 Ppargc1b Lif Ltf Il13 Cd36 Ifng Ccr7 Sdcbp Prox1 Stradb Tek Dab2 Fgf23 Ripk1 Sox9 Egr1 Pim1 Fxr1 Fcer1a Rap1a Mef2c Cacul1 C1qtnf9 Cldn19 Plaur Lep Bcl10 Sqstm1 Csf3 Nos1 Ptger4 Il4 Stox1 Rspo1 Ppp2ca Il5 Ighm Nbn Ptgs2 Pik3ca Gab1 Nod2 Ddx3x Eef1a2 Mapkap1 Ehd4 Lrrk2 Il15 Tlr4 Kdr Il12b Card14 Hdac3 Bank1 Fas Csf1 Dazap2 Adrb2 Cd80 Ccl5 Pink1 Bmp2 Lck Drd4 Enpp…
GOBP_PROTEIN_MODIFICATION_BY_SMALL_PROTEIN_CONJUGATION_OR_REMOVAL	0.00110983	0.0163164	0.45506	-0.260582	-1.33891	772	Hsp90aa1 Dnaja1 Tnfaip3 Birc3 Fbxo33 Arrdc4 Rassf1 Zc3h12a Ube2d3 Spop Trim15 Topors Znrf2 Chp1 Rnf183 Sde2 Rlim Smad7 Rnf19b Rnf2 Asb12 Nfe2l2 Egr1 Desi2 Fam107a Wwtr1 Anapc10 Sox4 Bspry Ubxn2a Atg3 Rnf125 Trim63 Rnf144b Usp38 Bcl10 Ube2e1 Dtx1 Cry1 Gtpbp4 Sqstm1 Rnf11 Klhl41 Spata2 Rnf122 Rnf115 Ptpn22 N4bp1 Rnf185 Trim55 Epas1 Mindy3 Nod2 Ddx3x Rnf165 Dcun1d1 Stambpl1 Marchf5 Usp46 Cul3 Asb4 L…
GOBP_NEGATIVE_REGULATION_OF_CELL_POPULATION_PROLIFERATION	0.000984865	0.0147766	0.45506	-0.259211	-1.3415	874	Ppp1r15a Btg2 Ifrd1 Dusp1 Il6 Npr1 Klf4 Tnfaip3 Pparg Btn1a1 Lif Tlr2 Sox7 Ifng Jun Pla2g2d Fosl1 Sema3g Tgif1 Klf11 Ovol1 Prox1 Gjb6 Smad7 Btg3 Prkg1 Tsc22d1 Slc6a4 Dab2 Sox9 Srf Col4a3 Ctsl Il10 Gata2 Ctla4 Mef2c Xirp1 Myod1 Sox4 Gkn3 Cnn1 Idh2 Cldn19 Smad1 Adora2a Pawr Ackr3 Tob1 Cbfa2t3 Gtpbp4 Nos1 Ndrg1 Il4 Lbx1 Il1a Eef1e1 Arf6 Crtam Fth1 Ntm Ptgs2 Abi3bp Tbx5 Srpx Xdh Rab3ip Zc3h12d Smad4 …
GOBP_APOPTOTIC_SIGNALING_PATHWAY	0.00229552	0.0281793	0.335069	-0.26439	-1.34185	623	Atf3 Mcl1 Mknk2 Dnaja1 Cd28 Tnfaip3 Chac1 Sh3glb1 Ifng Jun Spop Topors Rnf183 Stradb Dab2 Ripk1 Nfe2l2 Ctsl Il10 Hspb1 Dedd2 Atf4 Plaur Adora2a Pawr Bcl10 Ackr3 Il4 Atp2a1 Bag3 Casp6 Il1a Eef1e1 Muc1 Nbn Plscr1 Ptgs2 Bcl2a1d Ddx3x Srpx Nr4a2 Lrrk2 Vdr Igbp1 Tlr4 Pmaip1 Hnrnpk Cd5 Qars Mfn2 Fas Lmna Polb Pten Siah1a Faf1 Pink1 Sfn Lck Casp3 Fasl Pik3cb Pde3a Sirt1 Nfkbiz Csf2 Il9r Ube2k Osm Ptpn2 …
GOBP_POSITIVE_REGULATION_OF_HYDROLASE_ACTIVITY	0.00425053	0.0433112	0.248833	-0.268895	-1.3429	501	Ppp1r15a Sele Ntf3 Pparg Rasgrf2 Ppargc1b Eif5 Sox7 Ifng Ccr7 Rasgef1b Rapgef5 Rasgrp3 Rgs16 Col4a3 Ctsl Asap1 Crk Txk Ccl4 Rap1a Ralgds Mef2c Ccl22 Chp2 Rgs8 S1pr1 Gsn Pawr Bcl10 Rasgrp2 Ccl3 Rgs1 Tbc1d15 Prex2 Ccl2 Adcyap1r1 Rgs6 Ddx3x Ccl11 Nod1 Ccl7 Rgl1 Cldn4 Xdh Iqsec3 Slc11a2 Pmaip1 Ccl24 Tbc1d20 Plaa Itk Fas Stat3 Ccl9 Ccl5 Bmp2 Lck Fasl Nek5 Vrk3 Ccl6 Sirt1 Lpar1 Rapgef2 Tnfsf15 Pdgfra T…
GOBP_REGULATION_OF_CATABOLIC_PROCESS	0.00043332	0.00780453	0.498493	-0.258972	-1.34517	933	Btg2 Il6 Hsp90aa1 Abhd5 Mcl1 Zfp36 Hspa1a Tnfaip3 Sh3glb1 Tiparp Tlr2 Ifng Zc3h12a Depp1 Hsd11b1 Gimap5 Zfand2a Prxl2c Cidea Odc1 Plk3 Eif4g2 Hspa1b Pde12 Rnf19b Nampt Zfp36l2 Dab2 Sox9 Azin1 Il10 Gpd1 Csde1 Fxr1 Zfp36l1 Ppp2r3a Csnk1a1 Ubxn2a Rnf144b Usp38 Timp4 Lep Ophn1 Tob1 Cbfa2t3 Hnrnpc Sqstm1 Rragc Dbi Il4 Bag3 Ythdf1 Ptpn22 Actn3 Ppp2ca Hcar1 N4bp1 Rnf185 Sox17 Rnasel Nod2 Ormdl3 Myd88 Ra…
GOBP_NEGATIVE_REGULATION_OF_GENE_EXPRESSION	0.00046854	0.00827359	0.498493	-0.257896	-1.34707	1045	Ppp1r15a Btg2 Il6 Cd28 Zfp36 Klf4 Tnfaip3 Pparg Btn1a1 Chac1 Tiparp Tlr2 Il13 H3f3b Cd36 Ifng Zc3h12a Gimap5 Etf1 Cidea Ccr7 Tbx21 Cd83 Tgif1 Slamf1 Prkch Smad7 Pde12 Lgr4 Baz1a Zfp36l2 Errfi1 Ripk1 Sox9 Pnrc1 Il10 Gata2 Ssc5d Csde1 Fxr1 Lrp3 Zfp36l1 Rbl2 Mef2c Lbp Klf2 Rnf125 Cldn19 Crhr2 Pawr Tob1 Hnrnpc Ptbp3 Rel Upk3b Ptger4 Ccdc3 Tigit Il4 Stox1 Ilrun Ythdf1 Spty2d1 Cldn5 Ptpn22 N4bp1 Rabgef…
GOBP_ORGANOPHOSPHATE_BIOSYNTHETIC_PROCESS	0.00335696	0.036796	0.279866	-0.269883	-1.35162	517	Pdk4 Itpkc Abhd5 Acsl1 Npr1 Fabp3 Sh3glb1 Dlat Qprt Pdhb Abca8a Slc25a16 Chp1 Socs3 Lipa Nampt Gpd1 Uck2 Idh2 Mocs1 Nos1 Ttc7b Slc52a2 Il4 Impa2 Ak2 Cish Pdha1 Kmo Mocs2 Adcyap1r1 Plscr1 Gphn Pik3ca Ckm Ampd1 Lhcgr Rfk Ormdl3 Acly Efr3b Mpc1 Cmpk1 Prps1 Nadk Dld Gucy1a1 Adcy4 Ckmt2 Stat3 Sh3yl1 Slc25a10 Adgrf5 Vac14 Pi4k2a Cmpk2 Pik3cb Impdh1 Dcxr Mpc2 Abca8b Pdhx Slc27a1 Lpgat1 Lpin1 Pck1 Pgs1 P…
GOBP_POSITIVE_REGULATION_OF_PROTEIN_MODIFICATION_PROCESS	0.000343549	0.00649469	0.498493	-0.261486	-1.35207	856	Ppp1r15a Il6 Hsp90aa1 Ntf3 Birc3 Fbxo33 Arrdc4 Rassf1 Lif Ltf Il13 Cd36 Ifng Zc3h12a Topors Ppp1r16b Ccr7 Chp1 Prox1 Stradb Tek Dab2 Fgf23 Ripk1 Sox9 Egr1 Pim1 Fxr1 Fcer1a Fam107a Rap1a Mef2c Cacul1 Sox4 C1qtnf9 Arid5a Cldn19 Plaur Lep Pawr Bcl10 Cry1 Sqstm1 Csf3 Nos1 Ptger4 Il4 Stox1 Rspo1 Ptpn22 Dek Ppp2ca Il5 Ppp2r5a Ighm Nbn Ptgs2 Pik3ca Gab1 Nod2 Ddx3x Dcun1d1 Mapkap1 Ehd4 Cul3 Lrrk2 Il15 Tl…
GOBP_CELLULAR_LIPID_METABOLIC_PROCESS	0.00033714	0.00639611	0.498493	-0.261396	-1.35389	885	Pdk4 Ucp3 Nr4a3 Itpkc Cel Cyp1a1 Crem Abhd5 Acsl1 Pparg Fabp3 Sh3glb1 Acot1 Scd4 Smpd3 Lpl Olah Abca8a Chp1 Ces1f Acot2 Pla2g2d Socs3 Lipa Lipe B3gnt5 St8sia4 Sox9 Sgpp2 Acbd7 Ugcg Gpd1 Ehhadh Napepld Fabp4 Acaca Cyp2j9 C1qtnf9 St6galnac5 Pla2g15 Cyp2e1 Ddhd2 Lep Dbi Ttc7b Impa2 Lypla1 Hadhb Cish Slc27a2 Pnpla7 St3gal6 Cpt2 Tnxb Ech1 Awat2 Ggps1 Ces2g Plscr1 Cyp4a10 Ptgs2 Agmo Pik3ca Eci2 Gpx4 In…
GOBP_REGULATION_OF_CELL_DEVELOPMENT	0.000512679	0.00894488	0.477271	-0.261289	-1.35505	903	Btg2 Ifrd1 Il6 Hsp90aa1 Ntf3 Cd28 Zfp36 Cd40lg Nfkbia Pparg Sh3glb1 Fos Ppargc1b Lif Tlr2 Ifng Zc3h12a Jun Gimap5 Ccr7 Klf10 Tbx21 Sema3g Cd83 Prkch Tnfaip6 Prox1 Eif4g2 Smad7 Zfp36l2 Tmem64 Tsc22d1 Ripk1 Gpr171 Srf Il10 Hspb1 Gata2 Fxr1 Ctla4 Zfp36l1 Mef2c Ccr6 Myod1 Sox4 Idh2 Grip2 Lep Dtx1 Csf3 Nos1 Il4 Myf6 Rab7b Cldn5 Ccl3 Lmo2 Il17d Shtn1 Il1a Actn3 Il5 Crtam Shank3 Rheb Il17a Daam2 Inpp4b …
GOBP_EPITHELIAL_CELL_PROLIFERATION	0.00354072	0.0381595	0.274717	-0.273208	-1.35625	465	Nr4a3 Il6 Zfp36 Tnfaip3 Pparg Ifng Jun Ppp1r16b Ovol1 Prox1 Lipa Tek Lgr4 Dab2 Errfi1 Prok1 Sox9 Sgpp2 Col4a3 Azin1 Ctsl Enpep Il10 Gata2 Tgm1 Zfp36l1 Mef2c Gkn3 Zfp703 Lep Nras Nr4a1 Ccl2 Il17a Prkx Nod2 Ccl11 Xdh Vdr Irs2 Ccl24 Kdr Il12b Fap Sidt2 Bmper Stat3 Pten Ccl5 Sfn B4galt1 Pik3cb Foxp2 Sirt1 Synj2bp Nfkbiz Sulf1 Dach1 Lims2 Aimp1 Wfdc1 Wnt10b Glul Cdh13 Tnf Zeb1 Tinf2 Clec12b Ppard Sfrp…
GOBP_MODIFICATION_DEPENDENT_MACROMOLECULE_CATABOLIC_PROCESS	0.000918729	0.01406	0.477271	-0.267402	-1.3607	653	Vps37b Hspa1a Tnfaip3 Fbxo33 Arrdc4 Fbxw4 Ube2d3 Spop Topors Zfand2a Znrf2 Plk3 Tbx21 Rlim Hspa1b Rnf19b Dab2 Nfe2l2 Chmp1b Wwtr1 Anapc10 Cacul1 Csnk1a1 Ubxn2a Chmp2b Rnf125 Trim63 Rnf144b Usp38 Psmc6 Cbfa2t3 Rnf11 Rnf122 Rnf115 Fbxl16 N4bp1 Psmd8 Rnf185 Usp46 Cul3 Lrrk2 Ubap1 Ppp2cb Cdc34 Wwp1 Tnfaip1 Tollip Ube2j1 Cul4b Plaa Usp13 Gid4 Rnf144a Ube2b Pten Psmd11 Siah1a Faf1 Ube2g2 Yod1 Arih1 Npl…
GOBP_PROTEASOMAL_PROTEIN_CATABOLIC_PROCESS	0.00261422	0.0310939	0.31828	-0.271903	-1.36107	512	Hspa1a Fbxo33 Fbxw4 Ube2d3 Spop Topors Zfand2a Znrf2 Plk3 Tbx21 Hspa1b Rnf19b Dab2 Nfe2l2 Wwtr1 Anapc10 Csnk1a1 Ubxn2a Trim63 Rnf144b Usp38 Psmc6 Ophn1 Cbfa2t3 Rnf122 Fbxl16 N4bp1 Psmd8 Rnf185 Cul3 Lrrk2 Pmaip1 Ppp2cb Cdc34 Wwp1 Tnfaip1 Ube2j1 Psme4 Ubxn6 Cul4b Plaa Usp13 Gid4 Rnf144a Ube2b Siah1a Faf1 Ube2g2 Yod1 Arih1 Nploc4 Sirt1 Armc8 Ube2k Wnt10b Map1a Uchl5 Fbxo9 Wac Desi1 Psmd6 Vcp Clu Eif…
GOBP_SIGNAL_RELEASE	0.00246609	0.0297728	0.326352	-0.270759	-1.36158	545	Il6 Pparg Slc18a2 Smpd3 Lif Tac1 Rab11fip5 Ifng Htr1d Erc2 Htr7 Rap1b Slc6a4 Midn Dab2 Fgf23 Pim3 Mafa Rab1a Fcer1a Rap1a Mef2c Sox4 Stx3 Pclo Crhr2 Lep Kpna4 Adora2a Cry1 Slc30a1 Snap23 Vsnl1 Nos1 Nr4a1 Ptger4 Trpc1 Rab5a Kmo Il1a Stx19 Npy1r Ptgs2 Aqp1 Retn Nucb2 Smad4 Lrrk2 Vdr Cyb5r4 Irs2 Eny2 Gpr27 Ppfia2 Nadk Kcna2 Mfn2 Gja5 Sncaip Sidt2 Nlgn1 Hmga1 Ccl5 Pink1 Drd4 Syp Ptger3 Sirt1 Ildr2 Mp…
GOBP_AMIDE_METABOLIC_PROCESS	0.000212474	0.0044226	0.518848	-0.261134	-1.36428	1048	Pdk4 Ppp1r15a Cel Btg2 Il6 Got1 Acsl1 Mknk2 Zfp36 Mrpl9 Dlat Acot1 Smpd3 Eif5 Ifng Zc3h12a Pdhb Hsd11b1 Etf1 Gda Abca8a Acot2 Trhde Prkch Eif4g2 Pde12 Zfp36l2 Nars2 St8sia4 Nfe2l2 Enpep Ugcg Csde1 Ehhadh Fxr1 Napepld Zfp36l1 Sox4 Acaca St6galnac5 Pla2g15 Amdhd2 Atf4 Eif1a Eif2s2 Tob1 Ythdf1 Pdha1 Bzw1 Eef1e1 Dpep1 Rpl3l Bzw2 Nod2 Sucla2 Ddx3x Eef1a2 Ormdl3 Larp6 Acly Mpc1 Xdh Zc3h12d Cdkal1 B3gal…
GOBP_PROTEOLYSIS_INVOLVED_IN_PROTEIN_CATABOLIC_PROCESS	0.000771227	0.0123128	0.477271	-0.266432	-1.36617	751	Vps37b Hspa1a Tnfaip3 Fbxo33 Arrdc4 Fbxw4 Ube2d3 Spop Topors Zfand2a Znrf2 Plk3 Clpx Tbx21 Rlim Hspa1b Rnf19b Dab2 Nfe2l2 Chmp1b Ctsl Wwtr1 Anapc10 Cacul1 Csnk1a1 Ubxn2a Chmp2b Rnf125 Trim63 Rnf144b Usp38 Psmc6 Ophn1 Cbfa2t3 Rnf11 Rnf122 Rnf115 Fbxl16 N4bp1 Gzma Psmd8 Rnf185 Usp46 Cul3 Lrrk2 Ubap1 Pmaip1 Ppp2cb Cdc34 Wwp1 Tnfaip1 Tollip Ube2j1 Psme4 Ubxn6 Cul4b Plaa Fap Usp13 Gid4 Rnf144a Ube2b P…
GOBP_REGULATION_OF_SECRETION	0.000886466	0.0136547	0.477271	-0.268914	-1.36833	655	Il6 Pparg Smpd3 Lif Tlr2 Il13 Tac1 Rab11fip5 Ifng Htr1d Ces1f Htr7 Sdcbp Rap1b Slc6a4 Midn Dab2 Fgf23 Pim3 Gata2 Fcer1a Rap1a Mef2c Sox4 Idh2 Pclo Crhr2 Cacna1h Lep Adora2a Vamp3 Cry1 Slc30a1 Snap23 Vsnl1 Nos1 Ptger4 Il4 Trpc1 Prkcq Rab5a Rala Kmo Il1a Npy1r Arf6 Rabgef1 Aqp1 Retn Rab7 Nucb2 Il4ra Smad4 Lrrk2 Vdr Tlr4 Irs2 Eny2 Il12b Gpr27 Ppfia2 Nadk Kcna2 Mfn2 Gja5 Ankrd1 Sncaip Sidt2 Nlgn1 Ccl…
GOBP_PROTEIN_CATABOLIC_PROCESS	0.000132056	0.00300685	0.518848	-0.262725	-1.36852	988	Hsp90aa1 Vps37b Hspa1a Tnfaip3 Tiparp Fbxo33 Arrdc4 Fbxw4 Ifng Ube2d3 Spop Topors Zfand2a Znrf2 Odc1 Plk3 Clpx Tbx21 Rlim Folh1 Hspa1b Lipa Rnf19b Dab2 Ripk1 Nfe2l2 Sox9 Synpo2 Chmp1b Azin1 Ctsl Il10 Wwtr1 Ppp2r3a Anapc10 Cacul1 Csnk1a1 Ubxn2a Chmp2b Rnf125 Trim63 Rnf144b Usp38 Psmc6 Timp4 Ophn1 Cbfa2t3 Sqstm1 Rnf11 Rnf122 Bag3 Lypla1 Rnf115 Hspa8 Cma1 Fbxl16 Ppp2ca N4bp1 Gzma Psmd8 Rnf185 Sox17 …
GOBP_POSITIVE_REGULATION_OF_PHOSPHORUS_METABOLIC_PROCESS	0.000454516	0.00807922	0.498493	-0.266675	-1.37122	781	Ppp1r15a Il6 Hsp90aa1 Ntf3 Fabp3 Sh3glb1 Ppargc1b Lif Ltf Il13 Cd36 Ifng Ppp1r16b Ccr7 Chp1 Sdcbp Prox1 Stradb Tek Dab2 Fgf23 Ripk1 Sox9 Egr1 Pim1 Fxr1 Fcer1a Rap1a Mef2c Cacul1 Chp2 C1qtnf9 Cldn19 Plaur Lep Pawr Bcl10 Sqstm1 Csf3 Nos1 Ptger4 Il4 Stox1 Rspo1 Ppp2ca Il5 Ppp2r5a Ighm Nbn Adcyap1r1 Ptgs2 Pik3ca Gab1 Nod2 Ddx3x Eef1a2 Lhcgr Mapkap1 Ehd4 Lrrk2 Il15 Igbp1 Tlr4 Kdr Il12b Card14 Hdac3 Ba…
GOBP_POSITIVE_REGULATION_OF_CATALYTIC_ACTIVITY	0.00010908	0.0025551	0.538434	-0.263716	-1.37368	988	Ppp1r15a Sele Hsp90aa1 Ntf3 Klf4 Pparg Sh3glb1 Rasgrf2 Ppargc1b Arrdc4 Ltf Eif5 Sox7 Ifng Topors Ccr7 Rasgef1b Rapgef5 Prox1 Stradb Rasgrp3 Rgs16 Tek Fgf23 Ripk1 Egr1 Pim1 Col4a3 Ctsl Asap1 Crk Txk Ccl4 Fcer1a Rap1a Ralgds Mef2c Ccl22 Cacul1 Chp2 C1qtnf9 Rgs8 S1pr1 Lep Gsn Pawr Bcl10 Adrb3 Dbi Nos1 Il4 Rasgrp2 Prkcq Stox1 Ccl3 Fcer2a Rgs1 Tbc1d15 Ppp2ca Prex2 Ccl2 Tshr Nbn Adcyap1r1 Plscr1 Pik3ca…
GOBP_POSITIVE_REGULATION_OF_NUCLEOBASE_CONTAINING_COMPOUND_METABOLIC_PROCESS	1.42122e-06	6.34377e-05	0.643552	-0.257885	-1.37618	1781	Klf6 Nr4a3 Ppp1r15a Atf3 Btg2 Ifrd1 Csrnp1 Il6 Ablim3 Crem Hsp90aa1 Ntf3 Cd28 Zfp36 Klf4 Ier5 Ccdc117 Nfkbia Pparg Fos Taf7 Ppargc1b Lif Tlr2 Sox7 Ifng Zc3h12a Jun Topors Klf10 Junb Fosl1 Tbx21 Prox1 Pde12 Irf4 Nampt Lgr4 Baz1a Zfp36l2 Maff Tsc22d1 Gpbp1 Dab2 Fgf23 Ripk1 Nfe2l2 Sox9 Mospd1 Srf Egr1 Pim1 Ppm1a Mafa Il10 Gata2 Nfil3 Csde1 Txk Nrbf2 Ets2 Fxr1 Elf2 Zfp36l1 Mef2c Wwtr1 Myod1 Sox4 Klf2…
GOBP_REGULATION_OF_MONOATOMIC_ION_TRANSPORT	0.00273336	0.0321858	0.431708	-0.272764	-1.37638	566	Clic5 Kcna5 Pde4b Gem Kcnc2 Hcn4 Il13 Ifng Gimap5 Chp1 Htr7 Abcb1a Slc6a4 Cnksr3 Ripk1 Rrad Pln Mylk Slmap Chp2 Atp2c2 Ppp3cc Kcna1 Cacna1s Casq2 Atf4 Crhr2 Cacna1h Lep Adora2a Pawr Casq1 Slc30a1 Dbi Nos1 Car7 Kcnv2 Il4 Trpc1 Cxcl10 Kcnab1 Ptpn22 Cxcl1 Ccl2 Dhrs7c Adcyap1r1 Ppp3r1 Shank3 Jsrp1 Clic4 Ptgs2 Kcnj15 Jph2 Pxk Lhcgr Sik1 Fhl1 Vdr Inpp5k Kcne4 Sestd1 Cxcl9 Kcna2 Stac Trdn Adrb2 Pten Gpd…
GOBP_POSITIVE_REGULATION_OF_DEVELOPMENTAL_PROCESS	2.38713e-05	0.000716987	0.57561	-0.261172	-1.3801	1381	Il6 Hsp90aa1 Ntf3 Cd28 Zfp36 Klf4 Cd40lg Pparg Sh3glb1 Fos Ppargc1b Lif Mapk6 Tlr2 Ltf Lpl Cd36 Ifng Zc3h12a Jun Gimap5 Ccr7 Klf10 Junb Tbx21 Sdcbp Cd83 Tgif1 Prkch Socs3 Prox1 Eif4g2 Smad7 Tek Lgr4 Tmem64 D16Ertd472e Dab2 Ripk1 Nfe2l2 Sox9 Srf Pim1 Ehd1 Il10 Hspb1 Gdf15 Gata2 Fam20c Lrp3 Rap1a Napepld Zfp36l1 Mef2c Wwtr1 Myod1 Sox4 Zfp703 Rhob Sgip1 Grip2 Jund Atf4 Ddhd2 Smad1 Lep Maml1 Csf3 Nra…
GOBP_SUPRAMOLECULAR_FIBER_ORGANIZATION	0.000368816	0.00684354	0.498493	-0.268517	-1.38188	790	Rnd1 Myoc Ppargc1b Sorbs1 Tlr2 Cd36 Tac1 Myh11 Gda Hdgfl3 Tacc2 Chp1 Plk3 Tnfaip6 Prox1 Arhgap18 Agfg1 Ripk1 Srf Synpo2 Slain2 Cdc42ep4 Fam107a Mef2c Fhod3 Xirp1 Rhob Cnn1 Gm14137 Flnc Rhou S1pr1 Casq2 Crhr2 Tcap Gsn Pawr Casq1 Stmn4 Csf3 Klhl41 Ptger4 Prkcq Hspa8 Lmod1 Shtn1 Pfdn4 Tnxb Zyx Myom2 Dstn Arf6 Rhoj Shank3 Daam2 Pik3ca Tppp3 Arhgap28 Acta1 Xirp2 Ccl11 Myoz1 Neb Clrn1 Tnnt3 Bcar1 Optc …
GOBP_IMPORT_INTO_CELL	0.000264967	0.00526774	0.498493	-0.267529	-1.38334	858	Sele Acsl1 Ntf3 Xkr4 Pparg Fabp3 Slc18a2 Hcn4 Tlr2 Cd36 Ifng Slc9a4 Ccr7 Sdcbp Slamf1 Ighg2b Lipa Slc6a4 Dab2 Colec11 Arfgap3 Ehd1 Rab1a Gata2 Rap1a Lbp Timd4 Atg3 Rab20 Ppp3cc Cacna1s Rhou Sgip1 Cd209e Lep Gsn Pawr Clta Ophn1 Ackr3 Slc30a1 Stab2 Cd14 Nos1 Gria1 Il4 Rab5a Cd209b Rala Rab7b Slc27a2 Fcer2a Rspo1 Ankrd13a Arf6 Rhoj Ccl2 Cd209d Ighm Slc39a8 Ppp3r1 Rabgef1 Plscr1 Kcnj15 Pik3ca Nod2 Ly…
GOBP_G_PROTEIN_COUPLED_RECEPTOR_SIGNALING_PATHWAY	0.000475242	0.00836437	0.498493	-0.272633	-1.38463	632	Mrgprb1 P2ry10 Pde4b Mrgprb2 Mrgprx2 Tac1 Htr1d Ccr7 Ackr1 Htr7 Gpr182 Gpr132 Grk5 Gpr3 Rgs16 Rgs7bp Lgr4 Ccr10 Adgrg7 Gpr171 Pln Ccl4 Ccl22 Ccr6 Ccr8 Opn1mw Phf24 Rgs8 S1pr1 Crhr2 Gpr174 Adora2a Adrb3 Cry1 Ackr3 Ptger2 Nos1 Ptger4 Trpc1 Cxcl10 Cish Ccl3 Rgs1 Npy1r Hcar1 Adgrd1 Prex2 Ccl2 Tshr Adcyap1r1 Rgs18 Cxcr5 Rgs6 S1pr4 Ccl11 Lhcgr Gpr4 Ccl7 Gnai1 Bcar1 Tmod2 Inpp5k Ccl24 Gpr27 Rgs13 Gna15 …
GOBP_POSITIVE_REGULATION_OF_CELL_POPULATION_PROLIFERATION	1.84924e-05	0.000576998	0.57561	-0.262808	-1.3861	1301	Nr4a3 Atf3 Il6 Hsp90aa1 Kcna5 Ntf3 Cd28 Ccdc117 Tnfaip3 Cd40lg Sh3glb1 Fbxw4 Smpd3 Lif Ltf Il13 Tac1 Ifng Jun Ppp1r16b Ccr7 Odc1 Htr7 Sdcbp Tgif1 Slamf1 Prkch Grk5 Prox1 Eif4g2 Nampt Tsc22d1 Klb Fgf23 Prok1 Nfe2l2 Sox9 Srf Egr1 Pim1 Plekhm1 Azin1 Cdc42ep4 Ehd1 Il10 Hspb1 Gata2 Tgm1 Rap1a Fabp4 Mef2c Wwtr1 Cacul1 Sox4 Zfp703 Chp2 Adamts1 Gm14137 Gpm6a Stx3 S1pr1 Cd209e Slc25a33 Lep Negr1 Btnl2 Csf…
GOBP_REGULATION_OF_AMIDE_METABOLIC_PROCESS	0.00242594	0.0294875	0.335069	-0.281836	-1.38934	430	Pdk4 Ppp1r15a Btg2 Il6 Mknk2 Zfp36 Smpd3 Eif5 Ifng Zc3h12a Hsd11b1 Etf1 Prkch Eif4g2 Pde12 Zfp36l2 Nfe2l2 Csde1 Fxr1 Zfp36l1 Sox4 Tob1 Ythdf1 Bzw1 Bzw2 Nod2 Ddx3x Ormdl3 Larp6 Zc3h12d Lsm14b Bank1 Pink1 Casp3 Ifngr1 Eif3e Exosc9 Noct Eif1 Niban1 Wt1 Mex3d Tnf Per1 Otud6b Usp16 Ccn1 Ptbp1 Clu Slc2a13 Prr16 Eif2a Ngdn Magoh Bcl3 Tent2 Piwil2 Eif4e Akt1 Eif6 Igf2bp2 Rela Srp9 Ptafr Rbm24 Eif4e2 Cyp1…
GOBP_CELL_CELL_ADHESION	0.000195248	0.00413846	0.518848	-0.269023	-1.38947	845	Nr4a3 Sele Il6 Selp Hsp90aa1 Cd28 Klf4 Tnfaip3 Cd40lg Hsph1 Btn1a1 Mpz Ifng Zc3h12a Gimap5 Ccr7 Cdh9 Astn1 Icos Pla2g2d Tbx21 Cd83 Slamf1 Mmrn1 Smad7 Tek Prkg1 Slc6a4 Sox9 Srf Il10 Hspb1 Bves Ctla4 Pvr Zfp36l1 Lax1 Sox4 Zfp703 Ctnna3 Cd209e Plaur Lep Adora2a Pawr Bcl10 Negr1 Dtx1 Btnl2 Gtpbp4 Cd2 Tigit Il4 Prkcq Cd209b H2-Eb2 Cldn5 Il1a Tnxb Ptpn22 Ccl2 Cd209d Crtam Slc39a8 Muc4 Dennd6a Fat4 H2-O…
GOBP_LIPID_BIOSYNTHETIC_PROCESS	0.000636946	0.0105561	0.477271	-0.274372	-1.3912	612	Pdk4 Itpkc Cyp1a1 Abhd5 Acsl1 Fabp3 Sh3glb1 Scd4 Sorbs1 Smpd3 Lpl Acbd3 Ifng Olah Hsd11b1 Abca8a Chp1 Ces1f Socs3 Prox1 Lipa Dab2 Errfi1 B3gnt5 St8sia4 Egr1 Ugcg Acaca Cyp11a1 St6galnac5 Pla2g15 Cacna1h Lep Dbi Ttc7b Ccdc3 Impa2 Cish Slc27a2 St3gal6 Il1a Awat2 Ggps1 Plscr1 Ptgs2 Agmo Pik3ca Lhcgr Sik1 Ormdl3 Acly Efr3b B3galt1 Hsd17b7 St6galnac3 Slc45a3 Hrh1 Sh3yl1 Gfi1 Asxl3 Adgrf5 Bmp2 Vac14 Pi…
GOBP_REGULATION_OF_PROGRAMMED_CELL_DEATH	3.88945e-06	0.000152811	0.610527	-0.262714	-1.39499	1546	Pdk4 Nr4a3 Ppp1r15a Atf3 Btg2 Dusp1 Il6 Hsp90aa1 Mcl1 Ntf3 Dnaja1 Zfp36 Osgin1 Gadd45b Klf4 Tnfaip3 Cd40lg Hsph1 Pparg Bnc2 Sh3glb1 Angptl4 Txnrd1 Birc3 Acot1 Mpz Il13 Ifng Zc3h12a Jun Spop Gimap5 Cidea Ccr7 Rnf183 Plk3 Stk40 Fosl1 Klf11 Prkch Grk5 Folh1 Stradb Hspa1b Tek Tsc22d1 Dab2 Ripk1 Nfe2l2 Sox9 Egr1 Pim1 Ctsl Pim3 Il10 Foxq1 Hspb1 Gata2 Alpk2 Ctla4 Zfp36l1 Mef2c Sox4 Rhob Klrk1 Rnf144b De…
GOBP_POSITIVE_REGULATION_OF_CELLULAR_COMPONENT_BIOGENESIS	0.00114611	0.0166036	0.45506	-0.278655	-1.3963	523	Hsp90aa1 Sh3glb1 Myoc Smpd3 Cd36 Tac1 Ifng Gda Ccr7 Stx18 Sdcbp Tek Sox9 Srf Plekhm1 Synpo2 Slain2 Cdc42ep4 Gm14137 Gpm6a Cldn19 Psmc6 Csf3 Mstn Prkcq Rala Cldn5 Lmod1 Lrrn1 Ptpn22 Ppp2ca Il5 Arf6 Il17a Aqp1 Tppp3 Ddx3x Ccl11 Myd88 Rab7 Tbx5 Clrn1 Ptprd Cep120 Tlr4 Actr3 Ccl24 Cdc34 Kdr Fas Nlgn1 Faf1 Ldb2 Cd47 Enpp2 Fam98a Ralb Atmin Mmp3 Lpar1 Tsg101 Rasip1 Csf2 Actr2 Wnt10b Flrt2 Tal1 Tnf Gbp5…
GOBP_REGULATION_OF_CELLULAR_CATABOLIC_PROCESS	0.00115823	0.016722	0.45506	-0.276958	-1.39749	567	Btg2 Il6 Abhd5 Mcl1 Zfp36 Tnfaip3 Sh3glb1 Tlr2 Ifng Zc3h12a Depp1 Prxl2c Cidea Plk3 Eif4g2 Pde12 Nampt Zfp36l2 Il10 Gpd1 Csde1 Fxr1 Zfp36l1 Timp4 Lep Tob1 Hnrnpc Sqstm1 Rragc Dbi Il4 Bag3 Ythdf1 Ptpn22 Ppp2ca Rnasel Nod2 Ormdl3 Myd88 Nod1 Tent5c Zc3h12d Lrrk2 Irs2 Kdr Usp13 Adrb2 Stat3 Pink1 Atg5 Ralb Sirt1 Prkaa2 Rasip1 Exosc9 Noct Mtmr2 Pabpc4 Mex3d Wac Tnf Atp2b4 Abcb11 Snx18 Pnpla2 Ptbp1 Chmp…
GOBP_POSITIVE_REGULATION_OF_CELLULAR_CATABOLIC_PROCESS	0.00465549	0.0462356	0.245188	-0.291099	-1.39767	318	Btg2 Il6 Abhd5 Zfp36 Sh3glb1 Tlr2 Ifng Zc3h12a Prxl2c Plk3 Pde12 Zfp36l2 Gpd1 Csde1 Fxr1 Zfp36l1 Tob1 Sqstm1 Il4 Bag3 Ythdf1 Ppp2ca Nod2 Ormdl3 Nod1 Zc3h12d Lrrk2 Irs2 Kdr Adrb2 Pink1 Ralb Sirt1 Prkaa2 Exosc9 Noct Mex3d Wac Tnf Snx18 Pnpla2 Kat2b Htr2a Mlx Atg13 Pik3c2a Ddit3 Atg7 Rbm24 Trim6 Ulk2 Snx30 Trim30c Sesn3 Adcy10 Pcsk9 Il1b Gnai3 Ybx1 Wdr45 Cnot6l Nanos1 Mid2 Rb1cc1 Exosc3 Ulk1 Nrd1 Ad…
GOBP_PEPTIDE_BIOSYNTHETIC_PROCESS	0.000313646	0.0060359	0.498493	-0.275104	-1.40236	677	Ppp1r15a Btg2 Il6 Mknk2 Zfp36 Mrpl9 Eif5 Zc3h12a Etf1 Prkch Eif4g2 Pde12 Zfp36l2 Nars2 Nfe2l2 Csde1 Fxr1 Zfp36l1 Sox4 Eif1a Eif2s2 Tob1 Ythdf1 Bzw1 Eef1e1 Rpl3l Bzw2 Nod2 Ddx3x Eef1a2 Larp6 Zc3h12d Cdkal1 Mrrf Lsm14b Qars Bank1 Pink1 Mrpl41 Eif3e Exosc9 Noct Eif1 Aimp1 Niban1 Rwdd1 Wt1 Mex3d Tnf Per1 Otud6b Usp16 Ptbp1 Prr16 Eif2a Ngdn Rars Magoh Mrps18a Bcl3 Tent2 Mrps18c Hagh Piwil2 Eif4e Akt1 …
GOBP_AMIDE_BIOSYNTHETIC_PROCESS	0.00019939	0.00419921	0.518848	-0.272597	-1.40246	787	Pdk4 Ppp1r15a Btg2 Il6 Acsl1 Mknk2 Zfp36 Mrpl9 Dlat Smpd3 Eif5 Zc3h12a Pdhb Etf1 Abca8a Prkch Eif4g2 Pde12 Zfp36l2 Nars2 St8sia4 Nfe2l2 Ugcg Csde1 Fxr1 Zfp36l1 Sox4 St6galnac5 Eif1a Eif2s2 Tob1 Ythdf1 Pdha1 Bzw1 Eef1e1 Rpl3l Bzw2 Nod2 Ddx3x Eef1a2 Ormdl3 Larp6 Acly Mpc1 Zc3h12d Cdkal1 B3galt1 Mrrf St6galnac3 Lsm14b Qars Bank1 Dld Pink1 Mrpl41 Eif3e Mpc2 Abca8b Exosc9 Noct Pdhx Eif1 Aimp1 Niban1 R…
GOBP_PROCESS_UTILIZING_AUTOPHAGIC_MECHANISM	0.00121485	0.0173062	0.45506	-0.281532	-1.40246	487	Mcl1 Tnfaip3 Sh3glb1 Tlr2 Ifng Zc3h12a Depp1 Plk3 Eif4g2 Nampt Plekhm1 Synpo2 Chmp1b Il10 Rab1a Nrbf2 Ubxn2a Chmp2b Atg3 Lep Cry1 Sqstm1 Rragc Il4 Ilrun Bag3 Hspa8 Ptpn22 Rnf185 Nod2 Ormdl3 Rab7 Nod1 Srpx Gabarapl1 Lrrk2 Kdr Tollip Ubxn6 Plaa Mfn2 Usp13 Adrb2 Stat3 Hmga1 Pink1 Pik3cb Atg5 Yod1 Ralb Sirt1 Prkaa2 Vti1a Rasip1 Atg4c Stx12 Ufm1 Wac Snx18 Map1lc3b Chmp4b Vcp Clu Tbc1d14 Uvrag Slc7a5 U…
GOBP_LIPID_METABOLIC_PROCESS	1.15412e-05	0.000392916	0.593325	-0.267369	-1.4063	1217	Pdk4 Ucp3 Nr4a3 Itpkc Cel Cyp1a1 Crem Abhd5 Acsl1 Pparg Fabp3 Sh3glb1 Angptl4 Plcxd2 Tiparp Acot1 Scd4 Sorbs1 Smpd3 Cyp24a1 Lpl Acbd3 Ifng Olah Hsd11b1 Gimap5 Abca8a Cidea Chp1 Ces1f Acot2 Pla2g2d Socs3 Prox1 Lipa Tek Lipe Dab2 Errfi1 Fgf23 B3gnt5 St8sia4 Sox9 Egr1 Sgpp2 Acbd7 Plcl1 Ugcg Crk Gpd1 Ehhadh Napepld Fabp4 Acaca Cyp2j9 C1qtnf9 Cyp11a1 St6galnac5 Pla2g15 Cyp2e1 Ddhd2 Cacna1h Lep Dbi Ttc…
GOBP_POSITIVE_REGULATION_OF_CELL_DEVELOPMENT	0.00107715	0.0158941	0.45506	-0.281544	-1.41005	516	Il6 Hsp90aa1 Ntf3 Cd40lg Pparg Sh3glb1 Fos Ppargc1b Lif Tlr2 Ifng Jun Gimap5 Ccr7 Klf10 Cd83 Prkch Eif4g2 Smad7 Tmem64 Ripk1 Srf Il10 Zfp36l1 Myod1 Sox4 Grip2 Il4 Myf6 Cldn5 Ccl3 Shtn1 Actn3 Il5 Shank3 Rheb Il17a Nfkbid Ptprd Il4ra Il15 Actr3 Kdr Il12b Islr2 Mfn2 Csf1 Ccl9 Ccl5 Tnfsf9 Bmp2 Lck Enpp2 Pde3a Il2rg Nfkbiz Mfn1 Actr2 Wnt10b Zbtb46 Irf1 Tnf Egr2 Pck1 Btn2a2 Plxna2 Cd1d1 Slc7a5 Cd27 Ikz…
GOBP_NEGATIVE_REGULATION_OF_HYDROLASE_ACTIVITY	0.00523701	0.0499423	0.232057	-0.29773	-1.41368	283	Ppp1r15a Il6 Wfdc3 Wap Klf4 Angptl4 Ltf Chp1 Hspa1b Serpina3f Itih4 Spock3 Plaur Timp4 Adora2a Nos1 Nr4a1 Csn2 Gzma Dpep1 Ptgs2 Bcl2a1d Aqp1 Ddx3x Lrrk2 Serpinb6c Wfdc18 Sfn Wfikkn2 Il9r Wfdc1 Pecam1 Lpin1 Serpina1e Tnf Serpinb2 Sfrp2 Renbp Serpine1 Timp2 Hgf Serpinb10 Serpinb1a Slc39a14 Camk2a Cstb Akt1 Slpi Rap1gds1 Itih3 Siah2 Dnajb6 Pi16 Serping1 Vtn Caap1 Serpinf1 Fcmr Tfpi Serpina3c Fnip1 L…
GOBP_VESICLE_MEDIATED_TRANSPORT	1.87958e-06	8.01139e-05	0.643552	-0.266971	-1.41374	1459	Nr4a3 Sele Mrgprb1 Ntf3 Xkr4 Mrgprb2 Pparg Sh3glb1 Mrgprx2 Slc18a2 Smpd3 Tlr2 Tmed5 Il13 Cd36 Rab11fip5 Ifng Htr1d Ccr7 Chp1 Stx18 Erc2 Sdcbp Slamf1 Ighg2b Lipa Rap1b Dab2 Colec11 Arl4a Arfgap3 Plekhm1 Chmp1b Ehd1 Rab1a Gata2 Bves Snx8 Arf2 Fcer1a Rap1a Lbp Rhob Timd4 Chmp2b Atg3 Rab20 Ppp3cc Rhou Stx3 Sgip1 Grip2 Cd209e Pclo Cacna1h Lep Gsn Cnst Vamp3 Clta Rab6a Ophn1 Ackr3 Snap23 Stab2 Vsnl1 Cd…
GOBP_NEGATIVE_REGULATION_OF_RESPONSE_TO_STIMULUS	3.81294e-07	2.11276e-05	0.674963	-0.26571	-1.41412	1647	Ppp1r15a Atf3 Dusp1 Il6 Dusp26 Nepn Pde4b Mcl1 Dnaja1 Zfp36 Rcan1 Klf4 Tnfaip3 Nfkbia Pparg Chac1 Sh3glb1 Tpsab1 Myoc Pbld1 Lif Ltf Il13 Lpl Zc3h12a Trim15 Cidea Chp1 Ptprr Il22ra2 Tbx21 Sema3g Tgif1 Slamf1 Socs3 Tnfaip6 Grk5 Mmrn1 Stradb Dusp2 Smad7 Rgs16 Irf4 Rgs7bp Mfhas1 Lgr4 Tmem64 Prkg1 Tpbgl Dab2 Cnksr3 Errfi1 Ripk1 Nfe2l2 Sox9 Egr1 Chrdl2 Otop1 Ppm1a Pim3 Gsc Il10 Hspb1 Gdf15 Crk Gata2 Al…
GOBP_SMALL_MOLECULE_BIOSYNTHETIC_PROCESS	0.000806099	0.0126992	0.477271	-0.282952	-1.41412	504	Pdk4 Itpkc Atf3 Il6 Cyp1a1 Coq10b Got1 Scd4 Lpl Ifng Olah Ces1f Prox1 Lipa Dab2 Errfi1 Egr1 Gpd1 Fcer1a Acaca Pptc7 Atf4 Cacna1h Lep Cry1 Coq8a Slc27a2 Kmo Chst15 Pgam2 Adcyap1r1 Cyp4a10 Ptgs2 Lhcgr Sik1 Rfk Acly Gch1 Prps1 Hsd17b7 Gnmt Slc45a3 Pgd Slc25a10 Gfi1 Bmp2 Nfkb1 Sirt1 Prkaa2 Scd1 Akr1c18 Gpt Ptpn2 Scd3 Ptges3 Lpgat1 Glul Sod1 Tnf Atp2b4 Pck1 Dkkl1 Dse Pcx Spp1 Kat2b Sephs2 Gstp3 Fads1 …
GOBP_ACTIN_FILAMENT_BASED_PROCESS	8.50388e-05	0.00207044	0.538434	-0.27589	-1.41789	777	Sele Kcna5 Pde4b Rnd1 Myoc Ppargc1b Hcn4 Sorbs1 Tlr2 Tac1 Myh11 Ccr7 Prox1 Arhgap18 Srf Synpo2 Cdc42ep4 Crk Pln Fam107a Mef2c Fhod3 Xirp1 Rhob Cnn1 Gm14137 Flnc Cldn19 Rhou S1pr1 Ctnna3 Casq2 Crhr2 Tcap Cacna1h Gsn Pawr Casq1 Ophn1 Csf3 Nos1 Klhl41 Ptger4 Prkcq Rala Lmod1 Shtn1 Il1a Zyx Actn3 Myom2 Dstn Arf6 Rhoj Shank3 Wipf1 Abi3bp Daam2 Pik3ca Aqp1 Arhgap28 Acta1 Xirp2 Smtnl1 Ccl11 Myoz1 Neb Cl…
GOBP_SMALL_MOLECULE_METABOLIC_PROCESS	5.87725e-07	3.00769e-05	0.659444	-0.267055	-1.41917	1595	Pdk4 Ucp3 Nr4a3 Itpkc Atf3 Il6 Slc25a25 Cyp1a1 Coq10b Abhd5 Got1 Acsl1 Npr1 Pparg Fabp3 Txnrd1 Dlat Acot1 Scd4 Sorbs1 Tlr2 Cyp24a1 Lpl Qprt Ifng Pdhb Olah Hsd11b1 Gda Prxl2c Slc25a16 Odc1 Ces1f Acot2 Clpx Prox1 Lipa Nampt Macrod2 Lipe Nars2 Midn Dab2 Errfi1 Fgf23 Ugp2 Sox9 Egr1 Sgpp2 Acbd7 Azin1 Gpd1 Ehhadh Fcer1a Napepld Fabp4 Ahcyl2 Acaca Cyp2j9 Uck2 Idh2 C1qtnf9 Pptc7 Cyp11a1 Uap1 Pla2g15 Amdh…
GOBP_GENERATION_OF_PRECURSOR_METABOLITES_AND_ENERGY	0.00181825	0.0236196	0.45506	-0.288102	-1.42133	433	Nr4a3 Slc25a25 Coq10b Dlat Sorbs1 Ifng Pdhb Hsd11b1 Prxl2c Stk40 Lipa Ugp2 Gpd1 Pygm Idh2 Slc25a33 Lep Cbfa2t3 Il4 Pdha1 Actn3 Ppp2ca Pgam2 Pik3ca Gyg Rpia Sucla2 Acly Afg1l Gabarapl1 Taldo1 Cox6a2 Acox1 Cyb5r4 Irs2 Inpp5k Prps1 Etfdh Gys2 Cs Gnmt Mfn2 Dld Phkg1 Pgd Stat3 Eno3 Adgrf5 Ppp1cb Pink1 Prkaa2 Rbks Ptges3 Etfa Tnf Kat2b Htr2a Vcp Ndufb6 Mlx Adh7 Atp5e Mdh1b Akt1 Eif6 Ndufa1 Ppp1r3a Chch…
GOBP_REGULATION_OF_TRANSPORT	2.24865e-07	1.32046e-05	0.690132	-0.26661	-1.42148	1747	Nr4a3 Sele Il6 Clic5 Hsp90aa1 Kcna5 Acsl1 Pde4b Gem Ntf3 Dnaja1 Nfkbia Pparg Fabp3 Sh3glb1 Kcnc2 Slc18a2 Rasgrf2 Hcn4 Sorbs1 Smpd3 Lif Tlr2 Il13 Cd36 Tac1 Rab11fip5 Ifng Zc3h12a Gimap5 Htr1d Abca8a Ccr7 Chp1 Ces1f Stx18 Erc2 Htr7 Plk3 Sdcbp Slamf1 Ighg2b Abcb1a Tek Rap1b Slc6a4 Midn Dab2 Cnksr3 Fgf23 Colec11 Ripk1 Nfe2l2 Pim1 Rrad Azin1 Ppm1a Pim3 Ehd1 Pkia Gata2 Bves Pln Fcer1a Rap1a Mef2c Sox4 …
GOBP_PEPTIDYL_TYROSINE_MODIFICATION	0.00385998	0.0404341	0.269842	-0.297091	-1.42181	306	Il6 Ntf3 Lif Sh3bp5 Il13 Cd36 Ifng Il22ra2 Socs3 Tek Errfi1 Fcer1a Lep Csf3 Ptger4 Il4 Ptpn22 Il5 Ighm Il12rb2 Nod2 Ehd4 Il15 Tlr4 Kdr Il12b Bank1 Cd80 Tpst1 Ccl5 Lck Enpp2 Wee1 Tsg101 Csf2 Il6ra Il9r Pecam1 Pdgfra Osm Ptpn2 Blk Irf1 Tnf Sfrp2 Jak3 Htr2a Hbegf Dyrk3 Hgf Fgf10 Abi1 Icam1 Isl1 Lyn Nedd9 Musk Samsn1 Cd4 Hes1 Vtn Fgf7 Il24 Nrp1 Zap70 Efemp1 Il6st Pak2 Epha3 Flt1 Srms Pdgfb Efna1 Pdcl…
GOBP_NEGATIVE_REGULATION_OF_DEVELOPMENTAL_PROCESS	3.67775e-05	0.00102422	0.557332	-0.273825	-1.42274	943	Btg2 Ifrd1 Il6 Zfp36 Rcan1 Klf4 Nfkbia Pparg Lif Tlr2 Ifng Zc3h12a Tmem182 Tbx21 Sema3g Tnfaip6 Prox1 Smad7 Tek Zfp36l2 Tmem64 Tsc22d1 Slc6a4 Fgf23 Nfe2l2 Sox9 Gpr171 Col4a3 Asap1 Hspb1 Gdf15 Gata2 Tcf23 Alpk2 Ctla4 Lrp3 Prdm6 Zfp36l1 Wwtr1 Sox4 Klf2 Adamts1 Idh2 Crhr2 Smad1 Lep Pawr Adrb3 Dtx1 Tob1 Ctdp1 Nras Hhip Ptger4 Elf5 Mstn Il4 Cxcl10 Cldn5 Lmo2 Il17d Lbx1 Il1a Ppp2ca Arf6 Ccl2 Nbn Sox17 …
GOBP_AMEBOIDAL_TYPE_CELL_MIGRATION	0.000963143	0.0145322	0.477271	-0.288286	-1.4245	444	Has1 Zfand5 Klf4 Pparg Tns1 Tac1 Ifng Zc3h12a Jun Radil Ptprr Sema3g Prox1 Tek Nrp2 Nfe2l2 Sox9 Srf Hspb1 Gata2 Mef2c Ccr6 Rhob Nr4a1 Il4 Arf6 Rhoj Sox17 Glipr2 Ptgs2 Daam2 Aqp1 Pitx2 Bcar1 Smad4 Actr3 Irs2 Kdr Fap Ets1 Bmper Meox2 Pten Coro1b Pik3cb Itgb7 Enpp2 Smoc2 Sirt1 Synj2bp Pecam1 Glul Cdh13 Tnf Atp2b4 Ppard Cenpv Stc1 Hbegf Itgb1bp1 Sema6b Serpine1 Cib1 Atoh8 Fgf10 Acvr1c Edn1 Cdc42 Ednr…
REACTOME_SIGNALING_BY_GPCR	0.00055543	0.00948481	0.477271	-0.285485	-1.42483	498	P2ry10 Uts2b Pde4b Rasgrf2 Tac1 Htr1d Ccr7 Htr7 Gpr132 Prkch Grk5 Rgs16 Ccr10 Prok1 Pde8a Ccl4 Ccl22 Cxcl2 Ccr6 Rhob Ccr8 Opn1mw Rgs8 S1pr1 Crhr2 Adora2a Adrb3 Ackr3 Ptger2 Ptger4 Prkcq Cxcl10 Ccl3 Rgs1 Cxcl1 Npy1r Ppp2ca Hcar1 Tshr Adcyap1r1 Rgs18 Cxcr5 Pik3ca Rgs6 S1pr4 Ccl11 Lhcgr Gpr4 Ccl7 Gnai1 Ppp2cb Gpr27 Rgs13 Gna15 Gnb4 Cxcl9 Adcy4 Adrb2 Hrh1 Ccl9 Ccl5 Drd4 Pde3a Ptger3 Ccl6 Lpar1 Gpr183…
REACTOME_ANTIGEN_PROCESSING_UBIQUITINATION_PROTEASOME_DEGRADATION	0.00362465	0.0388296	0.279866	-0.299871	-1.42729	292	Fbxw4 Ube2d3 Znrf2 Rlim Socs3 Rnf19b Asb12 Anapc10 Rnf144b Psmc6 Ube2e1 Klhl41 Rnf115 Fbxl16 Psmd8 Fbxo30 Fbxo40 Cul3 Asb4 Cdc34 Wwp1 Asb14 Ube2j1 Psme4 Klhl13 Ube2b Psmd11 Siah1a Lonrf1 Ube2g2 Ube2k Fbxo9 Fbxw2 Psmd6 Tpp2 Rnf138 Ubc Eloc Asb18 Rnf41 Psma7 Btbd1 Psma3 Ube2e3 Rnf4 Siah2 Ube2r2 Atg7 Psmb7 Rnf14 Klhl21 Arih2 Uba6 Elob Hecw2 Rnf130 Psmd7 Anapc5 Asb2 Hectd3 Psmb1 Socs1 Fbxw7 Ube2g1 Ps…
GOBP_PHOSPHORYLATION	2.10005e-07	1.25355e-05	0.690132	-0.268299	-1.42748	1627	Pdk4 Ppp1r15a Itpkc Dusp1 Il6 Hsp90aa1 Mknk2 Ntf3 Dnaja1 Npr1 Gadd45b Tnfaip3 Pparg Sh3glb1 Mapk4 Taf7 Birc3 Ppargc1b Smpd3 Lif Mapk6 Sh3bp5 Tlr2 Ltf Il13 Cd36 Ifng Zc3h12a Jun Cdk15 Ccr7 Chp1 Il22ra2 Plk3 Stk40 Sdcbp Prkch Socs3 Grk5 Prox1 Stradb Smad7 Tek Prkg1 Midn Dab2 Cnksr3 Errfi1 Fgf23 Ripk1 Sox9 Egr1 Pim1 Synpo2 Pim3 Hspb1 Pkia Txk Nrbf2 Alpk2 Fxr1 Fam20c Fcer1a Brd2 Rap1a Lax1 Fabp4 Rbl2…
GOBP_POSITIVE_REGULATION_OF_RNA_METABOLIC_PROCESS	7.88607e-07	3.88716e-05	0.659444	-0.269012	-1.42937	1584	Klf6 Nr4a3 Ppp1r15a Atf3 Btg2 Ifrd1 Csrnp1 Il6 Ablim3 Crem Ntf3 Cd28 Zfp36 Klf4 Ier5 Nfkbia Pparg Fos Taf7 Ppargc1b Lif Tlr2 Sox7 Ifng Zc3h12a Jun Topors Klf10 Junb Fosl1 Tbx21 Prox1 Pde12 Irf4 Nampt Lgr4 Zfp36l2 Maff Tsc22d1 Gpbp1 Dab2 Fgf23 Ripk1 Nfe2l2 Sox9 Mospd1 Srf Egr1 Pim1 Ppm1a Mafa Il10 Gata2 Nfil3 Csde1 Txk Nrbf2 Ets2 Fxr1 Elf2 Zfp36l1 Mef2c Wwtr1 Myod1 Sox4 Klf2 Chp2 Arid5a Stat4 S1pr…
GOBP_REGULATION_OF_PROTEIN_MODIFICATION_PROCESS	1.74751e-06	7.56892e-05	0.643552	-0.270868	-1.42957	1321	Ppp1r15a Dusp1 Il6 Hsp90aa1 Ntf3 Dnaja1 Gadd45b Rcan1 Tnfaip3 Pparg Taf7 Birc3 Fbxo33 Arrdc4 Rassf1 Smpd3 Lif Sh3bp5 Ltf Il13 Cd36 Ifng Zc3h12a Jun Topors Ppp1r16b Ccr7 Chp1 Il22ra2 Prkch Socs3 Prox1 Stradb Smad7 Mfhas1 Tek Dab2 Cnksr3 Errfi1 Fgf23 Ripk1 Sox9 Egr1 Pim1 Synpo2 Hspb1 Pkia Gata2 Fxr1 Fcer1a Fam107a Rap1a Lax1 Fabp4 Mef2c Wwtr1 Cacul1 Sox4 Ubxn2a C1qtnf9 Arid5a Cldn19 Ptprb Gadd45g P…
GOBP_POSITIVE_REGULATION_OF_MONOATOMIC_ION_TRANSPORT	0.00421941	0.043076	0.260821	-0.304588	-1.43095	253	Kcnc2 Il13 Ifng Gimap5 Chp1 Abcb1a Slc6a4 Cnksr3 Mylk Chp2 Atp2c2 Ppp3cc Kcna1 Crhr2 Lep Casq1 Dbi Nos1 Trpc1 Cxcl10 Cxcl1 Ccl2 Adcyap1r1 Ppp3r1 Shank3 Jph2 Lhcgr Fhl1 Cxcl9 Stac Trdn Adrb2 Gpd1l Ccl5 Stimate Pink1 Drd4 Lrrc38 Actn2 Cacna2d1 Atp2b2 Glrx Ms4a1 Clec4b1 Jak3 Stc1 Serpine1 Edn1 Camk2a Isl1 Akt1 Gimap3 Drd1 Fxyd1 Cxcr3 Aplnr Ptafr Ppp3cb Cd4 Cacnb4 Sumo1 Scn4b Ccr2 Atp1b2 Edn3 Cd19 Hb…
GOBP_LIPID_LOCALIZATION	0.00153672	0.0207462	0.45506	-0.290392	-1.43263	433	Ucp3 Cel Abhd5 Acsl1 Xkr4 Slc10a6 Nfkbia Pparg Fabp3 Plin2 Lpl Cd36 Tac1 Zc3h12a Abca8a Cidea Ces1f Pla2g2d Abcb1a Lipa Dab2 Ehd1 Ugcg Fabp4 Lbp Lep Cry1 Ano4 Dbi Slco2b1 Lypla1 Slc27a2 Il1a Plscr1 Ptgs2 Nrip1 Lrat Hilpda Retn Lhcgr Plscr2 Nucb2 Abca6 Aqp9 Slc25a21 Irs2 Cd320 Abcb4 Mfn2 Slc25a10 Fasl Drd4 Pitpna Sirt1 Hdlbp Abca8b Ptpn2 Slc25a20 Slc27a1 Stx12 Prelid3b Tnf Abcb11 Pnpla2 Ppard Spp1…
GOBP_POSITIVE_REGULATION_OF_SIGNAL_TRANSDUCTION	3.85108e-07	2.12547e-05	0.674963	-0.270246	-1.43335	1513	Atf3 Il6 P2ry10 Selp Hsp90aa1 Got1 Mcl1 Ntf3 Npr1 Cd28 Gadd45b Tnfaip3 Pparg Sh3glb1 Gucy1a2 Myoc Sorbs1 Smpd3 Lif Tlr2 Ltf Cd36 Zc3h12a Jun Spop Trim15 Prxl2c Ccr7 Rnf183 Sdcbp Slamf1 Prkch Prox1 Gpr3 Lipa Mfhas1 Tek Lgr4 Rap1b Klb Dab2 Fgf23 Ripk1 Prok1 Sox9 Pim1 Ctsl Ppm1a Il10 Gdf15 Crk Pde8a Txk Ccl4 Fcer1a Rap1a Mef2c Ccl22 Ppp2r3a Csnk1a1 Sox4 Lbp Frat1 Klf2 Chp2 Ppp3cc Dedd2 Gadd45g Grip2…
GOBP_REGULATION_OF_METAL_ION_TRANSPORT	0.00113512	0.0165369	0.45506	-0.291481	-1.43405	420	Kcna5 Pde4b Gem Kcnc2 Il13 Ifng Gimap5 Chp1 Cnksr3 Rrad Pln Mylk Slmap Chp2 Atp2c2 Ppp3cc Kcna1 Casq2 Atf4 Crhr2 Adora2a Pawr Casq1 Slc30a1 Dbi Nos1 Trpc1 Cxcl10 Kcnab1 Ptpn22 Cxcl1 Dhrs7c Adcyap1r1 Ppp3r1 Jsrp1 Ptgs2 Jph2 Lhcgr Sik1 Fhl1 Vdr Inpp5k Kcne4 Sestd1 Cxcl9 Stac Trdn Adrb2 Pten Gpd1l Ccl5 Stimate Atg5 Drd4 Lrrc38 Nkain4 Ptger3 Actn2 Cacna2d1 Ms4a2 Oxsr1 Atp2b2 Glrx Atp2b4 Per1 Ms4a1 Cl…
GOBP_REGULATION_OF_ACTIN_FILAMENT_BASED_PROCESS	0.000996926	0.0149297	0.45506	-0.294002	-1.43607	387	Pde4b Myoc Hcn4 Tlr2 Tac1 Prox1 Arhgap18 Synpo2 Cdc42ep4 Crk Pln Fam107a Mef2c Fhod3 Gm14137 S1pr1 Ctnna3 Casq2 Cacna1h Gsn Csf3 Nos1 Ptger4 Prkcq Rala Lmod1 Il1a Dstn Arf6 Shank3 Daam2 Pik3ca Arhgap28 Ccl11 Neb Mylk2 Tmod2 Smad4 Rac3 Actr3 Coro2b Inpp5k Ccl24 Csrp3 Arpc5 Mfn2 Gja5 Coro1b Cd47 Ptger3 Actn2 Lpar1 Pecam1 Tmod3 Dlc1 Stc1 Washc5 Itgb1bp1 Synpo2l Gmfg Edn1 Cdc42 Twf1 Icam1 Swap70 Rhpn…
GOBP_T_CELL_PROLIFERATION	0.00423266	0.0431839	0.260821	-0.305766	-1.43774	257	Il6 Cd28 Cd40lg Btn1a1 Ifng Ccr7 Pla2g2d Slamf1 Lipa Ctla4 Sh2d2a Cd209e Lep Pawr Btnl2 Il4 Prkcq Cd209b Il1a Ptpn22 Cd209d Crtam Cd209c Cd209a H2-DMb2 Zc3h12d Il15 Il12b Cd80 Pten Ccl5 Tnfsf9 Casp3 Btla Irf1 Btn2a2 Jak3 Cd1d1 Sftpd Clec2i Pdcd1lg2 Cd4 Hes1 Tnfsf4 Xcl1 Adk Ccr2 Cd6 Zap70 Il6st Tspan32 Cebpb Ctps Il1b Gpam Cd37 Traf6 Il4i1 Vcam1 Cd3e Cd24a Slfn2 Clec4g Cd274 Ripk3 H2-Q10 Spn H2-Q1…
GOBP_REGULATION_OF_CALCIUM_ION_TRANSPORT	0.0037889	0.0399763	0.274717	-0.303719	-1.43788	275	Pde4b Gem Il13 Gimap5 Rrad Pln Mylk Atp2c2 Ppp3cc Casq2 Crhr2 Adora2a Pawr Casq1 Slc30a1 Dbi Nos1 Trpc1 Cxcl10 Ptpn22 Dhrs7c Adcyap1r1 Ppp3r1 Jsrp1 Ptgs2 Jph2 Lhcgr Vdr Inpp5k Sestd1 Cxcl9 Stac Trdn Adrb2 Ccl5 Stimate Atg5 Drd4 Ptger3 Cacna2d1 Ms4a2 Atp2b2 Ms4a1 Clec4b1 Jak3 Stc1 Serpine1 Camk2a Icam1 Isl1 Akt1 Ubqln1 Gimap3 Lyn Drd1 Cxcr3 Aplnr Tspan18 Ppp3cb Cd4 Hes1 Plpp4 Cacnb4 Rgs4 Sumo1 Hrc…
GOBP_NEGATIVE_REGULATION_OF_MULTICELLULAR_ORGANISMAL_PROCESS	2.87952e-06	0.000116551	0.627257	-0.2742	-1.43847	1155	Btg2 Ifrd1 Il6 Pde4b Zfp36 Klf4 Tnfaip3 Pparg Btn1a1 Tpsab1 Lif Tlr2 Il13 Tac1 Rab11fip5 Ifng Zc3h12a Gimap5 Cidea Ccr7 Adamts5 Ptprr Thbd Pla2g2d Tbx21 Sema3g Cd83 Slamf1 Tnfaip6 Prox1 Smad7 Tek Lgr4 Prkg1 Tsc22d1 Slc6a4 Errfi1 Fgf23 Sox9 Srf Col4a3 Plcl1 Il10 Hspb1 Gdf15 Gata2 Ssc5d Pln Alpk2 Fxr1 Ctla4 Napepld Lax1 Mef2c Lbp Klf2 Dusp5 Adamts1 Idh2 Rnf125 Trim63 Atf4 Crhr2 Plaur Lep Adora2a Pa…
GOBP_NEGATIVE_REGULATION_OF_CELL_COMMUNICATION	1.18333e-06	5.40196e-05	0.643552	-0.272432	-1.4396	1381	Atf3 Dusp1 Il6 Dusp26 Nepn Pde4b Mcl1 Dnaja1 Rcan1 Klf4 Tnfaip3 Nfkbia Pparg Chac1 Sh3glb1 Myoc Pbld1 Lif Ltf Rab11fip5 Zc3h12a Trim15 Cidea Chp1 Ptprr Tgif1 Slamf1 Socs3 Tnfaip6 Grk5 Stradb Dusp2 Smad7 Rgs16 Irf4 Rgs7bp Mfhas1 Lgr4 Tmem64 Tpbgl Slc6a4 Midn Dab2 Cnksr3 Errfi1 Fgf23 Ripk1 Nfe2l2 Sox9 Srf Egr1 Chrdl2 Otop1 Ppm1a Pim3 Gsc Il10 Hspb1 Gdf15 Gata2 Alpk2 Lax1 Wwtr1 Ppp2r3a Csnk1a1 Dusp5…
GOBP_REGULATION_OF_CATALYTIC_ACTIVITY	1.22646e-07	7.88318e-06	0.690132	-0.270751	-1.43987	1616	Ppp1r15a Sele Dusp1 Il6 Wfdc3 Hsp90aa1 Ntf3 Dnaja1 Zfp36 Gadd45b Wap Rcan1 Klf4 Tnfaip3 Pparg Sh3glb1 Angptl4 Taf7 Rasgrf2 Ppargc1b Arrdc4 Sh3bp5 Ltf Il13 Eif5 Sox7 Ifng Topors Ccr7 Chp1 Rasgef1b Rapgef5 Slamf1 Prkch Prox1 Stradb Smad7 Rasgrp3 Rgs16 Hspa1b Tek Prkg1 Midn Dab2 Errfi1 Fgf23 Ripk1 Egr1 Pim1 Col4a3 Synpo2 Ctsl Asap1 Hspb1 Pkia Crk Bves Txk Nrbf2 Ccl4 Serpina3f Fcer1a Rap1a Ralgds Lax…
GOBP_HOMEOSTATIC_PROCESS	8.54073e-08	5.69465e-06	0.704976	-0.271156	-1.44335	1651	Pdk4 Nr4a3 Hephl1 Il6 Clic5 Slc25a25 Abhd5 Got1 Kcna5 Acsl1 Pde4b Zfp36 Tnfaip3 Pparg Fabp3 Angptl4 Tnfrsf17 Txnrd1 Ppargc1b Pbld1 Ryr3 Il13 Lpl Flvcr1 Cd36 Rab11fip5 Ifng Spop Gimap5 Slc9a4 Cidea Ccr7 Chp1 Adamts5 Ces1f Erc2 Gpr3 Irf4 Lipa Mfhas1 Lgr4 Aqp7 Tmem64 Errfi1 Fgf23 Nfe2l2 Sox9 Srf Egr1 Plekhm1 C7 Plcl1 Pim3 Ehd1 Gdf15 Gata2 Pln Pygm Scn7a Napepld Zfp36l1 Fabp4 Mef2c Wwtr1 Sox4 Acaca K…
GOBP_REGULATED_EXOCYTOSIS	0.00399669	0.0414876	0.269842	-0.30946	-1.44427	241	Nr4a3 Mrgprb1 Mrgprb2 Mrgprx2 Slc18a2 Il13 Rab11fip5 Htr1d Erc2 Rap1b Gata2 Fcer1a Rap1a Stx3 Pclo Cacna1h Vamp3 Snap23 Il4 Rab5a Stx19 Npy1r Rabgef1 Il4ra Lrrk2 Ppfia2 Nlgn1 Pi4k2a Syp Lat Ms4a2 Rab11fip1 Cacna1i P2ry2 Ighe Camk2a Cacna1e Gab2 Tprgl Snap29 Lyn Ptafr Tspan18 Ppp3cb Baiap3 Stx11 Nkg7 Cacnb4 Cd160 Crhr1 Ccr2
GOBP_REGULATION_OF_CELL_DIFFERENTIATION	4.0217e-07	2.19067e-05	0.674963	-0.272235	-1.44593	1572	Btg2 Ifrd1 Il6 Hsp90aa1 Ntf3 Cd28 Zfp36 Rcan1 Klf4 Cd40lg Nfkbia Pparg Sh3glb1 Fos Ppargc1b Lif Tlr2 Ltf Lpl Cd36 Ifng Zc3h12a Jun Gimap5 Apold1 Ccr7 Klf10 Junb Tmem182 Tbx21 Sdcbp Sema3g Cd83 Tgif1 Prkch Socs3 Tnfaip6 Prox1 Eif4g2 Smad7 Zfp36l2 Maff Tmem64 Tsc22d1 Slc6a4 Dab2 Errfi1 Fgf23 Ripk1 Nfe2l2 Sox9 Gpr171 Srf Pim1 Il10 Hspb1 Gata2 Tcf23 Fxr1 Fam20c Ctla4 Lrp3 Prdm6 Rap1a Napepld Zfp36l1 …
GOBP_CELL_ADHESION	6.24211e-07	3.17419e-05	0.659444	-0.273611	-1.44686	1397	Nr4a3 Sele Cldn15 Dusp1 Il6 Dusp26 Selp Hsp90aa1 Cd28 Glycam1 Klf4 Tnfaip3 Cd40lg Hsph1 Btn1a1 Rnd1 Sdk1 Myoc Mpz Sorbs1 Lif Cytip Cd36 Ifng Zc3h12a Gimap5 Ccr7 Radil Cdh9 Spock2 Astn1 Icos Pla2g2d Tbx21 Cd83 Slamf1 Tnfaip6 Mmrn1 Smad7 Tek Prkg1 Klra8 Slc6a4 Dab2 Sox9 Srf Col4a3 Klra4 Il10 Hspb1 Crk Rab1a Bves Ctla4 Fam107a Pvr Zfp36l1 Lax1 Sox4 Col6a5 Zfp703 Ecm2 Rhob C2cd4b Cldn19 Stx3 S1pr1 Ct…
GOBP_POSITIVE_REGULATION_OF_MOLECULAR_FUNCTION	8.10656e-07	3.97147e-05	0.659444	-0.273722	-1.44692	1388	Ppp1r15a Ifrd1 Sele Il6 Dnajb1 Hsp90aa1 Ntf3 Klf4 Cd40lg Pparg Sh3glb1 Kcnc2 Rasgrf2 Ppargc1b Arrdc4 Tlr2 Ltf Eif5 Cd36 Sox7 Ifng Trim15 Topors Ccr7 Chp1 Rasgef1b Fosl1 Rapgef5 Prkch Prox1 Stradb Rasgrp3 Abcb1a Rgs16 Irf4 Tek Cnksr3 Fgf23 Ripk1 Srf Egr1 Pim1 Col4a3 Plcl1 Ctsl Asap1 Il10 Crk Txk Ccl4 Fcer1a Rap1a Ralgds Mef2c Ccl22 Myod1 Cacul1 Chp2 C1qtnf9 Kcna1 Rgs8 S1pr1 Nmd3 Crhr2 Plaur Lep Gs…
GOBP_ORGANIC_ACID_METABOLIC_PROCESS	1.62542e-05	0.000522376	0.57561	-0.280069	-1.4476	851	Pdk4 Ucp3 Nr4a3 Cyp1a1 Abhd5 Got1 Acsl1 Pparg Fabp3 Txnrd1 Dlat Acot1 Scd4 Tlr2 Lpl Qprt Ifng Pdhb Olah Prxl2c Odc1 Ces1f Acot2 Prox1 Lipa Lipe Nars2 Errfi1 Sox9 Acbd7 Azin1 Gpd1 Ehhadh Fcer1a Fabp4 Acaca Cyp2j9 Idh2 C1qtnf9 Pla2g15 Amdhd2 Cyp2e1 Atf4 Lep Gldc Cbfa2t3 Dbi Nos1 Lypla1 Hadhb Pdha1 Slc27a2 Lao1 Kmo Cpt2 Tnxb Actn3 Ech1 Ppp2ca Pgam2 Slc39a8 Dpep1 Ces2g Cyp4a10 Ptgs2 Eci2 Gpx4 Sucla2 …
GOBP_REGULATION_OF_BLOOD_CIRCULATION	0.00371083	0.0394253	0.279866	-0.309791	-1.44791	243	Kcna5 Pde4b Hcn4 Tac1 Ifng Zc3h12a Htr7 Smad7 Popdc2 Bves Pln Dusp5 Ctnna3 Casq2 Crhr2 Cacna1h Lep Ptger2 Nos1 Npy1r Epas1 Ptgs2 Smtnl1 Tbx5 Gch1 Kcne4 Csrp3 Gja5 Mmp2 Adrb2 Hrh1 Gpd1l Ptger3 Sirt1 Myl2 Cacna2d1 Tnf Atp2b4 Tmem65 Htr2a Stc1 Hbegf Edn1 Ednrb Cacna1e Icam1 Isl1 Akt1 Drd1 Fxyd1 Th Rgs4 Sumo1 Scn4b Hrc Myh7 Sema3a Edn3 Adcy10 Tbx18 Pdgfb Myl3 Gnai3 Ada Cav3
GOBP_NEGATIVE_REGULATION_OF_PROGRAMMED_CELL_DEATH	1.20932e-05	0.000407392	0.593325	-0.278934	-1.44918	936	Pdk4 Nr4a3 Btg2 Dusp1 Il6 Mcl1 Ntf3 Dnaja1 Klf4 Tnfaip3 Cd40lg Hsph1 Sh3glb1 Angptl4 Birc3 Acot1 Mpz Il13 Zc3h12a Jun Gimap5 Cidea Ccr7 Plk3 Stk40 Prkch Grk5 Stradb Hspa1b Tek Tsc22d1 Dab2 Ripk1 Nfe2l2 Sox9 Pim1 Pim3 Il10 Foxq1 Hspb1 Gata2 Mef2c Rnf144b Atf4 Plaur Lep Arhgap10 Adora2a Bcl10 Ackr3 Hhip Nos1 Nr4a1 Il4 Prkcq Bag3 Muc1 Muc4 Dpep1 Ptgs2 Pik3ca Bcl2a1d Gpx4 Aqp1 Nod2 Ddx3x Il27ra Ormdl…
GOBP_REGULATION_OF_PROTEIN_MODIFICATION_BY_SMALL_PROTEIN_CONJUGATION_OR_REMOVAL	0.0040011	0.0415066	0.269842	-0.311024	-1.45054	240	Hsp90aa1 Dnaja1 Tnfaip3 Birc3 Fbxo33 Arrdc4 Rassf1 Zc3h12a Topors Chp1 Smad7 Egr1 Fam107a Sox4 Ubxn2a Bcl10 Cry1 Gtpbp4 Sqstm1 Ptpn22 N4bp1 Epas1 Nod2 Ddx3x Dcun1d1 Cul3 Lrrk2 Tollip Hdac3 Plaa Pten Pink1 Atg5 Tank Gbp4 Vcp Akt1 Ubqln1 Mapk8 Rela Siah2 Dcun1d5 Atg7 Septin4 Klhl40 Trib1 Pef1 Tnip1 Gabarap Cd300ld3 Fbxw7 Nlrc3 Dcun1d3 Pdcd6 Dnajb2 Angpt1 Ubb Hspa5 Itch Pinx1 Rps3 Npm1
GOBP_PHOSPHATIDYLINOSITOL_3_KINASE_PROTEIN_KINASE_B_SIGNAL_TRANSDUCTION	0.0025572	0.0306425	0.335069	-0.305439	-1.45139	287	Il6 Selp Hsp90aa1 Cd28 Klf4 Myoc Smpd3 Ppp1r16b Plk3 Mfhas1 Tek Sox9 Gdf15 Zfp36l1 Lep Csf3 Mstn Stox1 Ppp2ca Prex2 Pik3ca Inpp4b Xdh Irs2 Inpp5k Kdr Bank1 Stat3 Pten Hmga1 Ccl5 Pik3cb Mmp3 Sirt1 Tmem100 Akr1c18 Osm Btbd10 Tnf Ppard Btn2a2 Htr2a Hbegf Itgb1bp1 Cib1 Hgf Tyro3 Edn1 Cdc42 Rnf41 Gab2 Sfrp5 Akt1 Musk Hpse Pik3c2a Ddit3 Cd160 Itsn1 Pde3b Nts Sesn3 Lox Hsp90ab1 Flt1 Ccl21a Pdgfb Cav3 Nl…
GOBP_NEGATIVE_REGULATION_OF_MOLECULAR_FUNCTION	1.45206e-05	0.000478138	0.593325	-0.2803	-1.45364	903	Ppp1r15a Dusp1 Il6 Wfdc3 Gem Dnaja1 Zfp36 Gadd45b Wap Klf4 Tnfaip3 Nfkbia Pparg Angptl4 Taf7 Sh3bp5 Ltf Il13 Ifng Zc3h12a Jun Spop Chp1 Rlim Prkch Prox1 Smad7 Hspa1b Rnf2 Midn Dab2 Errfi1 Pim1 Rrad Il10 Hspb1 Pkia Pln Serpina3f Lax1 Fabp4 Wwtr1 Xirp1 Myod1 Ptprb Itih4 Gadd45g Spock3 Casq2 Plaur Timp4 Adora2a Eomes Gtpbp4 Nos1 Nr4a1 Mstn Ilrun Csn2 Kcnab1 Ptpn22 Ppp2r5a Gzma Dpep1 Plscr1 Ptgs2 Bcl…
GOBP_NEGATIVE_REGULATION_OF_DEFENSE_RESPONSE	0.00269251	0.0318836	0.326352	-0.306973	-1.45624	281	Zfp36 Tnfaip3 Pparg Il13 Il22ra2 Socs3 Tnfaip6 Mfhas1 Otop1 Il10 Crk Fxr1 Csnk1a1 Rnf125 Klre1 Usp38 Adora2a Ptger4 Il4 Ilrun Rab7b Hspa8 Ptpn22 Slc39a8 Il17a Rabgef1 Nod2 Ppp6c Il12b Rora Ets1 Stat3 Pten Atg5 Nfkb1 Nploc4 Wfdc1 Ptpn2 Klrd1 Sod1 Clec12b Fgl2 Ppard Hgf Tyro3 Nlrp3 Isl1 Akt1 Ubqln1 Cdh5 Metrnl Cd96 Serping1 Eif4e2 Sirt2 Aoah Fndc4 Vps35 Rb1 Parp1 Siglecg Ctla2a Ada Cst7 Gstp1 Nlrc3…
GOBP_ENDOCYTOSIS	8.19683e-05	0.00200785	0.538434	-0.286287	-1.45756	664	Sele Ntf3 Xkr4 Pparg Tlr2 Cd36 Ifng Ccr7 Sdcbp Slamf1 Ighg2b Lipa Dab2 Colec11 Arfgap3 Ehd1 Rab1a Gata2 Rap1a Lbp Timd4 Atg3 Rab20 Ppp3cc Rhou Sgip1 Cd209e Lep Gsn Clta Ophn1 Ackr3 Stab2 Cd14 Gria1 Il4 Rab5a Cd209b Rala Rab7b Fcer2a Rspo1 Ankrd13a Arf6 Rhoj Ccl2 Cd209d Ighm Ppp3r1 Rabgef1 Plscr1 Pik3ca Nod2 Lyve1 Spon2 Myd88 Rab7 Plscr2 Scyl2 Usp46 Srpx Cd209a Ehd4 Lrrk2 Il15 Rac3 Tlr4 Cd320 Hnrn…
GOBP_REGULATION_OF_PHOSPHORYLATION	4.74324e-06	0.00018278	0.610527	-0.278866	-1.45956	1088	Ppp1r15a Dusp1 Il6 Hsp90aa1 Ntf3 Dnaja1 Gadd45b Tnfaip3 Pparg Sh3glb1 Taf7 Birc3 Ppargc1b Smpd3 Lif Sh3bp5 Ltf Il13 Cd36 Ifng Zc3h12a Jun Ccr7 Chp1 Il22ra2 Sdcbp Prkch Socs3 Prox1 Stradb Smad7 Tek Midn Dab2 Cnksr3 Errfi1 Fgf23 Ripk1 Sox9 Egr1 Pim1 Synpo2 Hspb1 Pkia Nrbf2 Fxr1 Fcer1a Rap1a Lax1 Fabp4 Rbl2 Mef2c Wwtr1 Cacul1 C1qtnf9 Cldn19 Ptprb Gadd45g Plaur Lep Adora2a Bcl10 Gtpbp4 Sqstm1 Csf3 Nr…
GOBP_REGULATION_OF_VESICLE_MEDIATED_TRANSPORT	0.000132815	0.00301869	0.518848	-0.289492	-1.46152	574	Sele Ntf3 Pparg Sh3glb1 Smpd3 Tlr2 Il13 Cd36 Ifng Htr1d Ccr7 Stx18 Erc2 Sdcbp Slamf1 Ighg2b Rap1b Dab2 Colec11 Ehd1 Gata2 Bves Fcer1a Rap1a Lbp Atg3 Ppp3cc Pclo Cacna1h Cnst Ophn1 Snap23 Vsnl1 Cd14 Il4 Rab5a Cd209b Rala Lypla1 Rspo1 Npy1r Ankrd13a Ccl2 Ighm Ppp3r1 Dync1li1 Rabgef1 Plscr1 Tmem251 Nod2 Rab7 Plscr2 Scyl2 Usp46 Il4ra Ehd4 Lrrk2 Il15 Tbc1d20 Ppfia2 Hnrnpk Cfp Pten Nlgn1 Vac14 Il2rb Cd…
GOBP_REGULATION_OF_LOCOMOTION	4.77092e-06	0.000183406	0.610527	-0.280934	-1.46734	1037	Nr4a3 Sele Has1 Dusp1 Selp Ntf3 Osgin1 Klf4 Pparg Myoc Smpd3 Tlr2 Tac1 Ifng Zc3h12a Jun Htr1d Ccr7 Ptprr Sdcbp Sema3g Slamf1 Tnfaip6 Prox1 Tek Prkg1 Dab2 Arhgap18 Fgf23 Nfe2l2 Sox9 Srf Egr1 Synpo2 Hspb1 Crk Gata2 Bves Fam107a Mef2c Ppp2r3a Ccr6 Lbp Mylk Zfp703 Rhob Adamts1 Idh2 Ccdc25 Cldn19 Stx3 S1pr1 Pawr Ackr3 Gtpbp4 Ptger4 Mstn Il4 Lama2 Cxcl10 Ythdf1 Cldn5 Shtn1 Il1a Ptpn22 Arf6 Rhoj Ccl2 Ts…
GOBP_MAINTENANCE_OF_LOCATION	0.00132649	0.0185351	0.45506	-0.304782	-1.46817	330	Abhd5 Nfkbia Pparg Plin2 Ryr3 Il13 Lpl Cd36 Zc3h12a Topors Cidea Ces1f Lipa Ehd1 Pln Cacna1s Casq2 Lep Gsn Casq1 Cry1 Dbi Trpc1 Cxcl10 Atp2a1 Ankrd13c Dhrs7c Fth1 Jsrp1 Nrip1 Jph2 Hilpda Lhcgr Hdac3 Cxcl9 Nfkbib Trdn Faf1 Pink1 Lck Fasl Atg5 Srgn Sirt1 Ftl1 Ptpn2 Ms4a2 Tnf Pnpla2 Ryr1 Ppard Clec4b1 Htr2a Uvrag Acvr1c Twf1 C3 Akt1 Lyn Drd1 Bdh2 Ldah Cxcr3 Aplnr Cd4 Scarb1 Ddit3 Fbn1 Xcl1 Hrc Golph…
GOBP_RESPONSE_TO_XENOBIOTIC_STIMULUS	0.00259386	0.0309663	0.335069	-0.311588	-1.4688	263	Cyp1a1 Acsl1 Pde4b Igkj1 Fos Slc18a2 Jun Lipa Rap1b Cd69 Errfi1 Nfe2l2 Ccl4 Rap1a Mef2c Mylk Cyp2j9 Cyp2e1 Smad1 Nos1 Fosl2 Dpep1 Smtnl1 Cyp2d10 Kdr Rora Hadha Ankrd1 Cyp2ab1 Acaa1b Mmp2 Ube2b Lck Atg5 Pde3a Prkaa2 Nfkbiz Sult1a1 Oxsr1 Sod1 Abcb11 Sfrp2 Htr2a Npas2 Gstp3 Serpine1 Rnf149 Cyp2r1 Fmo1 Gsta3 Mgst1 Drd1 Gstm1 Emx2 Cyp1b1 Tpmt Scnn1b Gstp2 Rb1 Il1b Ptprm Srp68 Gata6 Gstp1 C130074G19Rik…
GOBP_NUCLEOSIDE_PHOSPHATE_BIOSYNTHETIC_PROCESS	0.00246407	0.0297707	0.344521	-0.313554	-1.46967	248	Pdk4 Acsl1 Npr1 Dlat Qprt Pdhb Slc25a16 Lipa Nampt Uck2 Idh2 Nos1 Slc52a2 Il4 Ak2 Pdha1 Kmo Ampd1 Rfk Acly Mpc1 Cmpk1 Prps1 Nadk Dld Gucy1a1 Adcy4 Stat3 Cmpk2 Impdh1 Mpc2 Pdhx Vcp Ndufb6 Atp5e Ndufa1 Acss2 Ndufa6 Entpd8 Ndufs4 Pank3 Sdhb Adk Atp5pb Ndufb1 Adcy2 Ndufs2 Adcy10 Mlycd Ndufv1 Ctps Adcy5 Ndufs5 Parp1 Nme6 Ada Acacb Sdhd Stoml2 Gmps Gars Acsl6 Pid1 Ndufv2 Coasy Rd3 Nmrk2 Entpd1 Ndufc2 B…
GOBP_RESPONSE_TO_INSULIN	0.00274386	0.0322539	0.326352	-0.314497	-1.472	245	Pdk4 Pparg Sorbs1 Lpl Socs3 Egr1 Otop1 Zfp36l1 C1qtnf9 Slc25a33 Lep Cry1 Mstn Prkcq Pik3ca Retn Nucb2 Mzb1 Bcar1 Irs2 Inpp5k Csrp3 Hnrnpk Hadha Mfn2 Gkap1 Pten Hmga1 Sirt1 Ptpn2 Slc27a1 Lpin1 Tnf Egr2 Pck1 Kat2b Acvr1c Slc39a14 Akt1 Eif6 Rela Klf15 Uchl3 Rarres2 Eif4ebp1 Tbc1d4 Ywhag Pde3b Sesn3 Scly Pcsk9 Rb1 Il1b Gpam Parp1 Socs1 Grb2 Syap1 Adipor1 Hdac9 Adipoq Rab8a Prkci Pid1 Ncl Echdc3 Ndel1…
GOBP_ANATOMICAL_STRUCTURE_FORMATION_INVOLVED_IN_MORPHOGENESIS	9.30073e-07	4.48809e-05	0.659444	-0.281122	-1.47464	1151	Nr4a3 Ppp1r15a Dusp1 Klf4 Tnfaip3 Pparg Angptl4 Txnrd1 Ppargc1b Smpd3 Lif Tlr2 Cd36 Sox7 Zc3h12a Jun Ppp1r16b Apold1 Adamts5 Junb Tmem182 Tgif1 Prox1 Dusp2 Tek Nrp2 Agfg1 Prok1 Nfe2l2 Sox9 Srf Pim1 Col4a3 Enpep Ehd1 Gsc Il10 Hspb1 Gdf15 Gata2 Pln Ets2 Fam20c Brd2 Mef2c Fhod3 Xirp1 Ppp2r3a Myod1 Klf2 Rhob Dusp5 Adamts1 Flnc Ptprb Cacna1s S1pr1 Casq2 Crhr2 Tcap Smad1 Lep Casq1 Bcl10 Eomes Ophn1 Ack…
GOBP_RHYTHMIC_PROCESS	0.00167297	0.0221989	0.45506	-0.311207	-1.47633	281	Il6 Crem Pparg Klf10 Htr7 Tnfaip6 Prox1 Nampt Lgr4 Slc6a4 Prok1 Egr1 Nfil3 Fxr1 Adamts1 Atf4 Lep Adora2a Prf1 Cry1 Ptger4 Nrip1 Retn Bhlhe40 Lhcgr Sik1 Top1 Hdac3 Rora Kcna2 Mfn2 Fas Hrh1 Zpbp2 Pten Nlgn1 Ppp1cb Drd4 Enpp2 Ptger3 Sirt1 Prkaa2 Csf2 Noct Pdgfra Per1 Kat2b Klf9 Npas2 Tnfrsf11a Tyro3 Piwil2 Drd1 Mapk8 Id1 Siah2 Atg7 Nfkb2 Usp2 Afp Npy2r
REACTOME_CLASS_I_MHC_MEDIATED_ANTIGEN_PROCESSING_PRESENTATION	0.00087668	0.0135456	0.477271	-0.305446	-1.47671	343	Fbxw4 Cd36 Ube2d3 Znrf2 Rlim Socs3 Rnf19b Asb12 Anapc10 Rnf144b Psmc6 Vamp3 Ube2e1 Snap23 Klhl41 Rnf115 Fbxl16 Psmd8 Fbxo30 Fbxo40 Cul3 Asb4 Cdc34 Wwp1 Asb14 Ube2j1 Psme4 Sec24d Klhl13 Ube2b Psmd11 Siah1a Lonrf1 Ube2g2 Ube2k Fbxo9 Fbxw2 Psmd6 Tpp2 Rnf138 Ubc Eloc Mrc1 Asb18 Rnf41 Psma7 Btbd1 Psma3 Sec24a Ube2e3 Rnf4 Siah2 Ube2r2 Atg7 Psmb7 Rnf14 Klhl21 Arih2 Sec22b Uba6 Elob Hecw2 Rnf130 Psmd7 An…
GOBP_REGULATION_OF_PHOSPHORUS_METABOLIC_PROCESS	3.75234e-07	2.08638e-05	0.674963	-0.280883	-1.47771	1225	Pdk4 Ppp1r15a Dusp1 Il6 Hsp90aa1 Ntf3 Dnaja1 Gadd45b Rcan1 Tnfaip3 Pparg Fabp3 Sh3glb1 Taf7 Birc3 Ppargc1b Smpd3 Lif Sh3bp5 Ltf Il13 Cd36 Ifng Zc3h12a Jun Hsd11b1 Ppp1r16b Ccr7 Chp1 Il22ra2 Sdcbp Prkch Socs3 Prox1 Stradb Smad7 Mfhas1 Tek Midn Dab2 Cnksr3 Errfi1 Fgf23 Ripk1 Sox9 Egr1 Pim1 Synpo2 Hspb1 Pkia Nrbf2 Fxr1 Fam20c Fcer1a Rap1a Lax1 Fabp4 Rbl2 Mef2c Wwtr1 Cacul1 Chp2 C1qtnf9 Cldn19 Ptprb …
GOBP_REGULATION_OF_TRANSFERASE_ACTIVITY	2.12099e-05	0.000644276	0.57561	-0.288783	-1.48037	747	Dusp1 Il6 Hsp90aa1 Ntf3 Dnaja1 Zfp36 Gadd45b Klf4 Tnfaip3 Pparg Sh3glb1 Taf7 Arrdc4 Sh3bp5 Ltf Ifng Topors Ccr7 Chp1 Prkch Prox1 Stradb Smad7 Tek Midn Dab2 Errfi1 Ripk1 Egr1 Pim1 Synpo2 Hspb1 Pkia Nrbf2 Fcer1a Rap1a Lax1 Fabp4 Rbl2 Mef2c Wwtr1 Cacul1 C1qtnf9 Ptprb Gadd45g Pclo Lep Adora2a Bcl10 Gtpbp4 Dbi Mstn Il4 Prkcq Stox1 Ccno Tnxb Ptpn22 Ppp2ca Ppp2r5a Nbn Pik3ca Gab1 Nod2 Ddx3x Eef1a2 Ormdl…
GOBP_NEGATIVE_REGULATION_OF_TRANSPORT	8.34687e-05	0.00203529	0.538434	-0.298724	-1.48231	463	Il6 Gem Pparg Slc18a2 Lif Tlr2 Cd36 Rab11fip5 Chp1 Htr7 Sdcbp Rap1b Midn Fgf23 Rrad Pim3 Pkia Pln Rap1a Atg3 Idh2 Ppp3cc Casq2 Atf4 Crhr2 Lep Pawr Vamp3 Cry1 Slc30a1 Vsnl1 Nos1 Upk3b Ptger4 Bag3 Lypla1 Kcnab1 Npy1r Ankrd13a Ppp3r1 Rabgef1 Plscr1 Ptgs2 Pxk Rab7 Plscr2 Nucb2 Lrrk2 Irs2 Inpp5k Eny2 Kcne4 Il12b Ube2j1 Hdac3 Slc43a1 Sestd1 Trdn Pten Ube2g2 Cd47 Atg5 Drd4 Yod1 Ptger3 Actn2 Sirt1 Osm Yr…
GOBP_NEGATIVE_REGULATION_OF_PROTEIN_METABOLIC_PROCESS	2.01605e-06	8.50286e-05	0.627257	-0.285832	-1.48502	937	Ppp1r15a Btg2 Dusp1 Il6 Wfdc3 Ntf3 Dnaja1 Zfp36 Gadd45b Wap Klf4 Tnfaip3 Pparg Chac1 Taf7 Sh3bp5 Ltf Ifng Zc3h12a Jun Ppp1r16b Chp1 Prkch Socs3 Smad7 Hspa1b Pde12 Mfhas1 Zfp36l2 Cnksr3 Errfi1 Azin1 Il10 Hspb1 Pkia Csde1 Fxr1 Serpina3f Zfp36l1 Lax1 Fabp4 Wwtr1 Sox4 Ptprb Itih4 Gadd45g Usp38 Spock3 Plaur Timp4 Adora2a Ophn1 Cry1 Tob1 Gtpbp4 Sqstm1 Dbi Nos1 Nr4a1 Csn2 Ythdf1 Hhatl Pfdn4 Ncoa7 Ptpn22…
GOBP_NEGATIVE_REGULATION_OF_APOPTOTIC_SIGNALING_PATHWAY	0.00261025	0.0310697	0.335069	-0.317851	-1.48511	242	Mcl1 Dnaja1 Tnfaip3 Sh3glb1 Stradb Dab2 Ripk1 Nfe2l2 Il10 Hspb1 Atf4 Plaur Ackr3 Il4 Muc1 Ptgs2 Ddx3x Nr4a2 Lrrk2 Igbp1 Qars Mfn2 Lmna Pink1 Pik3cb Sirt1 Csf2 Il9r Tnf Sfrp2 Gstp3 Clu Serpine1 Hgf Fgf10 Icam1 Bmf Akt1 Wnt1 Nog Rela Aatf Rrn3 Siah2 Tnfsf4 Tpt1 Caap1 Fcmr Nrp1 Acaa2 Gstp2 Sgk3 Eya1 Rb1 Il1b Gnai3 Rffl Map2k5 Gstp1 Rb1cc1 Ing2 Gclm Gpx1 Txndc12
GOBP_CELLULAR_RESPONSE_TO_INORGANIC_SUBSTANCE	0.00485714	0.0475911	0.248833	-0.328894	-1.48705	184	Itpkc Pparg Fos Kcnc2 Smpd3 Jun Junb Nfe2l2 Crk Fabp4 Mef2c Mylk Chp2 Kcna1 Jund Gsn Rasgrp2 Slc39a8 Clic4 Aqp1 Bcar1 Lrrk2 Slc13a2 Fas Nlgn1 Prkaa2 Mt1 Akr1c18 Mt2 Fosb Itpkb Nfatc1 Akt1 Mapk8 Rnf4 Tnfsf4 Sumo1 Adcy10 Syt9 Alox15 Nfatc4 Mtf1 Hesx1 Atp7b Akr1c14 Akr1cl Cpne8
GOBP_POSITIVE_REGULATION_OF_MAPK_CASCADE	0.000125416	0.00287901	0.518848	-0.298414	-1.48749	494	Il6 Ntf3 Gadd45b Lif Tlr2 Cd36 Zc3h12a Jun Prxl2c Ccr7 Slamf1 Mfhas1 Tek Rap1b Klb Dab2 Fgf23 Ripk1 Prok1 Gdf15 Crk Pde8a Ccl4 Fcer1a Rap1a Mef2c Ccl22 Gadd45g Crhr2 Lep Gsn Bcl10 Adrb3 Ackr3 Ccl3 Il1a Ptpn22 Ccl2 Ighm Glipr2 Gab1 Nod2 Ccl11 Myd88 Nod1 Ccl7 Xdh Lrrk2 Tlr4 Ccl24 Kdr Bank1 Bmper Adrb2 Ccl9 Pten Ccl5 Bmp2 Igfbp6 Drd4 Ccl6 Lpar1 Rapgef2 Il6ra Map4k1 Pdgfra Osm Gpr183 Cysltr2 Sod1 Tnf…
GOBP_TISSUE_MIGRATION	0.000724555	0.0116429	0.477271	-0.310028	-1.48837	317	Klf4 Pparg Tac1 Ifng Zc3h12a Jun Ptprr Prox1 Tek Nfe2l2 Sox9 Srf Hspb1 Gata2 Mef2c Ccr6 Rhob Nr4a1 Il4 Arf6 Rhoj Glipr2 Ptgs2 Daam2 Aqp1 Bcar1 Smad4 Irs2 Kdr Fap Ets1 Bmper Meox2 Pten Coro1b Pik3cb Enpp2 Smoc2 Sirt1 Synj2bp Pecam1 Glul Cdh13 Tnf Atp2b4 Ppard Stc1 Hbegf Itgb1bp1 Serpine1 Cib1 Atoh8 Fgf10 Gab2 Nus1 Akt1 Cdh5 Adamts9 Pik3c2a Scarb1 Fgf7 Gfus Cyp1b1 Serpinf1 Mmrn2 Map2k3 Nrp1 Sema3a …
GOBP_LIPID_MODIFICATION	0.00369738	0.0393802	0.285313	-0.328423	-1.49044	189	Pdk4 Nr4a3 Cyp1a1 Pparg Fabp3 Sox9 Sgpp2 Ehhadh C1qtnf9 Cyp2e1 Lep Dbi Hadhb Slc27a2 Cpt2 Eci2 Inpp4b Nucb2 Acox1 Irs2 Inpp5k B3galt1 Etfdh Auh Hadha Acaa1b Pten Mtmr2 Etfa Abcb11 Ppard Pip4p2 Adh7 Fmo1 Akt1 Bdh2 Acadl Plpp4 Dgkb Acaa2 Mlycd Etfbkmt Cnr1 Decr1 Pip4p1 Alox15 Alox12e Acacb Cygb Scp2 Adipor1 C1qtnf2 Adipoq Hadh
GOBP_RESPONSE_TO_ORGANIC_CYCLIC_COMPOUND	3.47036e-05	0.000976623	0.557332	-0.293197	-1.49264	663	Nr4a3 Il6 Cyp1a1 Crem Pde4b Dnaja1 Zfp36 Nfkbia Pparg Taf7 Tiparp Sdk1 Ppargc1b Hcn4 Cyp24a1 Cd36 Zc3h12a Htr1d Cidea Ces1f Htr7 Csn1s1 Cd83 Pde12 Lipa Zfp36l2 Rap1b Slc6a4 Dab2 Errfi1 Egr1 Pim1 Il10 Gpd1 Pln Pygm Fam107a Rap1a Zfp36l1 Mef2c Myod1 Acaca Zfp703 Trim63 Rgs8 Casq2 Smad1 Adora2a Cry1 Ptger2 Nos1 Mstn Casp6 Fosl2 Il17a Nrip1 Aqp1 Nod2 Panx1 Alas1 Gnai1 Lrrk2 Vdr Pmaip1 Inpp5k Hnrnpk G…
GOBP_REGULATION_OF_PROTEIN_SERINE_THREONINE_KINASE_ACTIVITY	0.000606082	0.0102012	0.477271	-0.310468	-1.49401	325	Dusp1 Ntf3 Dnaja1 Tnfaip3 Pparg Ltf Ifng Ccr7 Prkch Prox1 Dab2 Pim1 Synpo2 Pkia Fcer1a Lax1 Mef2c C1qtnf9 Bcl10 Gtpbp4 Ccno Tnxb Ptpn22 Ppp2ca Gab1 Nod2 Ddx3x Dusp7 Lrrk2 Tlr4 Inpp5k Dazap2 Adrb2 Pten Dusp16 Bmp2 Sfn Casp3 Pik3cb Drd4 Ralb Sirt1 Tsg101 Rapgef2 Rasip1 Prkar2a Tnf Atp2b4 Kat2b Sfrp2 Htr2a Gstp3 Tnfrsf11a Myocd Cib1 Uvrag Edn1 Bccip Nek10 Sfrp5 Akt1 Lyn Cnppd1 Ccni Actb Pik3r6 Hipk3…
GOBP_REGULATION_OF_SMALL_MOLECULE_METABOLIC_PROCESS	0.00114255	0.016592	0.45506	-0.310266	-1.49659	335	Pdk4 Nr4a3 Il6 Pparg Fabp3 Sorbs1 Ifng Hsd11b1 Prxl2c Ces1f Prox1 Midn Dab2 Sox9 Egr1 Gpd1 Pptc7 Lep Cry1 Cbfa2t3 Dbi Nos1 Il4 Actn3 Ppp2ca Adcyap1r1 Ptgs2 Lhcgr Sik1 Nucb2 Pmaip1 Irs2 Cd320 Rora Gnmt Slc45a3 Stat3 Gfi1 Bmp2 Nfkb1 Sirt1 Prkaa2 Akr1c18 Gpt Ptpn2 Lpgat1 Sod1 Tnf Atp2b4 Dkkl1 Abcb11 Ppard Kat2b Htr2a Vcp Mlx Fmo1 Akt1 Eif6 Nr3c1 Ptafr Acadl Coq3 Sirt2 Adcy10 Bmp5 Mlycd Etfbkmt Cnr1 …
REACTOME_SIGNALING_BY_WNT	0.00294324	0.0339275	0.31828	-0.324042	-1.49667	223	Tmed5 Sox7 Frat2 Lgr4 Sox9 Csnk1a1 Sox4 Frat1 Psmc6 Clta Tcf7l1 Rspo1 Ppp2ca Ppp2r5a Psmd8 Ppp3r1 Sox17 Cul3 Rac3 Ppp2cb Ap2a2 Psme4 Gnb4 Psmd11 Leo1 Wnt10b Rnf146 Gng4 Psmd6 Wnt2b Ubc Camk2a Nfatc1 Vps26a Psma7 Akt1 Psma3 Wnt1 Vps29 Snx3 Wnt9b Ppp3cb Psmb7 Ppp2r5c Wnt10a Dact1 Psmd7 Vps35 Kras Psmb1 Tle4 Gng7 Psma2 Psmc2 Psma1 Psmb2 Psmc1 Psmd1 Psmd13 Psma6 Ubb Wnt5b Axin2 Psme3 Psmb4 Tle1 Psma5…
GOBP_NEGATIVE_REGULATION_OF_PROTEOLYSIS	0.000683663	0.0110855	0.477271	-0.315316	-1.49713	284	Ppp1r15a Il6 Wfdc3 Wap Klf4 Chac1 Ltf Hspa1b Il10 Serpina3f Itih4 Usp38 Spock3 Plaur Timp4 Adora2a Ophn1 Nr4a1 Csn2 N4bp1 Dpep1 Ptgs2 Bcl2a1d Aqp1 Ddx3x Lrrk2 Serpinb6c Wfdc18 Sfn Wfikkn2 Il9r Wfdc1 Map1a Uchl5 Serpina1e Wac Tnf Serpinb2 Sfrp2 Renbp Serpine1 Timp2 Hgf Serpinb10 Serpinb1a Tlk2 Cstb Akt1 Gabarapl2 Wnt1 Slpi Itih3 Siah2 Dnajb6 Pi16 Serping1 Vtn Caap1 Serpinf1 Fcmr Klhl40 Tfpi Serpin…
REACTOME_NEDDYLATION	0.00294902	0.0339698	0.31828	-0.324457	-1.4972	222	Fbxw4 Ube2d3 Socs3 Asb12 Nfe2l2 Psmc6 Klhl41 Cish Fbxl16 Psmd8 Epas1 Fbxo30 Dcun1d1 Fbxo40 Cul3 Asb4 Dcaf10 Asb14 Psme4 Cul4b Klhl13 Psmd11 Cops2 Nploc4 Fbxo9 Fbxw2 Psmd6 Commd2 Ubc Vcp Eloc Asb18 Psma7 Btbd1 Psma3 Neurl2 Dcun1d5 Uchl3 Psmb7 Klhl21 Elob Wsb2 Psmd7 Asb2 Dcaf13 Psmb1 Fem1b Fbxw7 Gps1 Cop1 Psma2 Psmc2 Psma1 Kbtbd13 Fbxo31 Dcun1d3 Cops5 Psmb2 Psmc1 Ube2f Psmd1 Psmd13 Asb5 Psma6 Ubb P…
GOBP_CIRCULATORY_SYSTEM_DEVELOPMENT	2.89249e-07	1.65998e-05	0.674963	-0.285769	-1.49863	1145	Ppp1r15a Zfand5 Klf4 Pparg Angptl4 Tiparp Lif Flvcr1 Myh11 Ifng Zc3h12a Jun Ppp1r16b Apold1 Adamts5 Junb Fosl1 Socs3 Prox1 Smad7 Lipa Tek Nrp2 Errfi1 Prok1 Nfe2l2 Sox9 Srf Egr1 Pim1 Col4a3 Popdc2 Enpep Il10 Hspb1 Gata2 Bves Pln Alpk2 Rap1a Zfp36l1 Mef2c Fhod3 Xirp1 Myod1 Sox4 Mylk Klf2 Rhob Adamts1 Ptprb S1pr1 Crhr2 Tcap Smad1 Lep Maml1 Eomes Arl13b Ackr3 Ctdp1 Nras Hhip Nr4a1 Ptger4 Cxcl10 Cldn5…
GOBP_CELLULAR_RESPONSE_TO_INSULIN_STIMULUS	0.00324218	0.0359705	0.303779	-0.32715	-1.49944	207	Pdk4 Pparg Sorbs1 Lpl Socs3 Otop1 Zfp36l1 C1qtnf9 Slc25a33 Lep Mstn Prkcq Pik3ca Nucb2 Mzb1 Bcar1 Irs2 Inpp5k Csrp3 Hnrnpk Mfn2 Gkap1 Pten Hmga1 Sirt1 Ptpn2 Slc27a1 Lpin1 Tnf Pck1 Kat2b Slc39a14 Akt1 Rela Uchl3 Rarres2 Eif4ebp1 Tbc1d4 Ywhag Pde3b Sesn3 Pcsk9 Rb1 Il1b Gpam Parp1 Socs1 Grb2 Syap1 Adipor1 Hdac9 Adipoq Rab8a Prkci Pid1 Ncl Echdc3 Ndel1 Fer Trim72 Pdpk1 Uso1 Igf2 Foxo4 Gpr21 Marcks Tr…
GOBP_POSITIVE_REGULATION_OF_TRANSCRIPTION_BY_RNA_POLYMERASE_II	2.4736e-07	1.44539e-05	0.674963	-0.286191	-1.50003	1130	Klf6 Nr4a3 Atf3 Ifrd1 Csrnp1 Il6 Ablim3 Crem Ntf3 Cd28 Klf4 Ier5 Nfkbia Pparg Fos Taf7 Ppargc1b Lif Tlr2 Ifng Zc3h12a Jun Klf10 Junb Fosl1 Tbx21 Prox1 Irf4 Nampt Maff Tsc22d1 Gpbp1 Dab2 Ripk1 Nfe2l2 Sox9 Mospd1 Srf Egr1 Mafa Il10 Gata2 Txk Ets2 Mef2c Wwtr1 Myod1 Sox4 Klf2 Chp2 Arid5a Stat4 S1pr1 Psmc6 Jund Atf4 Smad1 Maml1 Ube2e1 Eomes Ebf1 Vgll2 Csf3 Nos1 Nr4a1 Rel Cavin2 Elf5 Arid3a Il4 Fli1 Tc…
GOBP_RIBOSE_PHOSPHATE_BIOSYNTHETIC_PROCESS	0.00340184	0.0371613	0.297233	-0.32861	-1.50017	200	Pdk4 Acsl1 Npr1 Dlat Pdhb Slc25a16 Lipa Uck2 Il4 Ak2 Pdha1 Ampd1 Rfk Acly Mpc1 Cmpk1 Prps1 Dld Gucy1a1 Adcy4 Stat3 Impdh1 Mpc2 Pdhx Vcp Ndufb6 Atp5e Ndufa1 Acss2 Ndufa6 Ndufs4 Pank3 Sdhb Adk Atp5pb Ndufb1 Adcy2 Ndufs2 Adcy10 Mlycd Ndufv1 Ctps Adcy5 Ndufs5 Parp1 Nme6 Ada Acacb Sdhd Stoml2 Gmps Acsl6 Pid1 Ndufv2 Coasy Entpd1 Ndufc2 Bcl2l1 Atp5k Ndufa7 Ndufa12 Nme2 Ndufs6 Ndufa10 Vdac1 Ndufb5 Gucy1b…
GOBP_NUCLEOBASE_CONTAINING_SMALL_MOLECULE_METABOLIC_PROCESS	6.39686e-05	0.0016342	0.538434	-0.299744	-1.50105	519	Pdk4 Slc25a25 Acsl1 Npr1 Txnrd1 Dlat Acot1 Qprt Pdhb Hsd11b1 Gda Slc25a16 Acot2 Clpx Lipa Nampt Macrod2 Ugp2 Gpd1 Ehhadh Acaca Uck2 Idh2 Uap1 Nos1 Slc52a2 Il4 Ak2 Pdha1 Hspa8 Kmo Atp6v1b2 Rpia Sucla2 Ampd1 Rfk Acly Gmds Mpc1 Xdh Taldo1 Lrrk2 Cmpk1 Cfh Cyb5r4 Prps1 Gimap7 Cs Nadk Rora Acot9 Gnmt Dld Gucy1a1 Adcy4 Pgd Stat3 Gpd1l Cmpk2 Impdh1 Mfn1 Dcxr Mpc2 Noct Pdhx Rbks Atp2b2 Mgat1 Pcx Vcp Ndufb…
GOBP_RESPONSE_TO_NITROGEN_COMPOUND	1.19661e-06	5.44712e-05	0.643552	-0.289233	-1.50298	938	Pdk4 Nr4a3 Crem Pde4b Tnfaip3 Nfkbia Pparg Kcnc2 Slc18a2 Sdk1 Hcn4 Sorbs1 Smpd3 Tlr2 Lpl Cd36 Jun Htr1d Ccr7 Ces1f Htr7 Socs3 Pde12 Lipa Rap1b Slc6a4 Nfe2l2 Sox9 Egr1 Otop1 Gdf15 Crk Gpd1 Pygm Serpina3f Rap1a Zfp36l1 Mef2c C1qtnf9 Cyp11a1 Stat4 Rgs8 Casq2 Psmc6 Crhr2 Slc25a33 Lep Adora2a Cry1 Rragc Nos1 Nr4a1 Gria1 Mstn Trpc1 Prkcq Atp2a1 Casp6 Ptpn22 Fosl2 Tshr Ly6c2 Rnf185 Pik3ca Aqp1 Nod2 Panx…
REACTOME_MEMBRANE_TRAFFICKING	2.46525e-05	0.000734954	0.57561	-0.299211	-1.50369	541	Vps37b Acbd3 Stx18 Gjb6 Dab2 Agfg1 Arfgap3 Tubb2a Gjb2 Rab1a Rab18 Chmp2b Dennd4a Vamp3 Clta Rab6a Snap23 Gria1 Ccz1 Rab5a Rab7b Hspa8 Tbc1d15 Arf6 Gosr2 Rab30 Dync1li1 Rabgef1 Fth1 Snx2 Dennd6a Rab7 Ykt6 Rab3ip Ppp6c Ubap1 Actr3 Tubb2b Tbc1d20 Ap2a2 Arpc5 Sec24d Gja5 Adrb2 Kif26a Ap1m2 Cops2 Vti1a Tsg101 Actr2 Vps36 Ank1 Snx18 Gdi2 Dnajc6 Map1lc3b Chmp4b Rab9 Tbc1d13 Hbegf Ubc Cyth2 Kif6 Tbc1d14…
GOBP_REGULATION_OF_KINASE_ACTIVITY	1.93664e-05	0.0005952	0.57561	-0.296159	-1.50435	636	Dusp1 Il6 Hsp90aa1 Ntf3 Dnaja1 Gadd45b Tnfaip3 Pparg Sh3glb1 Taf7 Sh3bp5 Ltf Ifng Ccr7 Chp1 Prkch Prox1 Stradb Tek Midn Dab2 Errfi1 Egr1 Pim1 Synpo2 Hspb1 Pkia Nrbf2 Fcer1a Rap1a Lax1 Fabp4 Rbl2 Mef2c Wwtr1 Cacul1 C1qtnf9 Ptprb Gadd45g Lep Adora2a Bcl10 Gtpbp4 Mstn Il4 Stox1 Ccno Tnxb Ptpn22 Ppp2ca Ppp2r5a Nbn Pik3ca Gab1 Nod2 Ddx3x Eef1a2 Dusp7 Lrrk2 Tlr4 Irs2 Inpp5k Kdr Il12b Qars Csf1 Dazap2 A…
GOBP_POSITIVE_REGULATION_OF_PROGRAMMED_CELL_DEATH	2.20608e-05	0.00066886	0.57561	-0.296315	-1.50469	631	Nr4a3 Ppp1r15a Atf3 Dusp1 Il6 Mcl1 Dnaja1 Gadd45b Cd40lg Pparg Sh3glb1 Txnrd1 Ifng Zc3h12a Jun Spop Rnf183 Fosl1 Klf11 Folh1 Tsc22d1 Ripk1 Egr1 Ctsl Il10 Ctla4 Mef2c Sox4 Rhob Klrk1 Dedd2 Gadd45g Atf4 Lep Stk17b Gsn Adora2a Pawr Bcl10 Prf1 Nr4a1 Rnf122 Casp6 Ccl3 Fcer2a Eef1e1 Cxcl1 Gzma Plscr1 Ptgs2 Bcl2a1d Ddx3x Eef1a2 Sik1 Nod1 Srpx Nfkbid Smad4 Lrrk2 Vdr Tlr4 Pmaip1 Cdc34 Il12b Hdac3 Fap Mfn2…
GOBP_CELLULAR_KETONE_METABOLIC_PROCESS	0.00282127	0.0329709	0.326352	-0.328923	-1.50485	204	Pdk4 Nr4a3 Coq10b Pparg Fabp3 Ces1f Prox1 Dab2 Sox9 Egr1 Gpd1 Pptc7 Cyp11a1 Cacna1h Dbi Coq8a Kmo Ptgs2 Nucb2 Irs2 Slc45a3 Bmp2 Sirt1 Akr1c18 Lpgat1 Atp2b4 Dkkl1 Abcb11 Ppard Kat2b Tdo2 Ednrb Fmo1 Hagh Akt1 Eif6 Acadl Coq3 Afp Sirt2 Coq5 Bmp5 Mlycd Scnn1b Etfbkmt Cnr1 Il1b Gk Acacb Scp2 Comt C1qtnf2 Adipoq Akr1c14 Akr1cl Nr1h3 Ces1d
GOBP_LOCOMOTION	4.80125e-08	3.29706e-06	0.719513	-0.286342	-1.50516	1200	Nr4a3 Sele Has1 Dusp1 Selp Pde4b Ntf3 Osgin1 Rcan1 Klf4 Pparg Myoc Smpd3 Tlr2 Tac1 Ifng Zc3h12a Jun Htr1d Ccr7 Ptprr Sdcbp Sema3g Slamf1 Tnfaip6 Prox1 Rnase2b Tek Lgr4 Nrp2 Ccr10 Prkg1 Dab2 Arhgap18 Fgf23 Nfe2l2 Sox9 Srf Egr1 Synpo2 Hspb1 Crk Gata2 Bves Ccl4 Fam107a Mef2c Ccl22 Ppp2r3a Cxcl2 Ccr6 Lbp Mylk Zfp703 Rhob Ccr8 Adamts1 Idh2 Ccdc25 Cldn19 Stx3 S1pr1 Pawr Sbds Ackr3 Gtpbp4 Nr4a1 Ptger4 M…
GOBP_MONOCARBOXYLIC_ACID_BIOSYNTHETIC_PROCESS	0.00271196	0.0320508	0.335069	-0.332673	-1.5062	186	Pdk4 Cyp1a1 Scd4 Lpl Olah Ces1f Prox1 Errfi1 Acaca Slc27a2 Kmo Ptgs2 Acly Slc45a3 Sirt1 Prkaa2 Scd1 Akr1c18 Scd3 Ptges3 Lpgat1 Dse Kat2b Gstp3 Fads1 Fasn Lias Edn1 Acsm5 Hoga1 Eif6 Fads2 Acss2 Acadl Acsbg3 Aldh1a2 Sirt2 Mlycd Gstp2 Rpp14 Alox15 Il1b Alox12e Gstp1 Acacb Cyp7b1 Acsf3 Akr1c14 Akr1cl Nr1h3 Ces1d Hacd1
GOBP_POSITIVE_REGULATION_OF_MULTICELLULAR_ORGANISMAL_PROCESS	8.45154e-10	7.98869e-08	0.801216	-0.282845	-1.50725	1709	Klf6 Nr4a3 Il6 Selp Hsp90aa1 Acsl1 Pde4b Ntf3 Cd28 Klf4 Cd40lg Hsph1 Pparg Sh3glb1 Fos Ppargc1b Arrdc4 Lif Tlr2 Il13 Lpl Cd36 Tac1 Ifng Zc3h12a Jun Trim15 Gimap5 Ccr7 Klf10 Icos Tbx21 Sdcbp Cd83 Slamf1 Prkch Prox1 Gpr3 Eif4g2 Smad7 Irf4 Tek Lgr4 Tmem64 Dab2 Ripk1 Nfe2l2 Sox9 Srf Egr1 Pim1 Plekhm1 Il10 Hspb1 Rab1a Gata2 Txk Ccl4 Fam20c Fcer1a Zfp36l1 Fabp4 Mef2c Wwtr1 Sox4 Lbp Zfp703 Rhob Klrk1 Du…
GOBP_POSITIVE_REGULATION_OF_CELL_DIFFERENTIATION	1.39817e-06	6.25828e-05	0.643552	-0.290628	-1.50779	914	Il6 Hsp90aa1 Ntf3 Zfp36 Cd40lg Pparg Sh3glb1 Fos Ppargc1b Lif Tlr2 Ltf Lpl Cd36 Ifng Zc3h12a Jun Gimap5 Ccr7 Klf10 Junb Sdcbp Cd83 Tgif1 Prkch Socs3 Prox1 Eif4g2 Smad7 Tmem64 Dab2 Ripk1 Sox9 Srf Pim1 Il10 Gata2 Fam20c Lrp3 Rap1a Napepld Zfp36l1 Mef2c Wwtr1 Myod1 Sox4 Zfp703 Grip2 Jund Smad1 Lep Maml1 Csf3 Ptger4 Ccdc3 Il4 Lama2 Myf6 Rab7b Cldn5 Ccl3 Shtn1 Actn3 Il5 Shank3 Rheb Il17a Cebpd Sox17 G…
GOBP_REGULATION_OF_EPITHELIAL_CELL_MIGRATION	0.00171546	0.0225949	0.45506	-0.323823	-1.50944	239	Klf4 Pparg Tac1 Ifng Zc3h12a Jun Ptprr Prox1 Tek Nfe2l2 Sox9 Hspb1 Gata2 Mef2c Ccr6 Rhob Il4 Arf6 Rhoj Glipr2 Ptgs2 Aqp1 Bcar1 Irs2 Kdr Ets1 Bmper Meox2 Pten Pik3cb Enpp2 Smoc2 Sirt1 Synj2bp Glul Tnf Atp2b4 Stc1 Hbegf Itgb1bp1 Serpine1 Cib1 Atoh8 Fgf10 Gab2 Nus1 Akt1 Adamts9 Pik3c2a Fgf7 Gfus Serpinf1 Mmrn2 Map2k3 Nrp1 Sema3a Prcp Fgf18 Pdgfb Efna1 Ptprm Rab11a Robo4 Map2k5 Fbxw7 Adipor1 Pdcd10 H…
GOBP_REGULATION_OF_INTRACELLULAR_SIGNAL_TRANSDUCTION	9.75086e-10	9.16296e-08	0.788187	-0.28414	-1.51168	1630	Atf3 Dusp1 Il6 Dusp26 P2ry10 Selp Hsp90aa1 Mcl1 Ntf3 Dnaja1 Npr1 Cd28 Gadd45b Rcan1 Klf4 Tnfaip3 Pparg Sh3glb1 Gucy1a2 Birc3 Myoc Pbld1 Smpd3 Lif Tlr2 Ltf Cd36 Zc3h12a Jun Spop Trim15 Ppp1r16b Prxl2c Ccr7 Chp1 Ptprr Rnf183 Stk40 Slamf1 Prox1 Gpr3 Dusp2 Smad7 Mfhas1 Tek Rap1b Klb Dab2 Arhgap18 Cnksr3 Errfi1 Fgf23 Ripk1 Prok1 Nfe2l2 Sox9 Pim1 Ppm1a Il10 Hspb1 Gdf15 Crk Pde8a Ccl4 Fcer1a Rap1a Lax1 …
GOBP_RESPONSE_TO_ENDOGENOUS_STIMULUS	8.1571e-09	6.45697e-07	0.74774	-0.285918	-1.51455	1464	Pdk4 Nr4a3 Has1 Il6 Nepn Got1 Acsl1 Pde4b Ntf3 Dnaja1 Zfp36 Rcan1 Klf4 Pparg Sh3glb1 Fos Taf7 Ppargc1b Hcn4 Sorbs1 Pbld1 Smpd3 Tlr2 Lpl Cd36 Tac1 Jun Htr1d Cidea Ccr7 Ces1f Htr7 Csn1s1 Sdcbp Socs3 Tnfaip6 Smad7 Tek Zfp36l2 Nrp2 Rap1b Slc6a4 Klb Dab2 Errfi1 Fgf23 Ripk1 Nfe2l2 Sox9 Srf Egr1 Chrdl2 Otop1 Ppm1a Ehd1 Il10 Hspb1 Gdf15 Ugcg Crk Pde8a Gpd1 Fam20c Serpina3f Fam107a Rap1a Zfp36l1 Mef2c Myo…
GOBP_CYTOSOLIC_TRANSPORT	0.003921	0.0409133	0.279866	-0.340218	-1.51691	168	Sh3glb1 Dab2 Snx8 Vamp3 Rab6a Rab5a Rab7b Ighm Snx2 Pxk Rab7 Ykt6 Lrrk2 Ppfia2 Asb14 Vti1a Actr2 Ccdc91 Mtmr2 Rab9 Tbc1d14 Vps26a Plekha3 Mapk8 Vps29 Snx3 Baiap3 Dennd2a Dennd5a Trappc10 Rab21 Fhip1b Slc66a2 Spag9 Vps35 Hook1 Rab11a Tbc1d10c Vti1b Aktip Gosr1 Rcsd1 Tbc1d17 Gak Sybu Usp7 Trim27 Atg14 Snf8 Wipi1 Stx5a Cltc Arl8b Eipr1 Snx5 Arl1 Pip4k2a Coro1a Stx8 Nf2
REACTOME_G_ALPHA_I_SIGNALLING_EVENTS	0.00143486	0.0196228	0.45506	-0.328815	-1.51731	222	Pde4b Htr1d Ccr7 Rgs16 Ccr10 Ccl4 Cxcl2 Ccr6 Ccr8 Opn1mw Rgs8 Ackr3 Cxcl10 Rgs1 Cxcl1 Npy1r Ppp2ca Hcar1 Rgs18 Cxcr5 Rgs6 S1pr4 Ccl11 Gnai1 Ppp2cb Rgs13 Gna15 Gnb4 Cxcl9 Adcy4 Ccl9 Ccl5 Drd4 Ptger3 Ccl6 Lpar1 Gpr183 Gng4 Rgs3 C3 Cxcr3 Aplnr Gpr18 Ccr9 Hrh4 Rgs4 Pf4 Cxcr6 Npy2r Adcy2 Rgs5 Cxcl16 P2ry14 Cnr1 Adcy5 Ccl21a Sucnr1 Gnai3
GOBP_MYELOID_CELL_HOMEOSTASIS	0.00254921	0.0306382	0.344521	-0.332377	-1.51791	201	Il6 Pde4b Zfp36 Flvcr1 Ifng Lipa Mfhas1 Srf Gata2 Zfp36l1 Klf2 Ptbp3 Lmo2 Ccl2 Epas1 Hoxb6 Alas1 Slc11a2 Cfh Prdx1 Cebpg Ets1 Csf1 Stat3 Hmga1 Adgrf5 Casp3 Pik3cb Ptpn2 Ank1 Sod1 Tal1 Tmod3 Hscb Dyrk3 Ikzf1 Itpkb Hspa9 Lyn
GOBP_RESPONSE_TO_HORMONE	1.27016e-05	0.000423447	0.593325	-0.297537	-1.51863	692	Pdk4 Nr4a3 Il6 Acsl1 Dnaja1 Zfp36 Rcan1 Pparg Taf7 Ppargc1b Sorbs1 Lpl Tac1 Ccr7 Htr7 Csn1s1 Socs3 Tek Zfp36l2 Dab2 Errfi1 Nfe2l2 Srf Egr1 Otop1 Il10 Gdf15 Ugcg Crk Serpina3f Fam107a Zfp36l1 Mef2c Myod1 Acaca C1qtnf9 Trim63 Cyp11a1 Arid5a Stat4 Crhr2 Slc25a33 Timp4 Lep Cry1 Ptger2 Nos1 Nr4a1 Ptger4 Mstn Prkcq Atp2a1 Lmo2 Fosl2 Tshr Il17a Pik3ca Aqp1 Retn Lhcgr Nucb2 Mzb1 Bcar1 Nr4a2 Irs2 Inpp5k C…
GOBP_NEGATIVE_REGULATION_OF_CELL_CELL_ADHESION	0.00240045	0.029256	0.35482	-0.332627	-1.52111	203	Klf4 Tnfaip3 Btn1a1 Zc3h12a Gimap5 Pla2g2d Tbx21 Smad7 Prkg1 Il10 Hspb1 Ctla4 Lax1 Zfp703 Adora2a Pawr Dtx1 Gtpbp4 Tigit Il4 Ptpn22 Crtam Muc4 Nfkbid Il4ra Zc3h12d Cd80 Pten Dusp3 Bmp2 Casp3 Ildr2 Btla Ptpn2 Irf1 Fgl2 Btn2a2 Jak3 Swap70 Akt1 Gimap3 Sftpd Wnt1 Pdcd1lg2 Tnfsf4 Tspan32 Cebpb Mbp Ccl21a Cd37 Socs1 Il4i1 Map2k5 Gstp1 Ccm2l Adipoq Cd24a Clec4g Cd274
GOBP_POSITIVE_REGULATION_OF_PEPTIDYL_TYROSINE_PHOSPHORYLATION	0.00316638	0.0355301	0.310777	-0.337999	-1.5212	178	Il6 Ntf3 Lif Il13 Cd36 Ifng Fcer1a Lep Csf3 Ptger4 Il4 Il5 Ighm Nod2 Ehd4 Il15 Tlr4 Il12b Bank1 Cd80 Ccl5 Lck Enpp2 Csf2 Il6ra Pecam1 Pdgfra Osm Tnf Htr2a Hbegf Hgf Fgf10 Abi1 Icam1 Isl1 Lyn Nedd9 Musk Cd4 Hes1 Vtn Fgf7 Il24 Nrp1 Il6st Pak2 Pdgfb Efna1 Clec7a Fbxw7 Parp9 Cd3e Adipoq Cd24a Angpt1
GOBP_RESPONSE_TO_TRANSFORMING_GROWTH_FACTOR_BETA	0.000912706	0.0139945	0.477271	-0.32563	-1.52193	243	Nepn Got1 Pparg Fos Pbld1 Jun Cidea Sdcbp Smad7 Zfp36l2 Dab2 Sox9 Ppm1a Crk Zfp36l1 Mef2c Zfp703 Smad1 Mstn Il4 Cldn5 Zyx Ccl2 Smad4 Actr3 Suds3 Ankrd1 Htra3 Stat3 Bmp2 Col3a1 Sirt1 Wfikkn2 Nfkbiz Ltbp4 Akr1c18 Ryr1 Zeb1 Itga8 Myocd Serpine1 Acvr1c Ing1 Skil Cdh5 Wnt1 Nr3c1 Fbn1 Rbbp4 Xcl1 Strap Col1a2 Lox Il17f Parp1 Cav3 Spry1 Zeb2 Snw1 Nrros Htra1 Ing2 Lpxn Cilp Hspa5 Gdnf Cited2 Peg10 Yes1 Ro…
GOBP_POSITIVE_REGULATION_OF_LEUKOCYTE_MIGRATION	0.00337145	0.0369042	0.303779	-0.343993	-1.52562	161	Sele Selp Tlr2 Ccr7 Slamf1 Ccr6 Lbp Pawr Ptger4 Mstn Il4 Cxcl10 Il1a Ccl2 Lyve1 Ccl7 Ccl24 Madcam1 Csf1 Ccl5 Cd47 Ptger3 Pecam1 Oxsr1 Akirin1 Serpine1 Edn1 Icam1 Swap70 Nedd9 Ptafr Tnfsf4 Xcl1 Rarres2 Cxcl14 Ccr2 Edn3 Aoc3 Tirap Ccl21a Il1b
GOBP_REGULATION_OF_LEUKOCYTE_MIGRATION	0.000950954	0.0144523	0.477271	-0.329214	-1.52806	232	Sele Dusp1 Selp Smpd3 Tlr2 Ccr7 Slamf1 Tnfaip6 Crk Ccr6 Lbp Pawr Ptger4 Mstn Il4 Cxcl10 Il1a Ptpn22 Ccl2 Rabgef1 Nod2 Lyve1 Il27ra Myd88 Ccl7 Rac3 Ccl24 Madcam1 Csf1 Ccl5 Cd47 Ptger3 Pecam1 Mpp1 Oxsr1 Stap1 Akirin1 Serpine1 Edn1 Icam1 Swap70 Mmp28 Akt1 Lyn Nedd9 Cxcr3 Ptafr Gpr18 Tnfsf4 Xcl1 Rarres2 Cxcl14 Ccr2 Edn3 Aoc3 Tirap
GOBP_LIPID_CATABOLIC_PROCESS	0.000621822	0.0103961	0.477271	-0.321454	-1.52868	290	Cel Abhd5 Plcxd2 Smpd3 Cyp24a1 Lpl Hsd11b1 Gimap5 Cidea Ces1f Acot2 Pla2g2d Lipa Lipe Fgf23 Ehhadh Napepld Pla2g15 Ddhd2 Lep Dbi Hadhb Slc27a2 Pnpla7 Cpt2 Hcar1 Dpep1 Eci2 Rab7 Acox1 Irs2 Etfdh Auh Plin1 Hadha Acaa1b Zpbp2 Enpp2 Akr1c18 Lpin1 Etfa Pla1a Tnf Pck1 Abcb11 Pnpla2 Ppard Spp1 Neu1 Akt1 Gimap3 Bdh2 Galc Acadl Scarb1 Naaa Rarres2 Cyp1b1 Gla Acap1 Pde3b Sirt2 Acaa2 Mlycd Gpihbp1 Cidec Etf…
GOBP_TAXIS	0.000150157	0.00333833	0.518848	-0.310907	-1.52919	419	Dusp1 Pde4b Ntf3 Ifng Ccr7 Sema3g Slamf1 Tnfaip6 Rnase2b Lgr4 Nrp2 Ccr10 Hspb1 Crk Ccl4 Ccl22 Cxcl2 Ccr6 Lbp Ccr8 Stx3 S1pr1 Sbds Ackr3 Nr4a1 Mstn Il4 Prkcq Cxcl10 Ythdf1 Ccl3 Cxcl1 Ccl2 Cxcr5 Dpep1 Gab1 Nod2 Ccl11 Ccl7 Bcar1 Rac3 Tubb2b Ccl24 Msmp Kdr Cxcl9 Ear2 Csf1 Mmp2 Ccl9 Dusp3 Ccl5 Coro1b Enpp2 Slit3 Smoc2 Ccl6 Lpar1 Cmtm3 Pdgfra Ptpn2 Gpr183 Mpp1 Oxsr1 Saa3 Cdh13 Ccn1 Spp1 Hbegf Stap1 Aki…
REACTOME_PROGRAMMED_CELL_DEATH	0.00405405	0.0419476	0.279866	-0.354411	-1.53028	133	Hsp90aa1 Birc3 Sdcbp Ripk1 Chmp2b Ppp3cc Gsn Cd14 Prkcq Kpna1 Casp6 Il1a Ppp3r1 Tlr4 Pmaip1 Fas Lmna Sfn Casp3 Fasl Casp7 Aven Chmp4b Ubc Bmf Tjp2 Mapk8 Ly96 Ticam2 Septin4 Ywhag Bmx Il1b Apip Dynll2 Gzmb Casp8 Ubb Ripk3 Ywhae Ywhah Bcl2l1 Itch Rock1 Tjp1 Chmp2a Nmt1 H1f1 Dffa Vim Bcl2l11 Oma1 Cycs Casp4 Gsdmd
GOBP_CELLULAR_RESPONSE_TO_HORMONE_STIMULUS	3.66854e-05	0.00102422	0.557332	-0.305882	-1.53116	512	Pdk4 Nr4a3 Acsl1 Dnaja1 Zfp36 Pparg Taf7 Ppargc1b Sorbs1 Lpl Socs3 Zfp36l2 Dab2 Nfe2l2 Otop1 Gdf15 Ugcg Crk Fam107a Zfp36l1 Mef2c Myod1 Acaca C1qtnf9 Trim63 Cyp11a1 Arid5a Crhr2 Slc25a33 Lep Cry1 Ptger2 Nr4a1 Ptger4 Mstn Prkcq Lmo2 Tshr Il17a Pik3ca Aqp1 Lhcgr Nucb2 Mzb1 Bcar1 Nr4a2 Irs2 Inpp5k Csrp3 Hnrnpk Mfn2 Ppp5c Gkap1 Stat3 Pten Hmga1 Nfkb1 Nr5a2 Actn2 Sirt1 Prkaa2 Akr1c18 Wnt10b Ptpn2 Rwdd…
GOBP_DEPHOSPHORYLATION	0.00043372	0.00780453	0.498493	-0.320344	-1.53309	306	Ppp1r15a Dusp1 Dusp26 Rcan1 Ppargc1b Ifng Ppp1r16b Chp1 Ptprr Dusp2 Mfhas1 Sgpp2 Ppm1a Mef2c Ppp2r3a Dusp5 Chp2 Pptc7 Ppp3cc Ptprb Dusp29 Pawr Ctdp1 Ptp4a2 Ptpn22 Ppp2ca Ppp2r5a Ppp3r1 Inpp4b Dusp7 Ptprd Ppp6c Ptp4a1 Igbp1 Inpp5k Ppp2cb Dusp27 Ppp5c Dusp8 Pten Dusp3 Ppp1cb Dusp16 Pink1 Bmp2 Dusp14 Dusp13 Vrk3 Ptpn2 Ppp2r2a Mtmr2 Pdp1 Lpin1 Tnf Ppm1d Dlc1 Dnajc6 Ptbp1 Pip4p2 Cdc25a Ppp2r3c Ublcp1 …
GOBP_POSITIVE_REGULATION_OF_INTRACELLULAR_SIGNAL_TRANSDUCTION	2.25158e-07	1.32046e-05	0.690132	-0.294367	-1.5331	982	Il6 P2ry10 Selp Hsp90aa1 Mcl1 Ntf3 Npr1 Cd28 Gadd45b Pparg Sh3glb1 Gucy1a2 Myoc Smpd3 Lif Tlr2 Ltf Cd36 Zc3h12a Jun Spop Prxl2c Ccr7 Rnf183 Slamf1 Prox1 Gpr3 Mfhas1 Tek Rap1b Klb Dab2 Fgf23 Ripk1 Prok1 Sox9 Pim1 Gdf15 Crk Pde8a Ccl4 Fcer1a Rap1a Mef2c Ccl22 Csnk1a1 Chp2 Ppp3cc Gadd45g Crhr2 Lep Gsn Gpr174 Bcl10 Adrb3 Ackr3 Csf3 Rragc Ptger4 Stox1 Ccl3 Il1a Ptpn22 Eef1e1 Ccl2 Ighm Adcyap1r1 Ppp3r1…
GOBP_POSITIVE_REGULATION_OF_PROTEIN_CATABOLIC_PROCESS	0.00199457	0.0251972	0.431708	-0.335708	-1.53313	201	Hsp90aa1 Hspa1a Tnfaip3 Tiparp Ifng Zfand2a Plk3 Hspa1b Rnf19b Dab2 Sox9 Ppp2r3a Csnk1a1 Rnf144b Cbfa2t3 Rnf185 Sox17 Rab7 Lrrk2 Cul4b Usp13 Rnf144a Faf1 Arih1 Tnf Vcp Clu Eif2a Nkd1 Sh3rf3 Rnf41 Akt1 Ubqln1 Mapk8 Atg7 Sumo1 Rnf14 Arih2 Sec22b Klhl40 Dact1 Sirt2 Pcsk9 Vps35 Trib1 Il1b Gabarap Fbxw7 Crebrf Cop1 Nrd1 Dnajb2 Asb5 Dcaf1 Rad23a Axin2 Snx9 Atg4b Nedd4l Asb11 Itch Chfr Gpc3 Nop53 Snf8 V…
GOBP_CIRCADIAN_RHYTHM	0.00201465	0.0254309	0.431708	-0.335398	-1.53378	203	Il6 Crem Pparg Klf10 Htr7 Prox1 Nampt Lgr4 Slc6a4 Prok1 Egr1 Nfil3 Fxr1 Atf4 Adora2a Prf1 Cry1 Ptger4 Nrip1 Bhlhe40 Sik1 Top1 Hdac3 Rora Kcna2 Fas Zpbp2 Pten Nlgn1 Ppp1cb Drd4 Ptger3 Sirt1 Prkaa2 Csf2 Noct Per1 Npas2 Tnfrsf11a Piwil2 Drd1 Mapk8 Id1 Siah2 Atg7 Usp2 Npy2r
GOBP_VASCULATURE_DEVELOPMENT	1.37566e-06	6.19201e-05	0.643552	-0.298882	-1.53448	766	Ppp1r15a Zfand5 Klf4 Pparg Angptl4 Tiparp Lif Flvcr1 Ifng Zc3h12a Jun Ppp1r16b Apold1 Junb Fosl1 Socs3 Prox1 Smad7 Lipa Tek Nrp2 Errfi1 Prok1 Nfe2l2 Srf Egr1 Col4a3 Enpep Il10 Hspb1 Gata2 Rap1a Zfp36l1 Mef2c Sox4 Mylk Klf2 Rhob Adamts1 Ptprb S1pr1 Crhr2 Smad1 Lep Ackr3 Nras Hhip Nr4a1 Ptger4 Cxcl10 Cldn5 Cma1 Il1a Rhoj Ccl2 Ppp3r1 Sox17 Epas1 Clic4 Ptgs2 Pik3ca Aqp1 Gab1 Prkx Pitx2 Ccl11 Gpr4 Ndn…
GOBP_VIRAL_LIFE_CYCLE	0.000887627	0.0136547	0.477271	-0.33162	-1.53732	229	Vps37b Ltf Zc3h12a Trim15 Prox1 Pde12 Chmp1b Rab1a Chmp2b Tmprss4 Cd209e Gsn Cd209b Hspa8 N4bp1 Cd209d Nbn Plscr1 Rnasel Ddx3x Cd209c Rab7 Plscr2 Cd209a Inpp5k Tbc1d20 Ccnk Ccl5 Atg5 Nr5a2 Tsg101 Siglec1 Ctsb Tnf Pcx Chmp4b Hs3st5 Vcp Tyro3 Uvrag Icam1 Vapa Slpi Vapb Snx3 Slc3a2 Cd4 Atg7 Top2b Mir24-2 Chmp5 Trim6 Trim30c Nrp1 8030462N17Rik Smc6 Vps4b Mid2 Pcsk5 Vps4a Pcbp2 Stom Resf1 Stau1 Eef1a1…
GOBP_ANGIOGENESIS	4.34404e-05	0.00117714	0.557332	-0.30642	-1.5377	531	Ppp1r15a Klf4 Pparg Angptl4 Lif Zc3h12a Jun Ppp1r16b Apold1 Tek Nrp2 Prok1 Nfe2l2 Srf Col4a3 Enpep Il10 Hspb1 Gata2 Klf2 Rhob Adamts1 Ptprb S1pr1 Crhr2 Smad1 Lep Ackr3 Nras Hhip Nr4a1 Cxcl10 Cldn5 Cma1 Il1a Rhoj Ccl2 Ppp3r1 Sox17 Epas1 Clic4 Ptgs2 Pik3ca Aqp1 Gab1 Prkx Pitx2 Ccl11 Gpr4 Ndnf Optc Cfh Ccl24 Kdr Il12b Rora Fap Ets1 Bmper Mmp2 Adrb2 Stat3 Meox2 Mmp19 Pten Ccl5 Fasl B4galt1 Pik3cb Cd4…
GOBP_CELLULAR_RESPONSE_TO_XENOBIOTIC_STIMULUS	0.00480914	0.0472978	0.256635	-0.358581	-1.5385	127	Cyp1a1 Acsl1 Pde4b Slc18a2 Rap1b Cd69 Nfe2l2 Ccl4 Rap1a Mef2c Mylk Cyp2j9 Cyp2e1 Nos1 Dpep1 Cyp2d10 Rora Ankrd1 Cyp2ab1 Acaa1b Prkaa2 Sult1a1 Abcb11 Gstp3 Serpine1 Rnf149 Cyp2r1 Fmo1 Gsta3 Gstm1 Cyp1b1 Tpmt Gstp2 Rb1 Il1b Gstp1 Adipoq Ppp1r14a Pcna Cyp2f2 Rbm22 Ppm1e
GOBP_ADENYLATE_CYCLASE_ACTIVATING_G_PROTEIN_COUPLED_RECEPTOR_SIGNALING_PATHWAY	0.0037611	0.0397612	0.291091	-0.357779	-1.53944	130	Pde4b Htr7 Grk5 Gpr3 Adgrg7 Pln S1pr1 Adora2a Adrb3 Ptger2 Nos1 Ptger4 Cxcl10 Adgrd1 Tshr S1pr4 Lhcgr Gpr4 Cxcl9 Adcy4 Adrb2 Adgrf5 Ptger3 Lpar1 Adgrl4 Adgre4 Rapgef2 Atp2b4 Ptgir Rxfp1 Drd1 Cxcr3 Mc2r Crhr1 Adcy2 Cnr1 Adcy5 Pth1r
GOBP_POSITIVE_REGULATION_OF_CATABOLIC_PROCESS	3.0073e-05	0.000864477	0.57561	-0.307579	-1.53965	512	Btg2 Il6 Hsp90aa1 Abhd5 Zfp36 Hspa1a Tnfaip3 Sh3glb1 Tiparp Tlr2 Ifng Zc3h12a Zfand2a Prxl2c Plk3 Hspa1b Pde12 Rnf19b Zfp36l2 Dab2 Sox9 Gpd1 Csde1 Fxr1 Zfp36l1 Ppp2r3a Csnk1a1 Rnf144b Tob1 Cbfa2t3 Sqstm1 Il4 Bag3 Ythdf1 Actn3 Ppp2ca Rnf185 Sox17 Nod2 Ormdl3 Rab7 Nod1 Zc3h12d Lrrk2 Irs2 Kdr Cul4b Usp13 Rnf144a Adrb2 Pten Faf1 Pink1 Ralb Arih1 Sirt1 Prkaa2 Exosc9 Noct Mex3d Wac Tnf Snx18 Pnpla2 Kat…
GOBP_CANONICAL_NF_KAPPAB_SIGNAL_TRANSDUCTION	0.000610699	0.0102435	0.477271	-0.329992	-1.54232	243	Tnfaip3 Nfkbia Tlr2 Ltf Cd36 Zc3h12a Ripk1 Ppm1a Hspb1 Bcl10 Sqstm1 Rel Il1a Slc39a8 Nod2 Myd88 Nod1 Nfkbid Tlr4 Rora Nfkbib Pink1 Fasl Nfkb1 Sirt1 Azi2 Ddx21 Tnfsf15 Irf1 Saa3 Tank Tnf Per1 Tab2 Edn1 Bcl3 Ednrb Eda Akt1 Rela Ticam2 Cd4 Nkiras2 Nfkb2 Trim6 Trim30c Tbkbp1 Tirap Lamtor5 Irak4 Ccl21a Ddx1 Tnip1 Il1b S100a4 Parp1 Clec7a Traf6 Mid2 Relb Gstp1 Nlrc3 Adipoq Casp8 Angpt1 Ripk3 Tle1 Nup62…
GOBP_ORGANELLE_DISASSEMBLY	0.00299133	0.0343095	0.326352	-0.356652	-1.54366	136	Plin2 Plk3 Atg3 Sqstm1 Nod2 Gabarapl1 Mrrf Mfn2 Pink1 Atg5 Prkaa2 Spast Ufm1 Pnpla2 Map1lc3b Vcp Dyrk3 Ufc1 Rnf41 Gabarapl2 Atg13 Nedd9 Atg7 Slc25a46 Ulk2 Cisd2 Snx30 Chka Adcy10 Gabarap Wdr45 Wdr45b Fbxw7 Rb1cc1 Ulk1 Abce1 Wipi2 Atg4b Slc25a5 Snx7 Retreg1 Atg14 Mcts1 Wipi1 Map1lc3a Ascc3 Stx5a Atpif1 Vdac1 Kat5 Fbxo7 Optn Mul1 Kif19a Fundc2 Plaat3 Slc25a4 Vps13c Gba Atg2b Gbf1 Map4 Denr
GOBP_RESPONSE_TO_INORGANIC_SUBSTANCE	5.38767e-05	0.00141254	0.557332	-0.312978	-1.54633	438	Ucp3 Nr4a3 Itpkc Il6 Tnfaip3 Pparg Fos Kcnc2 Smpd3 Cd36 Zc3h12a Jun Ccr7 Junb Fgf23 Ripk1 Nfe2l2 Crk Pln Fabp4 Mef2c Mylk Rhob Chp2 Cyp11a1 Oser1 Kcna1 Jund Kpna4 Gsn Adora2a Slc30a1 Nr4a1 Gria1 Trpc1 Rasgrp2 Impa2 Slc30a2 Casp6 Il1a Pgam2 Slc39a8 Plscr1 Clic4 Gphn Pik3ca Aqp1 Plscr2 Xdh Slc11a2 Bcar1 Gch1 Nr4a2 Lrrk2 Slc13a2 Ppp2cb Kdr Prdx1 Fas Ppp5c Mmp2 Nlgn1 Ttn Pink1 Lck Casp3 Prdx3 Sirt1 P…
GOBP_RESPONSE_TO_EXTRACELLULAR_STIMULUS	0.000126835	0.00290745	0.518848	-0.316508	-1.54807	390	Pdk4 Atf3 Clic5 Slc25a25 Zfp36 Pparg Sh3glb1 Fos Angptl4 Scd4 Plin2 Cyp24a1 Lpl Zc3h12a Jun Klf10 Fosl1 Prkch Lipa Nfe2l2 Srf Pim1 Gdf15 Fam107a Myod1 Csnk1a1 Sgip1 Atf4 Lep Bcl10 Adrb3 Rragc Rheb Nod2 Mapkap1 Nucb2 Gabarapl1 Nr4a2 Lrrk2 Vdr Cfh Pmaip1 Fas Adrb2 Kif26a Atg5 Ralb Sirt1 Prkaa2 Nfkbiz Noct Rnase4 Glul Sod1 Pck1 Ppard Map1lc3b Spp1 Kat2b Wnt2b Sfrp2 Fads1 Myocd Eif2a Acvr1c Mlx Postn…
GOBP_POSITIVE_REGULATION_OF_LOCOMOTION	1.69004e-05	0.000539905	0.57561	-0.305548	-1.54862	608	Nr4a3 Sele Selp Ntf3 Myoc Tlr2 Tac1 Ifng Zc3h12a Jun Ccr7 Sdcbp Sema3g Slamf1 Tnfaip6 Prox1 Tek Dab2 Nfe2l2 Sox9 Egr1 Synpo2 Hspb1 Crk Gata2 Bves Fam107a Ccr6 Lbp Mylk Zfp703 Rhob Adamts1 Ccdc25 Stx3 S1pr1 Pawr Ackr3 Ptger4 Mstn Il4 Cxcl10 Shtn1 Il1a Arf6 Rhoj Ccl2 Glipr2 Ptgs2 Daam2 Aqp1 Gab1 Lyve1 Retn Ccl11 Ccl7 Cldn4 Bcar1 Cavin1 Ptp4a1 Tlr4 Actr3 Irs2 Ccl24 Kdr Madcam1 Plaa Ets1 Csf1 Mmp2 St…
GOBP_POSITIVE_REGULATION_OF_DNA_BINDING_TRANSCRIPTION_FACTOR_ACTIVITY	0.000468331	0.00827359	0.498493	-0.329853	-1.54964	253	Ifrd1 Il6 Cd40lg Pparg Ppargc1b Tlr2 Ltf Cd36 Trim15 Fosl1 Prkch Ripk1 Srf Il10 Crhr2 Bcl10 Csf3 Il4 Prkcq Rab7b Il5 Nod2 Myd88 Nod1 Tlr4 Csrp3 Card14 Stat3 Pten Pink1 Bmp2 Prdx3 Wnt10b Rwdd1 Tnf Clu Tnfrsf11a Myocd Cib1 Edn1 Camk2a Eda Icam1 Rnf41 Nlrp3 Akt1 Wnt1 Cytl1 Rela Bud31 Ticam2 Ddit3 Trim6 Trim30c Nts Tirap Lamtor5 Mtpn Kras Il1b Clec7a Traf6 Rps6ka5 Mid2 Sav1 Pprc1 Abra Cops5 Ddr2 Arid…
GOBP_ENDOSOMAL_TRANSPORT	0.000935452	0.0142481	0.477271	-0.333343	-1.55015	234	Chmp1b Ehd1 Bves Snx8 Chmp2b Grip2 Vamp3 Rab6a Rab7b Arf6 Snx2 Rab7 Ykt6 Ehd4 Lrrk2 Asb14 Ubxn6 Actn2 Vti1a Nsg2 Vps36 Lrrc7 Stx12 Nsg1 Snx18 Chmp4b Rab9 Washc5 Vcp Tbc1d14 Stam Cdc42 Vps26a Plekha3 Cmtm6 Vps29 Snx3 Baiap3 Dennd2a Dennd5a Chmp5 Trappc10 Itsn1 Snx30 Vta1 Vamp4 Slc66a2 Spag9 Vps35 Rab8b Rab11a Vps4b Rab35 Vps4a Tbc1d10c Vti1b Gosr1 Rab11b Rab8a Rcsd1 Tbc1d17 Snx9 Bcl2l1 Snx7 Usp7 T…
GOBP_POSITIVE_REGULATION_OF_GENE_EXPRESSION	9.96297e-09	7.58744e-07	0.74774	-0.296038	-1.55304	1158	Nr4a3 Ppp1r15a Atf3 Il6 Hsp90aa1 Pde4b Cd28 Zfp36 Klf4 Cd40lg Pparg Arrdc4 Lif Tlr2 Il13 Lpl Cd36 Ifng Zc3h12a Trim15 Gimap5 Ccr7 Tbx21 Cd83 Slamf1 Prkch Eif4g2 Irf4 Tek Slc6a4 Fgf23 Ripk1 Nfe2l2 Sox9 Egr1 Il10 Hspb1 Rab1a Gata2 Tcf23 Nfil3 Csde1 Txk Ccl4 Fxr1 Fcer1a Lrp3 Mef2c Sox4 Lbp Klrk1 Arid5a Stat4 Cldn19 Klre1 Atf4 Crhr2 Smad1 Lep Gsn Pawr Bcl10 Btnl2 Tob1 Cd2 Hnrnpc Nras Cd14 Gria1 Rel P…
GOBP_CELLULAR_RESPONSE_TO_OXIDATIVE_STRESS	0.000644972	0.0106314	0.477271	-0.335371	-1.55471	229	Il6 Tnfaip3 Fos Ppargc1b Smpd3 Cd36 Zc3h12a Jun Ripk1 Nfe2l2 Srxn1 Hspb1 Rhob Oser1 Atf4 Pawr Sqstm1 Ncoa7 Epas1 Aqp1 Mapkap1 Slc11a2 Gch1 Nr4a2 Lrrk2 Prdx1 Mmp2 Pink1 Msra Prdx3 Mmp3 Sirt1 Prkaa2 Pdgfra Rwdd1 Rnf146 Sod1 Kdm6b Hgf Edn1 Ankrd2 Tbc1d24 Mgst1 Akt1 Mapk8 Rela Chchd2 Atg7 Cyp1b1
GOBP_EPITHELIAL_CELL_APOPTOTIC_PROCESS	0.00189612	0.0243945	0.45506	-0.354373	-1.55581	150	Zfp36 Tnfaip3 Cd40lg Angptl4 Il13 Spop Tek Nfe2l2 Col4a3 Il10 Gata2 Zfp36l1 Gsn Il4 Casp6 Arf6 Ndnf Kdr Hdac3 Fas Casp3 Fasl Prkaa2 Nfkbiz Akr1c18 Exoc5 Pdcd4 Tnf Serpine1 Icam1 Isl1 Cdh5 Ttpa Mapk8 Id1 Atg7 Hipk1 Cd160
GOBP_NEGATIVE_REGULATION_OF_DNA_BINDING_TRANSCRIPTION_FACTOR_ACTIVITY	0.00208502	0.0261823	0.431708	-0.350946	-1.55653	159	Klf4 Tnfaip3 Nfkbia Zc3h12a Spop Chp1 Rlim Prox1 Smad7 Rnf2 Pim1 Eomes Nod2 Bhlhe40 Sik1 Nfkbid Lrrk2 Ppp2cb Hdac3 Cebpg Nfkbib Gfi1 Faf1 Sirt1 Tax1bp1 Tceal7 Bcl3 Nlrp3 Sfrp5 Ndn Id1 Hes1 Ddit3 Tnfsf4 Foxs1 Sumo1 Cyp1b1
GOBP_LEUKOCYTE_HOMEOSTASIS	0.002852	0.0331976	0.335069	-0.361119	-1.56036	134	Il6 Pde4b Tnfaip3 Tnfrsf17 Ifng Gimap5 Lipa Mef2c Gpr174 Bcl10 Ppp2ca Ccl2 Cfh Pmaip1 Fas Csf1 Sit1 Casp3 Pik3cb Gpr183 Lat Flt3 Jak3 Itpkb Ppp2r3c Akt1 Dock11 Skil Gimap3 Lyn Ppp3cb Tnfsf4 Ccr2 Gpam Ada Tnfrsf13b Wdr37 Il7r Bcl2a1a Cd24a Mertk Ripk3
GOBP_MONOCARBOXYLIC_ACID_TRANSPORT	0.00282486	0.0329888	0.335069	-0.358718	-1.56038	141	Acsl1 Slc10a6 Pparg Fabp3 Plin2 Cd36 Ces1f Pla2g2d Fabp4 Lep Slco2b1 Lypla1 Slc27a2 Il1a Ptgs2 Lhcgr Slc16a9 Mpc1 Aqp9 Irs2 Abcb4 Drd4 Mpc2 Slc6a12 Slc27a1 Tnf Abcb11 Ppard Slc16a12 Tnfrsf11a P2ry2 Edn1 Abcg2 Akt1 Slc22a3 Slc6a13
GOBP_RIBOSE_PHOSPHATE_METABOLIC_PROCESS	0.000304432	0.00589171	0.498493	-0.323701	-1.56068	334	Pdk4 Slc25a25 Acsl1 Npr1 Dlat Acot1 Pdhb Gda Slc25a16 Acot2 Clpx Lipa Ehhadh Acaca Uck2 Il4 Ak2 Pdha1 Hspa8 Atp6v1b2 Sucla2 Ampd1 Rfk Acly Mpc1 Xdh Lrrk2 Cmpk1 Cfh Prps1 Gimap7 Cs Rora Acot9 Dld Gucy1a1 Adcy4 Stat3 Impdh1 Mfn1 Mpc2 Pdhx Atp2b2 Vcp Ndufb6 Fasn Tdo2 Gpat4 Atp5e Acsm5 Ndufa1 Acss2 Mvd Hmgcl Cacnb4 Ndufa6 Ndufs4 Nt5c1a Pank3 Sdhb Myh7 Adk Nudt11 Atp5pb Acot10 Ndufb1 Csl Adcy2 Ndufs2 …
GOBP_NEGATIVE_REGULATION_OF_LEUKOCYTE_CELL_CELL_ADHESION	0.00251554	0.0302788	0.35482	-0.355787	-1.5609	148	Klf4 Btn1a1 Zc3h12a Gimap5 Pla2g2d Tbx21 Smad7 Hspb1 Ctla4 Lax1 Adora2a Pawr Dtx1 Tigit Il4 Ptpn22 Crtam Nfkbid Il4ra Zc3h12d Cd80 Pten Dusp3 Casp3 Ildr2 Btla Ptpn2 Irf1 Fgl2 Btn2a2 Jak3 Akt1 Gimap3 Sftpd Pdcd1lg2 Tnfsf4 Tspan32 Cebpb Ccl21a Cd37 Socs1 Il4i1 Gstp1
GOBP_SMOOTH_MUSCLE_CONTRACTION	0.0048647	0.0475926	0.256635	-0.370274	-1.56239	114	Pde4b Smpd3 Myh11 Htr1d Htr7 Prkg1 Srf Mylk Grip2 Pawr Ptger4 Irag1 Npy1r Ptgs2 Ormdl3 Gucy1a1 Adrb2 Tshz3 Lck Ptger3 Sulf1 Sod1 Atp2b4 Htr2a Myocd Edn1 Ednrb Drd1 Ptafr Rap1gds1 Npy2r Acta2 Edn3 Scnn1b Flt1
GOBP_HOMEOSTASIS_OF_NUMBER_OF_CELLS	0.00015247	0.00337472	0.518848	-0.320814	-1.56341	373	Il6 Pde4b Zfp36 Tnfaip3 Tnfrsf17 Flvcr1 Ifng Gimap5 Ccr7 Lipa Mfhas1 Lgr4 Sox9 Srf Gata2 Napepld Zfp36l1 Mef2c Sox4 Klf2 Stat4 Gpr174 Bcl10 Ptbp3 Lmo2 Fosl2 Ppp2ca Ccl2 Epas1 Nod2 Hoxb6 Alas1 Slc11a2 Cfh Rac3 Pmaip1 Prdx1 Fas Cebpg Ets1 Csf1 Stat3 Polb Hmga1 Sit1 Adgrf5 Casp3 Pik3cb Col14a1 Nfkbiz Ildr2 Ptpn2 Gpr183 Lat Ank1 Sod1 Tal1 Tmod3 Flt3 Jak3 Hscb Dyrk3 Cd7 Ikzf1 Itpkb Ppp2r3c Hspa9 Akt1 …
GOBP_NEGATIVE_REGULATION_OF_CATALYTIC_ACTIVITY	1.19861e-05	0.000404631	0.593325	-0.310054	-1.56384	564	Ppp1r15a Dusp1 Il6 Wfdc3 Dnaja1 Zfp36 Gadd45b Wap Klf4 Tnfaip3 Pparg Angptl4 Taf7 Sh3bp5 Ltf Il13 Ifng Chp1 Prkch Smad7 Hspa1b Midn Errfi1 Hspb1 Pkia Serpina3f Lax1 Fabp4 Wwtr1 Ptprb Itih4 Gadd45g Spock3 Plaur Timp4 Adora2a Nos1 Nr4a1 Mstn Csn2 Ptpn22 Ppp2r5a Gzma Dpep1 Ptgs2 Bcl2a1d Aqp1 Ddx3x Ormdl3 Dusp7 Lrrk2 Irs2 Inpp5k Qars Serpinb6c Wfdc18 Pten Dusp3 Gfi1 Dusp16 Bmp2 Rtraf Sfn Casp3 Prdx3 …
GOBP_BLOOD_VESSEL_MORPHOGENESIS	2.71748e-06	0.000111681	0.627257	-0.30794	-1.56417	634	Ppp1r15a Klf4 Pparg Angptl4 Tiparp Lif Zc3h12a Jun Ppp1r16b Apold1 Junb Prox1 Smad7 Tek Nrp2 Prok1 Nfe2l2 Srf Col4a3 Enpep Il10 Hspb1 Gata2 Rap1a Zfp36l1 Sox4 Mylk Klf2 Rhob Adamts1 Ptprb S1pr1 Crhr2 Smad1 Lep Ackr3 Nras Hhip Nr4a1 Ptger4 Cxcl10 Cldn5 Cma1 Il1a Rhoj Ccl2 Ppp3r1 Sox17 Epas1 Clic4 Ptgs2 Pik3ca Aqp1 Gab1 Prkx Pitx2 Ccl11 Gpr4 Ndnf Xdh Optc Asb4 Cfh Ccl24 Kdr Il12b Rora Fap Gja5 Ets1…
GOBP_POSITIVE_REGULATION_OF_EPITHELIAL_CELL_MIGRATION	0.00234959	0.0287344	0.431708	-0.352408	-1.56444	160	Tac1 Ifng Zc3h12a Jun Prox1 Tek Nfe2l2 Sox9 Hspb1 Gata2 Ccr6 Rhob Arf6 Rhoj Glipr2 Ptgs2 Aqp1 Bcar1 Irs2 Kdr Ets1 Pik3cb Enpp2 Smoc2 Sirt1 Hbegf Itgb1bp1 Serpine1 Cib1 Atoh8 Fgf10 Gab2 Nus1 Akt1 Pik3c2a Fgf7 Gfus Map2k3 Nrp1 Fgf18 Pdgfb Rab11a Hdac9 Pdcd6 Map3k3 Angpt1 Fgf2 Fgf16 Igf2 Rin2 Epb41l4b Nos3 Has2 Thbs1 Stat5a Amot Adam9 Igf1 Srpx2 Atp5b
GOBP_NEGATIVE_REGULATION_OF_PHOSPHORUS_METABOLIC_PROCESS	3.30753e-05	0.000935718	0.557332	-0.319476	-1.5671	405	Ppp1r15a Dusp1 Il6 Ntf3 Dnaja1 Gadd45b Tnfaip3 Pparg Taf7 Birc3 Sh3bp5 Ifng Zc3h12a Jun Ppp1r16b Chp1 Prkch Socs3 Smad7 Mfhas1 Midn Cnksr3 Errfi1 Hspb1 Pkia Lax1 Fabp4 Wwtr1 Ptprb Gadd45g Adora2a Nos1 Mstn Ptpn22 Ppp2r5a Rabgef1 Dusp7 Xdh Lrrk2 Igbp1 Irs2 Inpp5k Qars Ppp5c Pten Dusp3 Gpd1l Dusp16 Bmp2 Rtraf Casp3 Prdx3 Pik3cb Sirt1 Tsg101 Rasip1 Pecam1 Prkar2a Ptpn2 Niban1 Slc27a1 Lpin1 Irf1 Tnf …
GOBP_REGULATION_OF_T_CELL_PROLIFERATION	0.000674369	0.0109876	0.477271	-0.340881	-1.56733	213	Il6 Cd28 Cd40lg Btn1a1 Ifng Ccr7 Pla2g2d Slamf1 Ctla4 Cd209e Lep Pawr Btnl2 Il4 Prkcq Cd209b Il1a Ptpn22 Cd209d Crtam Cd209c Cd209a H2-DMb2 Zc3h12d Il15 Il12b Cd80 Pten Ccl5 Tnfsf9 Casp3 Btla Irf1 Btn2a2 Jak3 Cd1d1 Sftpd Clec2i Pdcd1lg2 Cd4 Hes1 Tnfsf4 Xcl1 Adk Ccr2 Cd6 Zap70 Il6st Tspan32 Cebpb Il1b Gpam Cd37 Traf6 Il4i1 Vcam1 Cd3e Cd24a Clec4g Cd274 Ripk3 H2-Q10 Spn H2-Q1 Itch Rps3 Igf2 H2-M9 C…
GOBP_POSITIVE_REGULATION_OF_SMOOTH_MUSCLE_CELL_PROLIFERATION	0.00456691	0.0457231	0.265217	-0.37228	-1.56835	113	Nr4a3 Il6 Smpd3 Il13 Jun Nampt Egr1 Adamts1 S1pr1 Ptgs2 Pik3ca Retn Myd88 Tlr4 Mfn2 Mmp2 Ccl5 Il6ra Foxj2 Cdh13 Tnf Hbegf Edn1 Akt1 Ptafr Irak4 Flt1 Pdgfb Gnai3 Mnat1 Traf6
GOBP_REACTIVE_OXYGEN_SPECIES_METABOLIC_PROCESS	0.000668185	0.0109006	0.477271	-0.337914	-1.57141	234	Pdk4 Cyp1a1 Txnrd1 Birc3 Cd36 Zc3h12a Lipa Ripk1 Nfe2l2 Slc25a33 Lep Ptger4 Il4 Cxcl1 Rfk Xdh Gch1 Lrrk2 Tlr4 Acox1 Cyb5r4 Pmaip1 Prdx1 Mfn2 Stat3 Pink1 Prdx3 Atg5 Mmp3 Sirt1 Dcxr Akr1c18 Sod1 Tnf Ccn1 Edn1 Rnf41 Akt1 Eif6 Aatf Ndufs4 Cyp1b1 Prg3 Sirt2 Adcy10 Prcp Arf4 Prdx4 Hbp1 Pdgfb Gnai3 Clec7a Grb2 Gstp1 Nrros Gpx1 Ucp2 Akr1c14 Akr1cl Pid1 Ripk3 Bcr Sod2 Cyba Ndufc2 Hspd1 Mt3 Mpv17l Nos3 Coa…
GOBP_RESPONSE_TO_LEUKEMIA_INHIBITORY_FACTOR	0.00255716	0.0306425	0.35482	-0.366231	-1.57239	128	Klf4 Spock2 Socs3 Smad7 Nrp2 Bspry Ubxn2a Rnf125 Gldc Dtx1 Gtf2h1 Eef1e1 Fosl2 Sox17 Lrat Mpc1 Adam23 Cacybp Nr5a2 Sirt1 Snx10 Pcolce2 Spp1 Rnf138 Smarca5 Icam1 Lrrc2 Cacnb4 Klf5 Mir24-2 Gnpnat1 Polr1f Tle4 Bcat2 Abcg4 Mynn Gclm Pdcd10 Arid5b Ncl Nefh Slc25a5 Sbno2 Parp16
REACTOME_GPCR_LIGAND_BINDING	0.00026671	0.00527804	0.498493	-0.330844	-1.57333	290	P2ry10 Uts2b Tac1 Htr1d Ccr7 Htr7 Gpr132 Ccr10 Prok1 Ccl4 Ccl22 Cxcl2 Ccr6 Ccr8 Opn1mw S1pr1 Crhr2 Adora2a Adrb3 Ackr3 Ptger2 Ptger4 Cxcl10 Ccl3 Cxcl1 Npy1r Hcar1 Tshr Adcyap1r1 Cxcr5 S1pr4 Ccl11 Lhcgr Gpr4 Ccl7 Gnb4 Cxcl9 Adrb2 Hrh1 Ccl9 Ccl5 Drd4 Ptger3 Ccl6 Lpar1 Gpr183 Gng4 Cysltr2 Ptgir Htr2a P2ry2 Edn1 Ednrb Rxfp1 C3 Drd1 Cxcr3 Aplnr Ptafr Gpr68 Gpr18 Ccr9 Mc2r Hrh4 Xcl1 Pf4 Crhr1 Cxcr6 Npy…
GOBP_MYOBLAST_DIFFERENTIATION	0.00409463	0.0421617	0.279866	-0.37225	-1.57341	115	Tmem182 Sox9 Srf Zfp36l1 Mef2c Myod1 Sox4 Maml1 Klhl41 Mstn Myf6 Cxcl10 Epas1 Smyd1 Csrp3 Cxcl9 Ccl9 Wnt10b Tnf Ppard Akirin1 Myocd Il36g Ankrd2 Actl6a Isl1 Actb Pitx1 Ddit3 Dpf3 Rbpj Cxcl14 Phf10 Brd7 Rb1 Myf5 Plekhm3 Mbnl1 Gpx1 Mkx Ccl8 Nmrk2 Id3
GOBP_REGULATION_OF_SYSTEM_PROCESS	9.24666e-06	0.00032301	0.593325	-0.311957	-1.57415	566	Nr4a3 Il6 Kcna5 Pde4b Klf4 Pparg Hcn4 Lif Tac1 Ifng Zc3h12a Htr7 Smad7 Prkg1 Dab2 Errfi1 Gpr171 Srf Popdc2 Bves Pln Mef2c Dusp5 Trim63 Kcna1 Cacna1s Ctnna3 Casq2 Grip2 Pclo Crhr2 Cacna1h Lep Gsn Pawr Casq1 Cry1 Ptger2 Ctdp1 Nos1 Nr4a1 Ptger4 Mstn Atp2a1 Irag1 Npy1r Actn3 Shank3 Tnnc2 Epas1 Ptgs2 Aqp1 Smtnl1 Retn Ormdl3 Tbx5 Tnnt3 Mylk2 Gch1 Smad4 Lrrk2 Vdr Coro2b Inpp5k Kcne4 Csrp3 Hnrnpk Mfn2 Gj…
GOBP_VACUOLE_ORGANIZATION	0.000565598	0.00963797	0.477271	-0.34287	-1.57648	213	Sh3glb1 Lipa Synpo2 Chmp1b Rab1a Ubxn2a Chmp2b Atg3 Rab20 Gm6377 Bag3 Rab7b Tmem251 Rab7 Srpx Gabarapl1 Lrrk2 Mfn2 Pink1 Atg5 Ralb Atg4c Stx12 Snx18 Map1lc3b Chmp4b Tfe3 Washc5 Tbc1d14 Ubqln1 Gabarapl2 Atg13 Pik3c2a Ppp3cb Atg7 Emc6 Chmp5 Ift20 Sec22b Ulk2 Snx30 Fez2 Fhip1b Fnip1 Atg10 Atp6v0c Vps35 Gabarap Wdr45 Hook1 Traf6 Vps4b Wdr45b Tbc1d12 Rb1cc1 Vps4a Aktip Ulk1 Ephb2 Wipi2 Atg4b Vps18 Snx…
GOBP_NEGATIVE_REGULATION_OF_INFLAMMATORY_RESPONSE	0.00222021	0.0274013	0.431708	-0.359344	-1.57651	148	Zfp36 Tnfaip3 Pparg Il13 Il22ra2 Socs3 Tnfaip6 Mfhas1 Il10 Fxr1 Adora2a Ptger4 Il4 Slc39a8 Il17a Rabgef1 Nod2 Il12b Rora Ets1 Stat3 Nfkb1 Wfdc1 Ptpn2 Sod1 Ppard Hgf Tyro3 Nlrp3 Isl1 Cdh5 Metrnl Aoah Fndc4 Vps35 Rb1 Siglecg Ctla2a Ada Cst7 Gstp1 Nlrc3 Psma1 Gpx1 Adipoq Cd24a Nr1h3 Bcr Foxf1 Psmb4 Macir Spn Sirpa
GOBP_NEGATIVE_REGULATION_OF_PEPTIDASE_ACTIVITY	0.00123287	0.01747	0.45506	-0.347821	-1.57688	188	Il6 Wfdc3 Wap Klf4 Ltf Hspa1b Serpina3f Itih4 Spock3 Plaur Timp4 Adora2a Nr4a1 Csn2 Dpep1 Ptgs2 Bcl2a1d Aqp1 Ddx3x Serpinb6c Wfdc18 Sfn Wfikkn2 Il9r Wfdc1 Serpina1e Tnf Serpinb2 Sfrp2 Renbp Serpine1 Timp2 Hgf Serpinb10 Serpinb1a Cstb Akt1 Slpi Itih3 Siah2 Dnajb6 Pi16 Serping1 Vtn Caap1 Serpinf1 Fcmr Tfpi Serpina3c Fnip1 Lamtor5 Pak2 Col28a1 Cst7 Rffl Spink8 Map2k5 Serpina10
GOBP_REGULATION_OF_RESPONSE_TO_STRESS	7.11773e-11	8.34853e-09	0.839089	-0.298027	-1.57753	1434	Ppp1r15a Dusp1 Il6 Nepn Hsp90aa1 Dnaja1 Cd28 Zfp36 Gadd45b Klf4 Ier5 Ccdc117 Tnfaip3 Nfkbia Pparg Taf7 Tpsab1 Tlr2 Ltf Il13 Lpl Cd36 Tac1 Ifng Zc3h12a Spop Ifi205 Trim15 Gimap5 Klri2 Ccr7 Rnf183 Il22ra2 Pla2g2d Fosl1 Slamf1 Ighg2b Socs3 Tnfaip6 Mmrn1 Abcb1a Irf4 Mfhas1 Lgr4 Prkg1 Dab2 Errfi1 Ripk1 Nfe2l2 Otop1 Efhd1 Il10 Hspb1 Crk Txk Fxr1 Fcer1a Pvr Napepld Fabp4 Mef2c Csnk1a1 Sox4 Lbp Mylk Klrk…
GOBP_NEGATIVE_REGULATION_OF_LIPID_METABOLIC_PROCESS	0.00476264	0.0469802	0.260821	-0.380077	-1.57859	101	Gimap5 Cidea Prox1 Sox9 Dbi Ccdc3 Hcar1 Ppp2r5a Sik1 Ormdl3 Hrh1 Gfi1 Asxl3 Bmp2 Nfkb1 Sirt1 Akr1c18 Slc27a1 Sod1 Lpin1 Tnf Dkkl1 Fmo1 Akt1 Gimap3 Acadl Atg7 Pde3b Bmp5 Cidec Etfbkmt Cnr1 Pdgfb Il1b Acacb
GOBP_NEGATIVE_REGULATION_OF_PROTEIN_MODIFICATION_PROCESS	2.57115e-05	0.000762283	0.57561	-0.318976	-1.57861	449	Ppp1r15a Dusp1 Il6 Ntf3 Dnaja1 Gadd45b Tnfaip3 Pparg Taf7 Sh3bp5 Ifng Zc3h12a Jun Ppp1r16b Chp1 Prkch Socs3 Smad7 Mfhas1 Cnksr3 Errfi1 Hspb1 Pkia Lax1 Fabp4 Wwtr1 Sox4 Ptprb Gadd45g Adora2a Cry1 Gtpbp4 Sqstm1 Dbi Nos1 Hhatl Ncoa7 Ptpn22 N4bp1 Rabgef1 Dusp7 Xdh Lrrk2 Igbp1 Inpp5k Plaa Qars Cdyl Ppp5c Ube2b Pten Dusp3 Gpd1l Dusp16 Bmp2 Rtraf Casp3 Pik3cb Atg5 Sirt1 Prkaa2 Tsg101 Rasip1 Pecam1 Prkar…
GOBP_LEUKOCYTE_CHEMOTAXIS	0.000316209	0.00607795	0.498493	-0.342069	-1.57993	223	Dusp1 Pde4b Ifng Ccr7 Slamf1 Tnfaip6 Ccl4 Ccl22 Cxcl2 Ccr6 Lbp S1pr1 Sbds Mstn Il4 Cxcl10 Ccl3 Cxcl1 Ccl2 Cxcr5 Dpep1 Nod2 Ccl11 Ccl7 Ccl24 Msmp Cxcl9 Csf1 Mmp2 Ccl9 Ccl5 Ccl6 Gpr183 Mpp1 Oxsr1 Spp1 Stap1 Akirin1 Serpine1 Edn1 Ednrb Swap70 Mmp28 Lyn Nedd9 Cxcr3 Gpr18 Xcl1 Rarres2 Pf4 Cxcl14 Ccr2 Cxcl16 Edn3 Tirap Flt1 Ccl21a Pdgfb Il1b Cxcl3 Cyp7b1 Mtus1 Nbl1
GOBP_MONOCARBOXYLIC_ACID_METABOLIC_PROCESS	1.57847e-06	6.94917e-05	0.643552	-0.313193	-1.58021	569	Pdk4 Ucp3 Nr4a3 Cyp1a1 Abhd5 Acsl1 Pparg Fabp3 Dlat Acot1 Scd4 Lpl Ifng Pdhb Olah Prxl2c Ces1f Acot2 Prox1 Lipa Lipe Errfi1 Sox9 Acbd7 Gpd1 Ehhadh Fabp4 Acaca Cyp2j9 Idh2 C1qtnf9 Pla2g15 Cyp2e1 Lep Cbfa2t3 Dbi Lypla1 Hadhb Pdha1 Slc27a2 Kmo Cpt2 Tnxb Actn3 Ech1 Ppp2ca Pgam2 Ces2g Cyp4a10 Ptgs2 Eci2 Gpx4 Acly Nucb2 Cyp2d10 Mpc1 Acox1 Irs2 Etfdh Auh Acot9 Plaa Hadha Dld Cyp2ab1 Slc45a3 Acaa1b Pgd S…
GOBP_CELLULAR_RESPONSE_TO_ORGANIC_CYCLIC_COMPOUND	1.12231e-05	0.000384528	0.593325	-0.31957	-1.58032	447	Nr4a3 Cyp1a1 Pde4b Dnaja1 Zfp36 Nfkbia Pparg Taf7 Tiparp Ppargc1b Hcn4 Zc3h12a Htr1d Ces1f Htr7 Pde12 Zfp36l2 Rap1b Slc6a4 Dab2 Egr1 Pim1 Gpd1 Fam107a Rap1a Zfp36l1 Mef2c Myod1 Zfp703 Trim63 Rgs8 Casq2 Smad1 Cry1 Nos1 Mstn Casp6 Il17a Nrip1 Aqp1 Gnai1 Lrrk2 Vdr Inpp5k Hnrnpk Gna15 Abcb4 Rora Ppp5c Mmp2 Stat3 Hrh1 Bmp2 Casp3 Drd4 Nfkb1 Ralb Pde3a Ptger3 Sirt1 Nsg2 Casp7 Rapgef2 Akr1c18 Wnt10b Rwdd…
GOBP_REGULATION_OF_ENDOCYTOSIS	4.06917e-05	0.00112157	0.557332	-0.329279	-1.58099	318	Sele Ntf3 Pparg Tlr2 Cd36 Ifng Ccr7 Sdcbp Ighg2b Dab2 Colec11 Gata2 Rap1a Lbp Atg3 Ppp3cc Ophn1 Cd14 Il4 Cd209b Rala Rspo1 Ankrd13a Ccl2 Ighm Ppp3r1 Rabgef1 Plscr1 Nod2 Plscr2 Scyl2 Usp46 Ehd4 Lrrk2 Il15 Hnrnpk Cfp Pten Nlgn1 Vac14 Il2rb Cd47 Atg5 Drd4 Il2rg Synj2bp Lpar1 Tsg101 Mtmr2 Sod1 Cdh13 Tnf Dnajc6 Stap1 Clu Pip4p2 Serpine1 Cdc42 C3 Sftpd Actb Cd2ap Snx3 Ppp3cb Scarb1 Atg7 Vtn Eef2k Itsn1…
GOBP_POSITIVE_REGULATION_OF_SMALL_MOLECULE_METABOLIC_PROCESS	0.00176761	0.0230736	0.45506	-0.357563	-1.58346	158	Nr4a3 Pparg Sorbs1 Ifng Prxl2c Ces1f Dab2 Gpd1 Cry1 Nos1 Il4 Actn3 Ppp2ca Adcyap1r1 Ptgs2 Lhcgr Nucb2 Pmaip1 Irs2 Slc45a3 Stat3 Sirt1 Prkaa2 Gpt Ptpn2 Lpgat1 Tnf Ppard Kat2b Htr2a Vcp Mlx Akt1 Ptafr Sirt2 Adcy10 Mlycd Il1b Pth1r Abcg4 Scp2 Comt C1qtnf2 Sec14l2 Adipoq Adra1b Nr1h3 Ces1d Dyrk2 Pid1 Ndufc2 Bcl2l1 Nnmt
GOBP_RESPONSE_TO_GROWTH_FACTOR	2.31181e-06	9.69933e-05	0.627257	-0.312356	-1.58495	626	Has1 Il6 Nepn Got1 Ntf3 Zfp36 Klf4 Pparg Sh3glb1 Fos Pbld1 Smpd3 Tac1 Jun Cidea Sdcbp Tnfaip6 Smad7 Tek Zfp36l2 Nrp2 Klb Dab2 Fgf23 Ripk1 Sox9 Egr1 Chrdl2 Ppm1a Ehd1 Il10 Hspb1 Crk Pde8a Fam20c Rap1a Zfp36l1 Mef2c Zfp703 Smad1 Tob1 Hhip Nos1 Nr4a1 Gria1 Mstn Il4 Cldn5 Zyx Arf6 Ccl2 Dync1li1 Ier2 Pik3ca Gab1 Fat4 Rnf165 Ndnf Xdh Hjv Bcar1 Ehd4 Smad4 Tlr4 Actr3 Inpp5k Kdr Il12b Suds3 Stmn2 Ankrd1 H…
GOBP_HEART_PROCESS	0.000282844	0.00555626	0.498493	-0.342082	-1.58611	230	Kcna5 Pde4b Hcn4 Tac1 Ifng Zc3h12a Smad7 Popdc2 Bves Pln Wwtr1 Ctnna3 Casq2 Crhr2 Tcap Cacna1h Gsn Nos1 Tnni2 Epas1 Pik3ca Tbx5 Myl1 Gch1 Kcne4 Csrp3 Gja5 Trdn Adrb2 Gpd1l Ttn Atg5 Sirt1 Myl2 Cacna2d1 Sod1 Tnf Atp2b4 Tmem65 Stc1 Hbegf Edn1 Cdc42 Ednrb Cacna1e Sgcg Isl1 Fxyd1 Actc1 Rap1gds1 Th Rgs4 Sumo1 Scn4b Hrc Myh7 Map2k3 Sema3a Edn3 Adcy10 Tbx18 Myl3 Gnai3 Ada Cav3 Gata6 Sgcd
GOBP_NEGATIVE_REGULATION_OF_CELLULAR_CATABOLIC_PROCESS	0.000961778	0.0145252	0.477271	-0.351147	-1.58751	183	Mcl1 Zfp36 Tnfaip3 Eif4g2 Nampt Il10 Csde1 Timp4 Lep Tob1 Hnrnpc Rragc Dbi Ptpn22 Myd88 Tent5c Lrrk2 Stat3 Pink1 Rasip1 Noct Mtmr2 Atp2b4 Ptbp1 Timp2 Tbc1d14 Slc7a5 Tent2 Rnf41 Bmf Akt1 Igf2bp2 Naf1 Poldip2 Rbm24 Sec22b Larp4b Fez2 Rraga Hnrnpab Sirt2 Tirap Mapkapk2 Etfbkmt Cnr1 Ybx1 Rragd Acacb Adra1b Igf2bp3 Syncrip Slfn2 Axin2 Gdnf Rragb Ctsa Nsun2 Trim27 Mt3
GOBP_JNK_CASCADE	0.00140342	0.0192837	0.45506	-0.355897	-1.58784	169	Dnaja1 Gadd45b Slamf1 Stradb Mfhas1 Dab2 Ripk1 Crk Gadd45g Ptger4 Il1a Ptpn22 Nod2 Myd88 Nod1 Lrrk2 Tlr4 Hdac3 Dusp3 Dusp16 Nfkb1 Map4k1 Tnf Per1 Nrbp1 Sfrp2 Zfp622 Gstp3 Cd27 Cdc42 Sh3rf3 Sfrp5 Akt1 Mapk8 Klhl31 Hipk3 Dact1 Tirap Fgd4 Gstp2 Irak4 Mdfic Ccl21a Trib1 Il1b Traf6 Gstp1 Rb1cc1
GOBP_CELLULAR_RESPONSE_TO_EXTERNAL_STIMULUS	0.000134524	0.0030532	0.518848	-0.334855	-1.58805	280	Pdk4 Atf3 Got1 Sh3glb1 Fos Angptl4 Scd4 Plin2 Lpl Zc3h12a Jun Klf10 Fosl1 Prkch Nfe2l2 Sox9 Srf Pim1 Fam107a Myod1 Csnk1a1 Atf4 Rragc Nos1 Ptger4 Bag3 Rheb Aqp1 Mapkap1 Gabarapl1 Nr4a2 Lrrk2 Vdr Pmaip1 Fas Ankrd1 Kif26a Atg5 Ralb Sirt1 Prkaa2 Rnase4 Glul Pck1 Ppard Map1lc3b Kat2b Wnt2b Sfrp2 Fads1 Myocd Mlx Postn Bmf Akt1 Gabarapl2 Mapk8 Pik3c2a Wnt9b Atg7 Ywhag Cpeb4 Chka Sesn3 Rraga Krt20 Fnip1…
GOBP_MYELOID_LEUKOCYTE_MIGRATION	0.000297981	0.00578991	0.498493	-0.341994	-1.5891	233	Dusp1 Pde4b Tlr2 Ifng Ccr7 Slamf1 Tnfaip6 Ccl4 Ccl22 Cxcl2 Lbp Pawr Ptger4 Mstn Il4 Cxcl10 Ccl3 Il1a Cxcl1 Ccl2 Il17a Trim55 Rabgef1 Dpep1 Nod2 Ccl11 Myd88 Ccl7 Rac3 Ccl24 Msmp Cxcl9 Csf1 Mmp2 Ccl9 Ccl5 B4galt1 Cd47 Ptger3 Ccl6 Pecam1 Mpp1 Spp1 Stap1 Akirin1 Serpine1 Edn1 Ednrb Swap70 Mmp28 Lyn Xcl1 Rarres2 Pf4 Wdr1 Ccr2 Edn3 Tirap Irak4 Flt1 Ccl21a Pdgfb Il1b
GOBP_POSITIVE_REGULATION_OF_NF_KAPPAB_TRANSCRIPTION_FACTOR_ACTIVITY	0.00165303	0.0220368	0.45506	-0.362321	-1.59003	149	Cd40lg Tlr2 Ltf Cd36 Trim15 Prkch Ripk1 Crhr2 Bcl10 Prkcq Rab7b Nod2 Myd88 Nod1 Tlr4 Card14 Stat3 Prdx3 Tnf Clu Tnfrsf11a Cib1 Camk2a Eda Icam1 Nlrp3 Rela Ticam2 Trim6 Trim30c Nts Tirap Lamtor5 Mtpn Kras Il1b Clec7a Traf6 Rps6ka5 Mid2 Prkci Psma6 Ripk3 Fer Rps3 Npm1
REACTOME_NEUTROPHIL_DEGRANULATION	1.46184e-05	0.000480374	0.593325	-0.31959	-1.5907	483	Orm1 Hsp90aa1 Orm2 Hspa1a Tlr2 Ltf Cd36 Ifi205 Sdcbp Tnfaip6 Hspa1b Rnase2b Rap1b Rab18 Rap1a Cxcl2 Plekho2 Ptprb Plaur Gsn Rab6a Snap23 Cd14 Slc27a2 Hspa8 Cxcl1 Dync1li1 Fth1 Gyg Ddx3x Retn Ormdl3 Rab7 Ypel5 Acly Ap2a2 Arpc5 Tollip Folr2 Cfp Ear2 Acaa1b Psmd11 B4galt1 Cd47 Nfkb1 Impdh1 Armc8 Actr2 Pecam1 Orm3 Lrrc7 Ctsb Fcna Psmd6 Gdi2 Fgl2 Mgam Cct2 Vcp Srp14 Timp2 Serpinb10 Serpinb1a Neu1 Gmfg…
GOBP_CELLULAR_RESPONSE_TO_PEPTIDE	6.19481e-05	0.00158763	0.538434	-0.330734	-1.59115	322	Pdk4 Nr4a3 Pparg Sorbs1 Smpd3 Lpl Cd36 Socs3 Nfe2l2 Otop1 Gdf15 Crk Zfp36l1 C1qtnf9 Cyp11a1 Crhr2 Slc25a33 Lep Nr4a1 Mstn Prkcq Ptpn22 Tshr Pik3ca Nod2 Lhcgr Nod1 Nucb2 Mzb1 Bcar1 Nr4a2 Tlr4 Irs2 Inpp5k Csrp3 Hnrnpk Mfn2 Gkap1 Adrb2 Stat3 Pten Hmga1 Nfkb1 Actn2 Sirt1 Cacna2d1 Ptpn2 Slc27a1 Lpin1 Irf1 Scnn1g Tnf Pck1 Kat2b Jak3 Edn1 Slc39a14 Camk2a Icam1 Akt1 Rela Rap1gds1 Uchl3 Rarres2 Eif4ebp1 C…
GOBP_INNATE_IMMUNE_RESPONSE_ACTIVATING_SIGNALING_PATHWAY	0.000447239	0.00801191	0.498493	-0.343193	-1.59258	231	Nepn Tnfaip3 Nfkbia Tlr2 Ltf Cd36 Trim15 Klri2 Fosl1 Irf4 Mfhas1 Lgr4 Csnk1a1 Lbp Klrk1 Rnf125 Klre1 Bcl10 Klrc1 Cd14 Rab7b Hspa8 Ptpn22 Ppp2ca Arf6 Nod2 Ddx3x Myd88 Nod1 Tlr4 Klrc2 Gfi1 Nploc4 Nfkbiz Klrd1 Klri1 Irf1 Tnf Gbp5 Tmem126a Tyro3 Nlrp3 Ubqln1 Lyn Mapk8 Ly96 Rela Ticam2 Colec12 Ipo5 Lsm14a Irf2 Sirt2 Tirap Mapkapk2 Tnip1 Clec7a Cd300ld3 Traf6
GOBP_NEGATIVE_REGULATION_OF_ENDOPEPTIDASE_ACTIVITY	0.000661325	0.0108106	0.477271	-0.365891	-1.59279	142	Il6 Klf4 Ltf Hspa1b Serpina3f Spock3 Plaur Timp4 Adora2a Nr4a1 Csn2 Dpep1 Ptgs2 Bcl2a1d Aqp1 Ddx3x Serpinb6c Sfn Il9r Serpina1e Tnf Serpinb2 Sfrp2 Renbp Serpine1 Timp2 Hgf Serpinb10 Serpinb1a Akt1 Siah2 Dnajb6 Serping1 Vtn Caap1 Serpinf1 Fcmr Serpina3c Fnip1 Lamtor5 Pak2 Cst7 Rffl Map2k5 Serpina10 Serpinb6a Gpx1
GOBP_REGULATION_OF_VASCULATURE_DEVELOPMENT	0.000165767	0.00361473	0.518848	-0.334576	-1.59312	293	Ppp1r15a Klf4 Pparg Lif Zc3h12a Ppp1r16b Tek Prok1 Nfe2l2 Col4a3 Il10 Hspb1 Gata2 Klf2 Rhob Adamts1 Crhr2 Smad1 Lep Nras Hhip Ptger4 Cxcl10 Cldn5 Cma1 Il1a Rhoj Ccl2 Aqp1 Gab1 Ccl11 Gpr4 Optc Ccl24 Kdr Ets1 Bmper Adrb2 Stat3 Ccl5 Fasl Pik3cb Hspb6 Smoc2 Sirt1 Synj2bp Sulf1 Foxj2 Cysltr2 Glul Tnf Atp2b4 Sfrp2 Serpine1 Hgf Tnmd Isl1 C3 Cdh5 Cxcr3 Aplnr Adamts9 Tspan18 Id1 Cd34 Pik3r6 Cyp1b1 Serpinf…
GOBP_NCRNA_TRANSCRIPTION	0.00211467	0.0264235	0.431708	-0.369198	-1.59414	133	Klf4 Pparg Fos Jun Fosl1 Sox9 Srf Egr1 Il10 Gata2 Myod1 Smad1 Cavin1 Smad4 Top1 Ell2 Ets1 Stat3 Bmp2 Nfkb1 Yy1 Wt1 Tnf Ppard Myocd Atoh8 Pwp1 Rela Nr3c1 Polr2l Ercc3 Klf5 Taf1b Ctcf Pdgfb Polr3d Snapc5 Nfatc4 Gata6
GOBP_POSITIVE_REGULATION_OF_ERK1_AND_ERK2_CASCADE	0.000387796	0.00714622	0.498493	-0.347329	-1.59558	211	Il6 Tlr2 Cd36 Jun Prxl2c Slamf1 Mfhas1 Tek Rap1b Fgf23 Pde8a Ccl4 Rap1a Ccl22 Ackr3 Ccl3 Il1a Ptpn22 Ccl2 Glipr2 Nod2 Ccl11 Nod1 Ccl7 Tlr4 Ccl24 Kdr Bmper Ccl9 Pten Ccl5 Bmp2 Ccl6 Rapgef2 Pdgfra Gpr183 Cysltr2 Htr2a Tnfrsf11a Cib1 Fgf10 Icam1 C3 Musk Cd4 Garem1 Xcl1 Nrp1 Acta2 Epor Tirap Atp6v0c Fgf18 Ccl21a Pdgfb Alox15 Il1b
REACTOME_ANTIVIRAL_MECHANISM_BY_IFN_STIMULATED_GENES	0.00465333	0.0462356	0.265217	-0.39235	-1.59714	88	Hspa1a Eif4g2 Hspa1b Pde12 Tubb2a Ube2e1 Hspa8 Hspa1l Ppp2ca Ppp2r5a Rnasel Tubb2b Ppp2cb Stat3 Arih1 Ptpn2 Fancl Eif4e
HALLMARK_P53_PATHWAY	0.000365603	0.00679176	0.498493	-0.350603	-1.59774	198	Ppp1r15a Atf3 Btg2 Mknk2 Osgin1 Klf4 Ier5 Fos Lif Jun Plk3 Rgs16 Rnf19b Tsc22d1 Rrad Ralgds Zfp36l1 Tob1 Ndrg1 Coq8a Procr Il1a Vdr Ccnk Wwp1 Hdac3 Sat1 Fas Tnfsf9 Bmp2 Sfn Dcxr Cdh13 Ppm1d Hbegf
GOBP_AUTOPHAGOSOME_ORGANIZATION	0.0032877	0.0362844	0.431708	-0.37719	-1.59982	119	Sh3glb1 Synpo2 Rab1a Ubxn2a Atg3 Bag3 Rab7 Gabarapl1 Lrrk2 Mfn2 Pink1 Atg5 Ralb Atg4c Stx12 Snx18 Map1lc3b Tbc1d14 Ubqln1 Gabarapl2 Atg13 Pik3c2a Atg7 Emc6 Ift20 Sec22b Ulk2 Snx30 Fez2 Atg10 Gabarap Wdr45 Traf6 Wdr45b Tbc1d12 Rb1cc1 Ulk1 Ephb2 Wipi2 Atg4b Snx7 Atg14 Smcr8 Wipi1 Map1lc3a Ctsd Pip4k2a Epm2a Nupr1 Scfd1 Gba Atg2b Phf23
GOBP_NEGATIVE_REGULATION_OF_VASCULATURE_DEVELOPMENT	0.00319635	0.0357426	0.31828	-0.38198	-1.60217	108	Klf4 Pparg Lif Tek Col4a3 Klf2 Adamts1 Crhr2 Hhip Ptger4 Cxcl10 Cldn5 Ccl2 Gpr4 Optc Adrb2 Fasl Pik3cb Synj2bp Sulf1 Foxj2 Tnf Atp2b4 Serpine1 Tnmd Cxcr3 Adamts9 Serpinf1 Cd160 Ccr2 Pde3b Flt1 Il17f Ptprm Tie1
GOBP_CELLULAR_RESPONSE_TO_EXTRACELLULAR_STIMULUS	0.000175764	0.0038064	0.518848	-0.34266	-1.60382	245	Pdk4 Atf3 Sh3glb1 Fos Angptl4 Scd4 Plin2 Lpl Zc3h12a Jun Klf10 Fosl1 Prkch Nfe2l2 Srf Pim1 Fam107a Myod1 Csnk1a1 Atf4 Rragc Rheb Mapkap1 Gabarapl1 Nr4a2 Lrrk2 Vdr Pmaip1 Fas Kif26a Atg5 Ralb Sirt1 Prkaa2 Rnase4 Glul Pck1 Ppard Map1lc3b Kat2b Wnt2b Sfrp2 Fads1 Myocd Mlx Postn Bmf Gabarapl2 Mapk8 Pik3c2a Wnt9b Atg7 Ywhag Cpeb4 Chka Sesn3 Rraga Krt20 Fnip1 Pcsk9 Gabarap Rragd Wdr45 Wdr45b Snw1 Vcam1…
GOBP_ENDOCRINE_PROCESS	0.00385743	0.0404341	0.291091	-0.391187	-1.60517	92	Pparg Lif Cpa3 Tac1 Rab11fip5 Dab2 Enpep Mcpt4 Crhr2 Cry1 Aqp1 Retn Smad4 Vdr Mfn2 Gja5 Spp1 Rab11fip1 Edn1 Ednrb Crhr1 Edn3 Sucnr1 Kras Il1b Foxd1 Rab8b Ece1 Acvr2a Ren1 Rasl10b
GOBP_RESPONSE_TO_STARVATION	0.000660819	0.0108106	0.477271	-0.355209	-1.60603	184	Pdk4 Atf3 Zfp36 Sh3glb1 Angptl4 Plin2 Zc3h12a Jun Klf10 Prkch Nfe2l2 Myod1 Atf4 Rragc Gabarapl1 Lrrk2 Pmaip1 Fas Atg5 Ralb Sirt1 Prkaa2 Rnase4 Glul Pck1 Map1lc3b Wnt2b Fads1 Eif2a Bmf Gabarapl2 Mapk8 Pik3c2a Wnt9b Ddit3 Atg7 Eif4ebp1 Ulk2 Ywhag Cpeb4 Chka Sesn3 Rraga Krt20 Fnip1 Pcsk9 Gabarap Rragd Wdr45 Wdr45b Hrk Eif2ak1 Comt Eif2b1 Ulk1 Lamp2 Wipi2 Atg4b Hspa5 Acadm Eif2s1 Rragb Atg14 Gcgr Dna…
GOBP_REGULATION_OF_DNA_BINDING_TRANSCRIPTION_FACTOR_ACTIVITY	1.10295e-05	0.000380329	0.593325	-0.327122	-1.60619	408	Ifrd1 Il6 Klf4 Tnfaip3 Cd40lg Nfkbia Pparg Ppargc1b Tlr2 Ltf Cd36 Zc3h12a Spop Trim15 Chp1 Fosl1 Rlim Prkch Prox1 Smad7 Rnf2 Ripk1 Srf Pim1 Il10 Jund Crhr2 Bcl10 Eomes Csf3 Il4 Prkcq Rab7b Il5 Nod2 Bhlhe40 Sik1 Myd88 Nod1 Nfkbid Lrrk2 Tlr4 Ppp2cb Csrp3 Card14 Hdac3 Cebpg Nfkbib Stat3 Pten Gfi1 Faf1 Pink1 Bmp2 Prdx3 Sirt1 Wnt10b Rwdd1 Tax1bp1 Tnf Clu Tnfrsf11a Myocd Cib1 Edn1 Tceal7 Camk2a Bcl3 Ed…
GOBP_RESPONSE_TO_KETONE	0.000923506	0.0140929	0.477271	-0.370215	-1.60667	139	Ccr7 Htr7 Csn1s1 Lipa Errfi1 Pln Acaca Trim63 Ptger2 Ptger4 Mstn Aqp1 Gnai1 Hnrnpk Abcb4 Ptger3 Sirt1 Prkaa2 Akr1c18 Map4k1 Rwdd1 Scnn1g Pck1 Spp1 Klf9 Postn Eif4e Akt1 Nr3c1 Rnf4 Tnfsf4 Eif4ebp1 Golph3 Adh1 Adcy2 Scnn1b Mbp Adcy5 Ccl21a Fdx1 Mettl21c Akr1c14 Cdc5l Akr1cl Nr1h3 Gdnf Bcl2l1 Arpc2 Pappa Fibin
GOBP_ENERGY_DERIVATION_BY_OXIDATION_OF_ORGANIC_COMPOUNDS	5.40445e-05	0.00141254	0.557332	-0.335483	-1.60927	313	Nr4a3 Slc25a25 Coq10b Dlat Sorbs1 Ifng Pdhb Stk40 Ugp2 Gpd1 Pygm Idh2 Slc25a33 Lep Cbfa2t3 Il4 Pdha1 Actn3 Pik3ca Gyg Sucla2 Acly Afg1l Gabarapl1 Cox6a2 Irs2 Inpp5k Gys2 Cs Gnmt Mfn2 Dld Phkg1 Adgrf5 Ppp1cb Pink1 Ptges3 Etfa Tnf Vcp Ndufb6 Atp5e Mdh1b Akt1 Ndufa1 Ppp1r3a Chchd2 Ndufa6 Ndufs4 Ppp1r2 Cox5a Sdhb Ppp1r1a Atp5pb Ndufb1 Csl Coa6 Ndufs2 Adcy10 Il6st Pgm2 Ndufv1 Mtfr1 Cox7a2l Ndufs5 Nips…
GOBP_REGULATION_OF_LYMPHOCYTE_APOPTOTIC_PROCESS	0.00523062	0.0499114	0.252644	-0.411203	-1.60976	71	Il10 Bcl10 Prkcq Ormdl3 Nfkbid Gimap8 Irs2 Pten Ccl5 Siglec1 Jak3 Cd27 Bcl3 Lyn Tnfsf4 Fcmr Fnip1 Cd3g Efna1 Gpam Ada Il7r Bcl2a1a Cd24a Casp8 Cd274 Ripk3
GOBP_NEGATIVE_REGULATION_OF_CELL_ACTIVATION	0.000192891	0.00409996	0.518848	-0.349478	-1.61027	219	Tnfaip3 Pparg Btn1a1 Zc3h12a Gimap5 Pla2g2d Tbx21 Smad7 Prkg1 Il10 Hspb1 Ctla4 Lax1 Adora2a Pawr Dtx1 Tigit Il4 Ptpn22 Crtam Rabgef1 Nfkbid Il4ra Zc3h12d Bank1 Fas Cd80 Pten Dusp3 Adgrf5 Casp3 Ildr2 Btla Pdgfra Ptpn2 Zbtb46 Hmgb3 Irf1 Flt3 Fgl2 Btn2a2 Jak3 Tyro3 Gimap3 Sftpd Lyn Samsn1 Pdcd1lg2 Tnfsf4 Ccr2 Tspan32 Cebpb Cnr1 Pdgfb Cd37 Socs1 Tnfrsf13b Cst7 Il4i1 Tbc1d10c Cygb Cd24a Nr1h3 Clec4g C…
GOBP_FATTY_ACID_CATABOLIC_PROCESS	0.00381854	0.0401835	0.291091	-0.386225	-1.61103	103	Ces1f Acot2 Lipe Ehhadh Lep Dbi Hadhb Slc27a2 Cpt2 Eci2 Acox1 Irs2 Etfdh Auh Hadha Acaa1b Lpin1 Etfa Pck1 Abcb11 Ppard Akt1 Bdh2 Acadl Acaa2 Mlycd Etfbkmt Cnr1 Decr1 Acacb Scp2 Adipoq Hadh Ces1d Acadm Eci1 Echdc1 Acads Nudt7 Hsd17b4 Acoxl Acadvl
GOBP_NEGATIVE_REGULATION_OF_PHOSPHORYLATION	1.96574e-05	0.00060226	0.57561	-0.333077	-1.61239	350	Ppp1r15a Dusp1 Il6 Ntf3 Dnaja1 Gadd45b Tnfaip3 Pparg Taf7 Birc3 Sh3bp5 Ifng Zc3h12a Jun Chp1 Prkch Socs3 Smad7 Midn Cnksr3 Errfi1 Hspb1 Pkia Lax1 Fabp4 Wwtr1 Ptprb Gadd45g Adora2a Nos1 Mstn Ptpn22 Ppp2r5a Rabgef1 Dusp7 Xdh Lrrk2 Irs2 Inpp5k Qars Ppp5c Pten Dusp3 Gpd1l Dusp16 Bmp2 Rtraf Casp3 Prdx3 Pik3cb Sirt1 Tsg101 Rasip1 Pecam1 Prkar2a Ptpn2 Niban1 Irf1 Kat2b Sfrp2 Stap1 Gbp4 Gstp3 Itgb1bp1 My…
GOBP_REGULATION_OF_CELL_ADHESION	3.12848e-08	2.19526e-06	0.719513	-0.313117	-1.61255	804	Nr4a3 Sele Dusp1 Il6 Dusp26 Selp Hsp90aa1 Cd28 Klf4 Tnfaip3 Cd40lg Hsph1 Btn1a1 Rnd1 Myoc Lif Cytip Cd36 Ifng Zc3h12a Gimap5 Ccr7 Spock2 Icos Pla2g2d Tbx21 Cd83 Slamf1 Mmrn1 Smad7 Tek Prkg1 Dab2 Sox9 Srf Il10 Hspb1 Crk Ctla4 Fam107a Lax1 Sox4 Zfp703 Ecm2 C2cd4b Stx3 S1pr1 Cd209e Plaur Lep Adora2a Pawr Bcl10 Dtx1 Btnl2 Gtpbp4 Ptger4 Tigit Il4 Prkcq Lama2 Cd209b H2-Eb2 Il1a Tnxb Ptpn22 Muc1 Ccl2 Cd…
GOBP_REGULATION_OF_TUBE_SIZE	0.00132355	0.0185101	0.45506	-0.361705	-1.61272	168	Uts2b Kcna5 Npr1 Smpd3 Htr1d Htr7 Prkg1 Slc6a4 Klf2 Dusp5 Grip2 Lep Adora2a Adrb3 Nos1 Irag1 Npy1r Ptgs2 Smtnl1 Gch1 Kdr Gja5 Gucy1a1 Mmp2 Adrb2 Hrh1 Atg5 Ptger3 Sirt1 Sod1 Tnf Ppard Kat2b Htr2a Itgb1bp1 P2ry2 Edn1 Ednrb Icam1 Akt1 Drd1 Rap1gds1 Wnt9b Scpep1 Nts Acta2 Edn3 Scnn1b Pdgfb Ptprm Ece1 Gclm Gpx1 Kcnmb1 Adra1b Sod2 Arhgap42
REACTOME_INTRACELLULAR_SIGNALING_BY_SECOND_MESSENGERS	0.000110017	0.00257332	0.538434	-0.344175	-1.61519	251	Cd28 Icos Rnf2 Klb Fgf23 Psmc6 Rragc Nr4a1 Ppp2ca Ppp2r5a Prex2 Psmd8 Rheb Pik3ca Gab1 Myd88 Mapkap1 Il1rl1 Irs2 Ppp2cb Psme4 Usp13 Adcy4 Cd80 Pten Psmd11 Lck Pik3cb Pdgfra Rnf146 Psmd6 Hbegf Ubc Hgf Fgf10 Psma7 Akt1 Psma3 Rbbp4 Psmb7 Fgf7 Ppp2r5c Rraga Adcy2 Psmd7 Cd19 Lamtor5 Lamtor3 Trat1 Irak4 Fgf18 Adcy5 Pdgfb Rragd Psmb1 Traf6 Grb2 Psma2 Psmc2 Psma1 Psmb2 Psmc1 Psmd1 Psmd13 Psma6 Ubb Psme3 …
GOBP_NEGATIVE_REGULATION_OF_PROTEIN_SERINE_THREONINE_KINASE_ACTIVITY	0.00367029	0.0391879	0.297233	-0.387265	-1.61677	104	Dusp1 Dnaja1 Tnfaip3 Pparg Prkch Pkia Lax1 Ptpn22 Dusp7 Inpp5k Pten Dusp16 Bmp2 Casp3 Pik3cb Sirt1 Rasip1 Prkar2a Kat2b Sfrp2 Gstp3 Myocd Sfrp5 Lyn Hipk3 Gstp2 Dtnbp1 Rb1 Il1b Cav3 Gstp1 Spry1 Adipoq Tesk1
GOBP_CYTOKINE_PRODUCTION_INVOLVED_IN_INFLAMMATORY_RESPONSE	0.00510448	0.049111	0.256635	-0.418889	-1.61794	66	Il6 Zc3h12a Lep Il17d Il17a Nod2 Myd88 Il17c Tlr4 Stat3 Pdcd4 Tnf Gbp5 Per1 Rap1gds1 Ticam2 Cd96 Cd6 Il17f Clec7a Nlrc3 Ephb2 Macir Sirpa
GOBP_MUSCLE_CELL_PROLIFERATION	0.000227524	0.00464559	0.518848	-0.343435	-1.61892	263	Nr4a3 Il6 Npr1 Klf4 Tnfaip3 Pparg Smpd3 Il13 Ifng Jun Nampt Prkg1 Egr1 Pim1 Il10 Mef2c Cnn1 Adamts1 S1pr1 Smad1 Kpna1 Ptgs2 Pik3ca Spon2 Retn Myd88 Tbx5 Il15 Tlr4 Il12b Mfn2 Mmp2 Stat3 Pten Ccl5 Bmp2 Drd4 Sirt1 Il6ra Foxj2 Pdcd4 Cdh13 Tnf Ptgir Ppard Hbegf Akirin1 Myocd Hgf Edn1 Akt1 Nog Ptafr Ddit3 Poldip2 Rbpj Zfpm2 Ogn Rgs5 Gstp2 Irak4 Flt1 Trib1 Pdgfb Gnai3 Mnat1 Traf6 Gata6 Gstp1 Sugt1 Sav1 …
GOBP_POSITIVE_REGULATION_OF_B_CELL_MEDIATED_IMMUNITY	0.00462668	0.0460918	0.269842	-0.418567	-1.62022	67	Cd28 Ifng Gimap5 Tbx21 Ighg2b Fcer1a Il4 Fcer2a Nod2 Cd226 Shld3 Tnf C3 Gimap3 Tnfsf4 Xcl1 Exosc3 H2-Q10 H2-Q1 H2-M9 Lta H2-M2 Shld2
GOBP_NEGATIVE_REGULATION_OF_LYMPHOCYTE_ACTIVATION	0.000451652	0.00804611	0.498493	-0.362274	-1.62042	171	Tnfaip3 Btn1a1 Zc3h12a Gimap5 Pla2g2d Tbx21 Smad7 Il10 Hspb1 Ctla4 Lax1 Adora2a Pawr Dtx1 Tigit Il4 Ptpn22 Crtam Nfkbid Il4ra Zc3h12d Bank1 Fas Cd80 Pten Dusp3 Casp3 Ildr2 Btla Ptpn2 Hmgb3 Irf1 Flt3 Fgl2 Btn2a2 Jak3 Tyro3 Gimap3 Sftpd Lyn Samsn1 Pdcd1lg2 Tnfsf4
GOBP_REGULATION_OF_RESPONSE_TO_EXTERNAL_STIMULUS	4.3908e-10	4.35529e-08	0.814036	-0.310062	-1.62091	1061	Dusp1 Il6 Nepn Hsp90aa1 Ntf3 Cd28 Zfp36 Klf4 Tnfaip3 Nfkbia Pparg Tpsab1 Tlr2 Ltf Il13 Lpl Cd36 Tac1 Ifng Zc3h12a Ifi205 Trim15 Gimap5 Klri2 Ccr7 Il22ra2 Pla2g2d Fosl1 Sema3g Slamf1 Ighg2b Socs3 Tnfaip6 Mmrn1 Irf4 Mfhas1 Lgr4 Prkg1 Ripk1 Nfe2l2 Otop1 Il10 Hspb1 Crk Txk Fxr1 Fcer1a Pvr Napepld Fabp4 Ccr6 Myod1 Csnk1a1 Lbp Klrk1 Rnf125 C2cd4b Cldn19 Klre1 Usp38 Stx3 S1pr1 Plaur Lep Adora2a Bcl10 Kl…
GOBP_REGULATION_OF_MUSCLE_HYPERTROPHY	0.0048842	0.0477333	0.260821	-0.408093	-1.6211	77	Nr4a3 Pparg Errfi1 Mef2c Trim63 Gsn Ctdp1 Mstn Smad4 Lmna Sirt1 Yy1 Atp2b4 Edn1 Tomm70a Twf1 Nr3c1 Pi16 Rgs4 Adk Akap1 Adcy10 Mtpn Parp1 Cav3 Ece1
GOBP_LEUKOCYTE_PROLIFERATION	1.76635e-05	0.000559833	0.57561	-0.332416	-1.62217	381	Il6 Cd28 Cd40lg Btn1a1 Il13 Tac1 Ifng Ccr7 Junb Pla2g2d Slamf1 Lipa Il10 Ctla4 Mef2c Sh2d2a Stat4 Cd209e Lep Pawr Btnl2 Il4 Prkcq Cd209b Il1a Ptpn22 Fosl2 Il5 Cd209d Crtam Ighm Cd209c Myd88 Cd209a H2-DMb2 Mzb1 Zc3h12d Il15 Tlr4 Irs2 Cd79a Il12b Cd320 Ighd Csf1 Cd80 Pten Ccl5 Tnfsf9 Casp3 Impdh1 Nfkbiz Azi2 Csf2 Il9r Btla Gpr183 Irf1 Flt3 Btn2a2 Jak3 Clu Cd1d1 Fgf10 Ighe Cd27 Sftpd Lyn Clec2i Pdcd…
GOBP_POSITIVE_REGULATION_OF_TRANSPORT	2.48912e-09	2.16204e-07	0.774939	-0.311977	-1.62275	967	Nr4a3 Sele Il6 Hsp90aa1 Acsl1 Ntf3 Nfkbia Pparg Fabp3 Sh3glb1 Kcnc2 Sorbs1 Smpd3 Lif Tlr2 Il13 Cd36 Tac1 Ifng Zc3h12a Gimap5 Abca8a Ccr7 Chp1 Ces1f Stx18 Erc2 Plk3 Sdcbp Ighg2b Abcb1a Tek Slc6a4 Dab2 Cnksr3 Colec11 Nfe2l2 Azin1 Ppm1a Ehd1 Gata2 Fcer1a Rap1a Sox4 Lbp Mylk Chp2 Atp2c2 Ppp3cc Kcna1 Pclo Atf4 Crhr2 Cacna1h Lep Cnst Adora2a Casq1 Vsnl1 Cd14 Dbi Nos1 Ptger4 Il4 Trpc1 Prkcq Rab5a Cxcl10…
GOBP_FAT_CELL_DIFFERENTIATION	5.40613e-05	0.00141254	0.557332	-0.345117	-1.62336	258	Nr4a3 Zfp36 Klf4 Pparg Fabp3 Lpl Zc3h12a Grk5 Zfp36l2 Tmem64 Arl4a Pim1 Gata2 Lrp3 Napepld Zfp36l1 Fabp4 Wwtr1 Lep Adrb3 Nr4a1 Ccdc3 Fosl2 Cebpd Rnasel Ptgs2 Retn Nucb2 Nr4a2 Opa3 Runx1t1 Gdf10 Rora Adrb2 Slc7a10 Adgrf5 Bmp2 Tmem120a Sirt1 Scd1 Noct Pdgfra Wnt10b Fbxo9 Lpin1 Tnf Ebf2 Egr2 Dkkl1 Ppard Tfe3 Sfrp2 Htr2a Fgf10 Akt1 Medag Wnt1 Metrnl Hes1 Ddit3 Fbn1 Uchl3 Rarres2 Klf5 Jdp2 Zfpm2 Dact1…
GOBP_OXIDATIVE_PHOSPHORYLATION	0.00286386	0.0332751	0.431708	-0.37871	-1.62486	127	Slc25a33 Actn3 Afg1l Cox6a2 Dld Pink1 Tnf Vcp Ndufb6 Atp5e Ndufa1 Chchd2 Ndufa6 Ndufs4 Cox5a Sdhb Atp5pb Ndufb1 Coa6 Ndufs2 Ndufv1 Cox7a2l Ndufs5 Nipsnap2 Uqcrc2 Uqcrh Sdhd Uqcrq Stoml2 Uqcc2 Uqcrb Ndufv2 Uqcrfs1 Ndufc2 Cox7b Atp5k Ndufa7 Ndufa12 Dnajc15 Cox7a2 Iscu Rhoa Ndufs6 Mtch2 Ndufa10 Cox4i1 Mlxipl Ndufb5 Myc Atp5b Nupr1 Fxn Cycs Ndufb9 Ndufb3 Cox4i2 Cyc1 Coq9 Ndufb8 Cox8b Ndufa2 Uqcrc1 At…
REACTOME_REGULATION_OF_RAS_BY_GAPS	0.00462594	0.0460918	0.269842	-0.420977	-1.62601	66	Psmc6 Psmd8 Cul3 Psme4 Psmd11 Psmd6 Ubc Psma7 Psma3 Psmb7 Psmd7 Kras Psmb1 Psma2 Psmc2 Psma1 Psmb2 Psmc1 Psmd1 Psmd13 Psma6 Ubb Psme3 Psmb4 Psma5 Psmd14 Psmc4 Psmd12 Psmd4 Psmd3 Psma8 Psmb5 Psmd10 Psma4 Psmd2 Psmc3 Psmb6 Psmb3 Rasa2 Psmc5
GOBP_VASCULAR_PROCESS_IN_CIRCULATORY_SYSTEM	0.000150203	0.00333833	0.518848	-0.351133	-1.6269	228	Uts2b Kcna5 Npr1 Smpd3 Cd36 Htr1d Htr7 Abcb1a Prkg1 Slc6a4 Ccl4 Klf2 Dusp5 C2cd4b Grip2 Lep Adora2a Adrb3 Nos1 Irag1 Cldn5 Npy1r C2cd4a Ptgs2 Smtnl1 Gpr4 Gch1 Kdr Gja5 Gucy1a1 Mmp2 Adrb2 Hrh1 Atg5 Pde3a Ptger3 Sirt1 Slc27a1 Sod1 Tnf Ppard Kat2b Htr2a Itgb1bp1 P2ry2 Edn1 Ednrb Abcg2 Icam1 Akt1 Tjp2 Cdh5 Drd1 Nr3c1 Rap1gds1 Scpep1 Nts Acta2 Tjp3 Edn3 Scnn1b Pdgfb Ptprm Zeb2 Ece1 Gclm Gpx1 Kcnmb1 Ad…
GOBP_T_CELL_APOPTOTIC_PROCESS	0.00430005	0.0436438	0.279866	-0.419128	-1.62692	68	Lipa Ripk1 Bcl10 Prkcq Nfkbid Gimap8 Fas Ccl5 Fasl Siglec1 Jak3 Chek2 Cd27 Bcl3 Akt1 Tnfsf4 Efna1 Gpam Ada Il7r Casp8 Cd274 Ripk3
GOBP_CIRCULATORY_SYSTEM_PROCESS	1.20225e-06	5.45733e-05	0.643552	-0.325088	-1.62711	510	Uts2b Kcna5 Pde4b Npr1 Pparg Hcn4 Smpd3 Cpa3 Cd36 Tac1 Ifng Zc3h12a Kcnk6 Htr1d Htr7 Smad7 Abcb1a Nampt Prkg1 Slc6a4 Popdc2 Enpep Bves Pln Ccl4 Wwtr1 Klf2 Dusp5 C2cd4b Ctnna3 Casq2 Grip2 Mcpt4 Crhr2 Tcap Cacna1h Lep Gsn Adora2a Adrb3 Ptger2 Nos1 Fli1 Tnni2 Irag1 Cldn5 Npy1r C2cd4a Epas1 Ptgs2 Pik3ca Smtnl1 Gpr4 Tbx5 Myl1 Gch1 Coro2b Kdr Kcne4 Csrp3 Svep1 Gja5 Gucy1a1 Trdn Mmp2 Adrb2 Hrh1 Gpd1l Tt…
GOBP_IMMUNOGLOBULIN_PRODUCTION_INVOLVED_IN_IMMUNOGLOBULIN_MEDIATED_IMMUNE_RESPONSE	0.00396699	0.0412593	0.291091	-0.416756	-1.62816	70	Cd28 Cd40lg Ifng Tbx21 Ccr6 Il4 Ighm Nbn Nod2 Il27ra Shld3 Nfkbiz Fgl2 Swap70 Tnfsf4 Xcl1 Batf
GOBP_PRODUCTION_OF_MOLECULAR_MEDIATOR_INVOLVED_IN_INFLAMMATORY_RESPONSE	0.00322036	0.0358366	0.31828	-0.393145	-1.62869	98	Il6 Slc18a2 Zc3h12a Lipa Lbp Lep Snap23 Il17d Il17a Nod2 Myd88 Il4ra Il17c Tlr4 Stat3 Pdcd4 Tnf Gbp5 Per1 Serpine1 Lyn Rap1gds1 Ticam2 Cd96
GOBP_IMPORT_INTO_NUCLEUS	0.000264197	0.00526721	0.498493	-0.363778	-1.62882	173	Il6 Hsp90aa1 Nfkbia Cd36 Ifng Zc3h12a Chp1 Tek Pkia Rab18 Chp2 Lep Kpna4 Sqstm1 Prkcq Kpna1 Bag3 Sprn Ptpn22 Ppp3r1 Nup98 Ptgs2 Lrrk2 Hdac3 Lmna Stat3 Ufm1 Ipo7 Gbp4 Kpna3 Bcl3 Ing1 Akt1 Drd1 Hikeshi Ipo5 Rpain Sumo1 Txnip Akirin2 Akap1 Hsp90ab1 Mdfic Zpr1 Cabp1
GOBP_REGULATION_OF_FATTY_ACID_METABOLIC_PROCESS	0.00262265	0.0311584	0.35482	-0.396612	-1.62889	93	Pdk4 Nr4a3 Pparg Fabp3 Sox9 Dbi Ptgs2 Nucb2 Irs2 Slc45a3 Sirt1 Lpgat1 Abcb11 Ppard Kat2b Fmo1 Akt1 Eif6 Acadl Sirt2 Mlycd Etfbkmt Cnr1 Il1b Gk Acacb C1qtnf2 Adipoq Nr1h3
GOBP_CELLULAR_RESPONSE_TO_CHEMICAL_STRESS	4.11293e-05	0.00112783	0.557332	-0.343156	-1.62986	285	Il6 Dnaja1 Tnfaip3 Fos Ppargc1b Smpd3 Cd36 Zc3h12a Jun Ripk1 Nfe2l2 Efhd1 Srxn1 Hspb1 Zfp36l1 Mylk Rhob Oser1 Atf4 Pawr Sqstm1 Stox1 Ncoa7 Epas1 Ptgs2 Pik3ca Aqp1 Ddx3x Mapkap1 Slc11a2 Gch1 Nr4a2 Lrrk2 Prdx1 Fas Serpinb6c Mmp2 Pink1 Casp3 Msra Prdx3 Atg5 Mmp3 Sirt1 Prkaa2 Pdgfra Rwdd1 Rnf146 Oxsr1 Sod1 Kdm6b Hgf Edn1 Ankrd2 Tbc1d24 Nlrp3 Mgst1 Akt1 Mapk8 Rela Chchd2 Micu1 Ddit3 Atg7
GOBP_LEUKOCYTE_MIGRATION	7.16872e-06	0.000259974	0.610527	-0.334555	-1.63016	372	Sele Dusp1 Selp Pde4b Smpd3 Tlr2 Ifng Ccr7 Tbx21 Slamf1 Tnfaip6 Crk Ccl4 Ccl22 Cxcl2 Ccr6 Lbp S1pr1 Lep Pawr Sbds Ptger4 Mstn Il4 Cxcl10 Ccl3 Il1a Ptpn22 Cxcl1 Ccl2 Crtam Cxcr5 Il17a Trim55 Rabgef1 Dpep1 Nod2 Lyve1 Ccl11 Il27ra Myd88 Ccl7 Rac3 Ccl24 Msmp Madcam1 Cxcl9 Csf1 Mmp2 Ccl9 Ccl5 B4galt1 Cd47 Itgb7 Ptger3 Ccl6 Aimp1 Pecam1 Gpr183 Mpp1 Oxsr1 Tnf Spp1 Stap1 Akirin1 Serpine1 Edn1 Cdc42 Ednrb…
GOBP_REGULATION_OF_GRANULOCYTE_CHEMOTAXIS	0.00519396	0.0497685	0.256635	-0.432847	-1.63224	58	Ccr7 Slamf1 Tnfaip6 Lbp Mstn Il4 Ccl2 Nod2 Csf1 Ccl5 Mpp1 Akirin1 Edn1 Xcl1 Rarres2 Tirap Ccl21a Il1b Thbs1 C5ar1 Dapk2 Rac2 Dpp4 Il23a Jam3 Rac1 Ccl19 Cxcl17 Dysf Cd74 Slit2 Thbs4 Camk1d
GOBP_RESPONSE_TO_PEPTIDE	4.66115e-06	0.000180048	0.610527	-0.331788	-1.63235	420	Pdk4 Nr4a3 Tnfaip3 Nfkbia Pparg Sorbs1 Smpd3 Lpl Cd36 Socs3 Nfe2l2 Egr1 Otop1 Gdf15 Crk Serpina3f Zfp36l1 C1qtnf9 Cyp11a1 Stat4 Crhr2 Slc25a33 Lep Cry1 Nos1 Nr4a1 Mstn Prkcq Atp2a1 Ptpn22 Fosl2 Tshr Pik3ca Nod2 Retn Lhcgr Nod1 Nucb2 Mzb1 Bcar1 Nr4a2 Tlr4 Irs2 Inpp5k Csrp3 Hnrnpk Hadha Mfn2 Gkap1 Mmp2 Adrb2 Stat3 Pten Hmga1 Col3a1 Nfkb1 Cacybp Actn2 Sirt1 Cacna2d1 Ptpn2 Slc27a1 Lpin1 Irf1 Scnn1g S…
GOBP_PURINE_CONTAINING_COMPOUND_METABOLIC_PROCESS	8.8714e-06	0.000311255	0.593325	-0.331224	-1.63281	430	Pdk4 Slc25a25 Acsl1 Npr1 Txnrd1 Dlat Acot1 Qprt Pdhb Hsd11b1 Gda Slc25a16 Acot2 Clpx Lipa Nampt Macrod2 Gpd1 Ehhadh Acaca Idh2 Slc2a9 Nos1 Il4 Ak2 Pdha1 Hspa8 Kmo Atp6v1b2 Rpia Sucla2 Ampd1 Acly Slc16a9 Mpc1 Xdh Taldo1 Lrrk2 Cfh Cyb5r4 Prps1 Gimap7 Cs Nadk Rora Acot9 Gnmt Dld Gucy1a1 Adcy4 Pgd Stat3 Gpd1l Impdh1 Mfn1 Dcxr Mpc2 Noct Pdhx Rbks Atp2b2 Pcx Spp1 Vcp Ndufb6 Fasn Tdo2 Gpat4 Fmo1 Abcg2 A…
GOBP_MONONUCLEAR_CELL_MIGRATION	0.000432953	0.00780453	0.498493	-0.361741	-1.63541	183	Dusp1 Ccr7 Tbx21 Slamf1 Crk Ccl4 Ccl22 Ccr6 S1pr1 Mstn Il4 Cxcl10 Ccl3 Ccl2 Crtam Ccl11 Il27ra Ccl7 Ccl24 Msmp Madcam1 Csf1 Ccl9 Ccl5 Cd47 Itgb7 Ccl6 Pecam1 Gpr183 Oxsr1 Akirin1 Serpine1 Cdc42 Icam1 Akt1 Lyn Myo1g Nedd9 Cxcr3 Tnfsf4 Xcl1 Rarres2 Cxcl14 Ccr2 Cxcl16 Asb2 Flt1 Ccl21a Pdgfb
GOBP_REGULATION_OF_MYELOID_LEUKOCYTE_DIFFERENTIATION	0.000905631	0.0138993	0.477271	-0.376012	-1.6356	141	Fos Ppargc1b Lif Ifng Jun Klf10 Tnfaip6 Tmem64 Ripk1 Gata2 Zfp36l1 Il4 Ccl3 Il5 Il17a Inpp4b Il12b Csf1 Ccl9 Ccl5 Ptpn2 Zbtb46 Tal1 Tnf Tfe3 Ikzf1 Tjp2 Lyn Nedd9 Gpr68 Clec2i Cd4 Fbn1 Tob2 Cebpb Trib1 Rb1 Traf6 Fbxw7 Car2 Lrrc17 Adipoq Casp8 Gpr55 Rassf2 Pira13 Ccr1l1 Pou4f1 Nme2 Clec2g Mitf Stat5a
GOBP_FORMATION_OF_PRIMARY_GERM_LAYER	0.00323724	0.0359497	0.31828	-0.399269	-1.63589	91	Nr4a3 Dusp1 Txnrd1 Sox7 Dusp2 Srf Ets2 Dusp5 Smad1 Eomes Elf5 Sox17 Leo1 Tal1 Kdm6b Sfrp2 Atoh8 Col5a1 Nog Vtn Dusp4 Eya1 Col5a2 Grb2 Gata6
GOBP_NEUTROPHIL_CHEMOTAXIS	0.00291635	0.03369	0.335069	-0.394404	-1.63596	100	Pde4b Ifng Ccr7 Tnfaip6 Ccl4 Ccl22 Cxcl2 Lbp Cxcl10 Ccl3 Cxcl1 Ccl2 Dpep1 Nod2 Ccl11 Ccl7 Ccl24 Cxcl9 Ccl9 Ccl5 Ccl6 Mpp1 Spp1 Edn1 Xcl1 Pf4 Edn3 Tirap Ccl21a Il1b
GOBP_PROTEIN_DEPHOSPHORYLATION	0.000103568	0.00245101	0.538434	-0.354527	-1.63747	223	Ppp1r15a Dusp1 Dusp26 Rcan1 Ppp1r16b Ptprr Dusp2 Mfhas1 Ppm1a Ppp2r3a Dusp5 Pptc7 Ppp3cc Ptprb Dusp29 Pawr Ctdp1 Ptp4a2 Ptpn22 Ppp2ca Ppp2r5a Ppp3r1 Dusp7 Ptprd Ppp6c Ptp4a1 Igbp1 Ppp2cb Dusp27 Ppp5c Dusp8 Pten Dusp3 Ppp1cb Dusp16 Pink1 Dusp14 Vrk3 Ptpn2 Ppp2r2a Pdp1 Tnf Ppm1d Dlc1 Ptbp1 Cdc25a Ublcp1 Swap70 Ensa Cdh5 Ppp3cb Ppp1r2 Ppp4r1 Dusp4 Acp1 Ppp2r5c Akap1
GOBP_POSITIVE_REGULATION_OF_RESPONSE_TO_BIOTIC_STIMULUS	2.49195e-05	0.000741539	0.57561	-0.336031	-1.63948	379	Nepn Hsp90aa1 Tnfaip3 Cd40lg Nfkbia Tlr2 Ltf Cd36 Ifi205 Trim15 Gimap5 Klri2 Fosl1 Irf4 Mfhas1 Lgr4 Txk Pvr Csnk1a1 Lbp Klrk1 Rnf125 Klre1 Bcl10 Klrc1 Cd14 Rab7b Hspa8 Casp6 Ptpn22 Cxcl1 Ppp2ca Arf6 Klrb1c Crtam Il17a Rnf185 Sh2d1a Plscr1 Nod2 Ddx3x Ifi208 Myd88 Plscr2 Nod1 Tlr4 Il12b Cd226 Klrc2 Gfi1 Nploc4 Nfkbiz Ube2k Klrd1 Klri1 Irf1 Tnf Gbp5 Tmem126a Tyro3 Ifi203 Tomm70a Nlrp3 Ubqln1 Gimap3 …
GOBP_ATP_SYNTHESIS_COUPLED_ELECTRON_TRANSPORT	0.00446785	0.0449597	0.274717	-0.425342	-1.63973	65	Afg1l Cox6a2 Dld Pink1 Ndufb6 Chchd2 Cox5a Sdhb Coa6 Ndufs2 Ndufv1 Cox7a2l Uqcrc2 Uqcrh Sdhd Uqcrq Uqcrb Ndufv2 Uqcrfs1 Ndufc2 Cox7b Ndufa7 Ndufa12 Dnajc15 Cox7a2 Iscu Ndufs6 Mtch2 Ndufa10 Cox4i1 Cycs Ndufb9 Cox4i2 Cyc1 Coq9 Ndufb8 Cox8b Uqcrc1 Uqcr10 Cox8a Ndufs1 Ndufs7 Park7 Ndufs8 Sdhc Ndufs3 Coq7 Ndufa8 Cox5b Cox6a1
GOBP_REGULATION_OF_NON_CANONICAL_NF_KAPPAB_SIGNAL_TRANSDUCTION	0.00260696	0.0310664	0.35482	-0.395814	-1.63975	98	Birc3 Smpd3 Tlr2 Zc3h12a Trim15 Tek Ripk1 Ppm1a Ptpn22 Nod2 Ddx3x Nod1 Tlr4 Prdx1 Litaf Pdcd4 Tnf Akip1 Edn1 Eda Nlrp3 Rela
GOBP_CHEMOKINE_PRODUCTION	0.00193864	0.0247461	0.45506	-0.386627	-1.64025	118	Il6 Klf4 Tlr2 Lpl Ifng Ackr1 Egr1 Lbp Il4 Fosl2 Il17a Nod2 Myd88 Il4ra Tlr4 Il1rl1 Ccl5 Nfkb1 Nfkbiz Il6ra Tnf Ccn1 Gstp3 P2ry2 Postn Ticam2 Tnfsf4 Tirap Gstp2 Mbp Il17f Il1b Clec7a Map2k5 Gstp1
GOBP_MEMBRANE_DEPOLARIZATION	0.00310222	0.0351017	0.326352	-0.403047	-1.64069	88	Got1 Myoc Hcn4 Jun Smad7 Slc6a4 Scn7a Slmap Cacna1h Adora2a Shtn1 Tbx5 Fhl1 Lrrk2 Kdr Gja5 Gpd1l Cacna2d1 Scn4a Scn8a Cacna1i Edn1 Ppp2r3c
GOBP_NEGATIVE_REGULATION_OF_INTRACELLULAR_SIGNAL_TRANSDUCTION	9.9184e-07	4.74341e-05	0.643552	-0.326598	-1.64289	549	Atf3 Dusp1 Dusp26 Dnaja1 Rcan1 Klf4 Tnfaip3 Pparg Sh3glb1 Myoc Pbld1 Lif Zc3h12a Trim15 Chp1 Ptprr Dusp2 Smad7 Dab2 Cnksr3 Errfi1 Ripk1 Nfe2l2 Ppm1a Il10 Hspb1 Lax1 Dusp5 Atf4 Plaur Dusp29 Ackr3 Mstn Ptpn22 Actn3 Muc1 Ppp2ca Slc39a8 Rabgef1 Ptgs2 Ddx3x Myoz1 Dusp7 Mapkap1 Nucb2 Nfkbid Xdh Cul3 Smad4 Lrrk2 Tlr4 Inpp5k Ppp1r10 Ppp2cb Cdc34 Litaf Dusp27 Tnfaip1 Hdac3 Rora Qars Mfn2 Bank1 Dusp8 Ube2b…
GOBP_ENERGY_HOMEOSTASIS	0.00311672	0.0351457	0.326352	-0.407192	-1.64405	84	Nr4a3 Clic5 Slc25a25 Pparg Cd36 Lipa Gdf15 C1qtnf9 Sgip1 Lep Adrb3 Sqstm1 Pik3ca Cfh Adrb2 Stat3 Sirt1 Prkaa2 Ppard Acvr1c Fmo1 Igf2bp2 Metrnl
REACTOME_MAPK_FAMILY_SIGNALING_CASCADES	2.75827e-05	0.000805866	0.57561	-0.346504	-1.64492	282	Dusp1 Il6 Dnajb1 Mapk4 Rasgrf2 Mapk6 Dusp2 Rasgrp3 Tek Rap1b Klb Fgf23 Hspb1 Rap1a Ralgds Dusp5 Psmc6 Prkcq Lypla1 Ppp2ca Ppp2r5a Psmd8 Pik3ca Dusp7 Rgl1 Cul3 Irs2 Ppp2cb Psme4 Abhd17c Ppp5c Dusp8 Psmd11 Ppp1cb Dusp16 Il2rb Pik3cb Actn2 Il2rg Rapgef2 Csf2 Il6ra Shoc2 Pdgfra Lat Lrrc7 Psmd6 Hbegf Ubc Hgf Fgf10 Camk2a Cdc42 Psma7 Psma3 Zdhhc9 Actb Golga7 Psmb7 Fgf7 Dusp4 Ppp2r5c Cdc42ep2 Ranbp9 Psm…
REACTOME_TOLL_LIKE_RECEPTOR_9_TLR9_CASCADE	0.00317455	0.0355301	0.431708	-0.400578	-1.64576	94	Nfkbia Fos Jun Cd14 Ppp2ca N4bp1 Nod2 Dusp7 Nod1 Tlr4 Ppp2cb Map3k8 Nfkbib Dusp3 Nfkb1 Vrk3 Ubc Atf1 Tab2 Mapk8 Ly96 Rela Ticam2 Nkiras2 Nfkb2 Dusp4 Map2k3 Mapkapk2 Traf6 Rps6ka5
GOBP_POSITIVE_REGULATION_OF_ADAPTIVE_IMMUNE_RESPONSE	0.000677739	0.0110117	0.477271	-0.375169	-1.64594	148	Il6 Cd28 Ifng Gimap5 Tbx21 Slamf1 Ighg2b Fcer1a Pvr Arid5a Il4 Prkcq Fcer2a Nod2 Il27ra Nfkbid Raet1e Il12b Cd226 Shld3 Sirt1 Nfkbiz Tnf Skap1 Cd1d1 Nlrp3 C3 Gimap3 Cd4 Tnfsf4 Xcl1 Ccr2 Akirin2 Il1b Clec7a Mill1 Ada Traf6 Exosc3 Cd24a Cd274 H2-Q10 H2-Q1 Cyrib H2-M9 Hspd1 Lta H2-M2 Shld2 Il23r Stx7
GOBP_NEGATIVE_REGULATION_OF_IMMUNE_SYSTEM_PROCESS	1.02355e-06	4.85177e-05	0.643552	-0.328717	-1.64599	518	Dusp1 Tnfaip3 Pparg Btn1a1 Ifng Zc3h12a Gimap5 Pla2g2d Tbx21 Slamf1 Tnfaip6 Smad7 Irf4 Mfhas1 Lgr4 Tsc22d1 Sox9 Otop1 Il10 Hspb1 Crk Gata2 Ctla4 Lax1 Csnk1a1 Rnf125 Klre1 Usp38 Adora2a Pawr Dtx1 Btnl2 Ptger4 Tigit Il4 Rab7b Hspa8 Il17d Ptpn22 Crtam Sh2d1a Rabgef1 Muc4 Inpp4b Nod2 H2-Ob Il27ra Nfkbid Il4ra Zc3h12d Ppp6c Il1rl1 Il12b Svep1 Bank1 Fas Zpbp2 Cd80 Pten Dusp3 Adgrf5 Col3a1 Casp3 Cd47 At…
GOBP_CELLULAR_RESPONSE_TO_NITROGEN_COMPOUND	1.71924e-07	1.05044e-05	0.690132	-0.325147	-1.64672	600	Pdk4 Nr4a3 Pde4b Pparg Kcnc2 Hcn4 Sorbs1 Smpd3 Tlr2 Lpl Cd36 Jun Htr1d Htr7 Socs3 Pde12 Rap1b Slc6a4 Nfe2l2 Sox9 Egr1 Otop1 Gdf15 Crk Gpd1 Rap1a Zfp36l1 Mef2c C1qtnf9 Cyp11a1 Rgs8 Casq2 Crhr2 Slc25a33 Lep Nos1 Nr4a1 Gria1 Mstn Trpc1 Prkcq Casp6 Ptpn22 Tshr Ly6c2 Pik3ca Aqp1 Nod2 Lhcgr Stambpl1 Nod1 Nucb2 Mzb1 Bcar1 Nr4a2 Cul3 Lrrk2 Tlr4 Irs2 Inpp5k Csrp3 Hnrnpk Gna15 Mfn2 Gkap1 Mmp2 Adrb2 Stat3 H…
REACTOME_RAB_GEFS_EXCHANGE_GTP_FOR_GDP_ON_RABS	0.00310222	0.0351017	0.326352	-0.404689	-1.64737	88	Rab1a Rab18 Dennd4a Rab6a Ccz1 Rab5a Rab7b Rabgef1 Dennd6a Rab7 Rab3ip Gdi2 Rab9 Akt1 Dennd2a Trappc8 Dennd5a Trappc10 Rab21 Rinl Mon1a Rab8b Rab35 Trappc6b Trappc2l Ulk1 Rab8a Ywhae Trappc13 Rin2
GOBP_GRANULOCYTE_CHEMOTAXIS	0.000635067	0.0105422	0.477271	-0.385964	-1.65112	125	Pde4b Ifng Ccr7 Slamf1 Tnfaip6 Ccl4 Ccl22 Cxcl2 Lbp Mstn Il4 Cxcl10 Ccl3 Cxcl1 Ccl2 Dpep1 Nod2 Ccl11 Ccl7 Ccl24 Cxcl9 Csf1 Ccl9 Ccl5 Ccl6 Mpp1 Spp1 Akirin1 Edn1 Xcl1 Rarres2 Pf4 Edn3 Tirap Ccl21a Il1b
HALLMARK_MTORC1_SIGNALING	0.000178785	0.00385107	0.518848	-0.362723	-1.65116	196	Ppp1r15a Btg2 Ifrd1 Got1 Txnrd1 Ube2d3 Etf1 Nampt Rab1a Nfil3 Acaca Psmc6 Eif2s2 Sqstm1 Pno1 Gtf2h1 Eef1e1 Bhlhe40 Acly Hspe1 Ykt6 Actr3 Prdx1 Cyb5b Cfp Slc1a4 Nfkbib Cacybp Actr2 Niban1 Uchl5 Ufm1 Glrx Fgl2 Stc1 Fads1 Slc7a5 Cdc25a Hspa9 Psma3 Fads2 Rit1 Ddit3 Gla Tcea1 Map2k3 Atp6v1d Serp1 Pdap1 Sord Psmc2 Cops5 Gmps Psmd13 Psme3 Hspa5 Uso1 Hmbs Ccng1 Me1 Psmd14 Hspd1 Idi1 Nmt1 Psmc4 Psmd12 Pit…
GOBP_NEGATIVE_REGULATION_OF_AUTOPHAGY	0.0032833	0.0362607	0.31828	-0.413683	-1.65143	79	Mcl1 Tnfaip3 Eif4g2 Nampt Il10 Lep Rragc Ptpn22 Lrrk2 Stat3 Pink1 Rasip1 Tbc1d14 Slc7a5 Rnf41 Bmf Akt1 Poldip2 Sec22b Fez2 Rraga Sirt2
GOBP_REGULATION_OF_CELL_CELL_ADHESION	7.3994e-07	3.70408e-05	0.659444	-0.330923	-1.65158	497	Nr4a3 Sele Il6 Selp Hsp90aa1 Cd28 Klf4 Tnfaip3 Cd40lg Hsph1 Btn1a1 Ifng Zc3h12a Gimap5 Ccr7 Icos Pla2g2d Tbx21 Cd83 Slamf1 Mmrn1 Smad7 Prkg1 Il10 Hspb1 Ctla4 Lax1 Sox4 Zfp703 Cd209e Plaur Lep Adora2a Pawr Bcl10 Dtx1 Btnl2 Gtpbp4 Tigit Il4 Prkcq Cd209b H2-Eb2 Il1a Ptpn22 Ccl2 Cd209d Crtam Muc4 Dennd6a H2-Ob Cd209c Nfkbid Cd209a H2-DMb2 Il4ra Zc3h12d Il15 Il12b Cd5 Ets1 Cd80 Pten Dusp3 Ccl5 Tnfsf9 …
GOBP_NEGATIVE_REGULATION_OF_MYELOID_CELL_DIFFERENTIATION	0.00385378	0.0404341	0.431708	-0.40272	-1.65249	92	Zfp36 Nfkbia Ifng Tnfaip6 Gpr171 Gata2 Zfp36l1 Il4 Lmo2 Inpp4b Meis2 Leo1 Ptpn2 Zbtb46 Hmgb3 Cib1 Itpkb Hspa9 Tjp2 Lyn Gpr68 Clec2i Fbn1 Tob2 Hoxb8 Klf13 Trib1 Twist2 Fbxw7 Rbm15 Lrrc17 Adipoq Gpr55
GOBP_VASCULAR_ASSOCIATED_SMOOTH_MUSCLE_CELL_PROLIFERATION	0.0032833	0.0362607	0.31828	-0.414181	-1.65341	79	Nr4a3 Pparg Jun Prkg1 Il10 Mef2c Cnn1 Adamts1 Spon2 Mfn2 Mmp2 Pten Drd4 Foxj2 Pdcd4 Tnf Myocd Edn1 Ddit3 Poldip2 Rgs5 Gstp2 Pdgfb Gnai3 Gstp1 Gna13 Ddr2 Adipoq Sod2 Fgf2
GOBP_ENDOTHELIAL_CELL_PROLIFERATION	0.000434702	0.00781345	0.498493	-0.372474	-1.65494	163	Pparg Jun Ppp1r16b Prox1 Lipa Tek Prok1 Col4a3 Enpep Il10 Gata2 Mef2c Lep Nras Nr4a1 Ccl2 Prkx Ccl11 Xdh Ccl24 Kdr Il12b Bmper Stat3 Pik3cb Sirt1 Synj2bp Sulf1 Aimp1 Cdh13 Tnf Itgb1bp1 Atoh8 Fgf10 Tnmd Akt1 Cxcr3 Aplnr Scarb1 Cd34 Fgf7 Mmrn2 Aldh1a2 Flt1 Pdgfb Pdcl3 Ptprm Tie1 Plxnb3 Zeb2 Pdcd10 Pdcd6 Cyba Fgf2 Vash2 Ang2 Igf2 Wnt2 Dll4 Eng Ngfr Hspg2 Thbs1 Lrg1 Atpif1 Stat5a Cav1 Rgcc Ccr3 Igf1 …
HALLMARK_PEROXISOME	0.00165742	0.0220473	0.45506	-0.400956	-1.65695	97	Cel Acsl1 Aldh9a1 Abcb1a Ehhadh Idh2 Bcl10 Slc27a2 Ech1 Eci2 Acox1 Prdx1 Abcb4 Siah1a Sod1 Itgb1bp1 Fads1 Ercc3 Hmgcl Cnbp Mlycd Ctps Vps4b Scp2 Sod2 Ywhah Hsd17b11 Idi1 Hsd17b4 Sema3c
GOBP_REGULATION_OF_CELLULAR_KETONE_METABOLIC_PROCESS	0.000535081	0.00925534	0.477271	-0.38307	-1.658	136	Pdk4 Nr4a3 Pparg Fabp3 Ces1f Prox1 Dab2 Sox9 Egr1 Pptc7 Dbi Ptgs2 Nucb2 Irs2 Slc45a3 Bmp2 Sirt1 Akr1c18 Lpgat1 Atp2b4 Dkkl1 Abcb11 Ppard Kat2b Fmo1 Akt1 Eif6 Acadl Coq3 Sirt2 Bmp5 Mlycd Etfbkmt Cnr1 Il1b Gk Acacb Comt C1qtnf2 Adipoq Akr1c14 Akr1cl Nr1h3 Ces1d
REACTOME_CYCLIN_A_CDK2_ASSOCIATED_EVENTS_AT_S_PHASE_ENTRY	0.00301157	0.0343944	0.335069	-0.423606	-1.65831	71	Psmc6 Psmd8 Psmd11 Wee1 Psmd6 Ubc Cdc25a Psma7 Akt1 Psma3 Psmb7 Psmd7 Rb1 Psmb1 Mnat1 Psma2 Psmc2 Psma1 Psmb2 Psmc1 Psmd1 Psmd13 Psma6 Ubb Psme3 Psmb4 Psma5 Psmd14 Psmc4 Psmd12 Psmd4 Cables1 Psmd3 Psmb5 Psmd10 Psma4 Psmd2 Psmc3 Psmb6 Psmb3 Psmc5 Cdkn1a
GOBP_REGULATION_OF_CALCIUM_MEDIATED_SIGNALING	0.00296319	0.0340598	0.335069	-0.411766	-1.65849	83	Rcan1 Chp1 Fcer1a Chp2 Ppp3cc Actn3 Ppp3r1 Lhcgr Myoz1 Lrrk2 Kdr Drd4 Tmem100 Pdgfra 3425401B19Rik Cdh13 Tnf Atp2b4 Ptbp1 Cib1 Sla2 Ppp3cb Cd4 Zap70 Trat1 Cd22 Siglecg Clec7a Ada Tbc1d10c Hint1 Cd3e Cd24a Dyrk2 Cmya5 Myoz2
GOBP_RESPONSE_TO_OXIDATIVE_STRESS	4.93375e-06	0.000188763	0.610527	-0.341386	-1.65863	362	Ucp3 Nr4a3 Il6 Rcan1 Tnfaip3 Fos Txnrd1 Ppargc1b Smpd3 Cd36 Zc3h12a Jun Plk3 Ripk1 Nfe2l2 Srxn1 Hspb1 Crk Rhob Cyp11a1 Oser1 Atf4 Kpna4 Pawr Sqstm1 Stox1 Casp6 Ncoa7 Adcyap1r1 Epas1 Ptgs2 Gpx4 Aqp1 Gab1 Mapkap1 Slc11a2 Gch1 Nr4a2 Lrrk2 Tlr4 Ppp2cb Prdx1 Etfdh Mmp2 Pink1 Lck Casp3 Msra Prdx3 Nfkb1 Mmp3 Sirt1 Prkaa2 Pdgfra Rwdd1 Rnf146 Rcan2 Oxsr1 Sod1 Kdm6b Lias Hgf Edn1 Ankrd2 Tbc1d24 Mgst1 Akt1 …
GOBP_REGULATION_OF_MAST_CELL_ACTIVATION	0.00391453	0.0408753	0.297233	-0.444863	-1.66012	55	Nr4a3 Il13 Gata2 Fcer1a Il4 Rabgef1 Plscr1 Plscr2 Il4ra Cd226 BC053393 Ms4a2 Gab2 Lyn Crhr1 Cnr1 Foxf1 Fer Pdpk1 Tslp Adora3 Timd2 Cd300a Rac2 Syk
GOBP_ANTIMICROBIAL_HUMORAL_RESPONSE	0.00164623	0.0219712	0.45506	-0.387387	-1.66209	127	Wfdc3 Jchain Ighg3 Wap Ltf Tac1 Igha Ighg2c Ighg2b Wfdc17 Colec11 Ccl22 Cxcl2 Cxcl10 Cxcl1 Ighm Il17a Nod2 Spon2 Ccl11 Cxcl9 Wfdc18 Rnase4 Ighe Bcl3 Ppp2r3c Slpi Rarres2 Pf4 Cxcl14 Nts Rpl30 Ccl21a Il17f Rnase6 Gata6 Cxcl3
GOBP_LYSOSOMAL_TRANSPORT	0.00144004	0.0196568	0.45506	-0.391892	-1.66217	119	Hspa1a Lipa Plekhm1 Chmp1b Rhob Chmp2b Slc30a2 Rab7b Hspa8 Tmem251 Pxk Lhcgr Rab7 Scyl2 Asb14 Ubxn6 Pink1 Tsg101 Ccdc91 Chmp4b Vcp Clu Cacng7 Chmp5 Fhip1b Pcsk9 Vps35 Hook1 Vps4b Vps4a Aktip Lamp2 Gak Vps18 Atg14 Chmp2a Stx7 Arl8b Plekhf2 Vps33a Gnptab Stx8
GOBP_MULTICELLULAR_ORGANISMAL_LEVEL_HOMEOSTASIS	1.46123e-09	1.34174e-07	0.788187	-0.322102	-1.66305	837	Pdk4 Nr4a3 Hephl1 Il6 Clic5 Slc25a25 Acsl1 Pde4b Zfp36 Tnfaip3 Pparg Tnfrsf17 Ppargc1b Pbld1 Il13 Flvcr1 Cd36 Ifng Gimap5 Cidea Ccr7 Adamts5 Gpr3 Irf4 Lipa Mfhas1 Lgr4 Aqp7 Tmem64 Errfi1 Sox9 Srf Egr1 Plekhm1 Plcl1 Gdf15 Gata2 Napepld Zfp36l1 Fabp4 Mef2c Wwtr1 Sox4 Acaca Klf2 C1qtnf9 Stat4 Gadd45g Sgip1 S1pr1 Atf4 Lep Gpr174 Adora2a Bcl10 Adrb3 Sqstm1 Ptbp3 Ptger4 Il4 Cldn5 Lmo2 Cpt2 Il1a Actn3 F…
GOBP_TRANSLATIONAL_INITIATION	0.00169685	0.0224048	0.45506	-0.396439	-1.66318	109	Ppp1r15a Eif5 Eif4g2 Eif1a Eif2s2 Ythdf1 Bzw1 Bzw2 Ddx3x Bank1 Eif3e Eif1 Tnf Eif2a Eif4e Mcts2 Eif6 Eif2b4 Eif2s3x Eif4e2 Eif4ebp1 Eif3m Paip2 Abcf1 Eif1ax Eif2ak1 Eif2b1 Eif3i Eif3a Abce1 Polr2g Eif2s1 Eif4b Npm1 Eif3f Eif5b Mcts1 Eif3g Eif1ad Eif4h Khdrbs1 Paip1 Eif1b
REACTOME_INTERFERON_SIGNALING	0.000964409	0.0145376	0.477271	-0.391481	-1.66327	120	Hspa1a Ifng Socs3 Eif4g2 Hspa1b Pde12 Tubb2a Ube2e1 Kpna1 Hspa8 Hspa1l Ppp2ca Ppp2r5a Rnasel Tubb2b Ppp2cb Stat3 Arih1 Ifngr1 Ptpn2 Ubc Camk2a Fancl Eif4e Eif4e2 Sumo1
GOBP_POSITIVE_REGULATION_OF_COLD_INDUCED_THERMOGENESIS	0.00234604	0.0287336	0.431708	-0.404271	-1.66364	95	Acsl1 Ppargc1b Il13 Cd36 Gpr3 Irf4 Fabp4 Gadd45g Lep Adrb3 Il4 Cpt2 Tshr Epas1 Il4ra Hdac3 Mfn2 Adrb2 Scd1 Lpin1 Ebf2 Kdm6b Acadl Ccr2 Sln Cebpb Decr1 Adipor1 Ucp2 Adipoq Hadh
GOBP_REGULATION_OF_TISSUE_REMODELING	0.00315259	0.0355252	0.326352	-0.419647	-1.66443	76	Pdk4 Klf6 Il6 Pparg Ppargc1b Tmem64 Plekhm1 S1pr1 Lep Ptger4 Abi3bp Inpp4b
GOBP_REGULATION_OF_LIPID_METABOLIC_PROCESS	6.26343e-06	0.000231906	0.610527	-0.345406	-1.6659	336	Pdk4 Nr4a3 Abhd5 Pparg Fabp3 Sh3glb1 Angptl4 Sorbs1 Smpd3 Ifng Gimap5 Cidea Chp1 Ces1f Prox1 Tek Dab2 Sox9 Egr1 Lep Dbi Ccdc3 Il1a Hcar1 Ppp2r5a Ptgs2 Nod2 Eef1a2 Lhcgr Sik1 Ormdl3 Nucb2 Opa3 Irs2 Rora Slc45a3 Hrh1 Gfi1 Asxl3 Adgrf5 Bmp2 Nfkb1 Lactb Sirt1 Prkaa2 Akr1c18 Pdgfra Slc27a1 Lpgat1 Mtmr2 Sod1 Lpin1 Tnf Pck1 Dkkl1 Abcb11 Pnpla2 Ccn1 Ppard Pcx Kat2b Htr2a Epha8 Thrsp Mlx Fmo1 C3 Akt1 Gima…
GOBP_LEUKOCYTE_MEDIATED_CYTOTOXICITY	0.000283941	0.005571	0.498493	-0.379748	-1.66722	150	Gimap5 Klri2 Rnf19b Crk Pvr Klrk1 Klre1 Lep Prf1 Klrc1 Cd2 Plekhm2 Cxcl1 Klrb1c Ccl2 Crtam Sh2d1a Muc4 Myd88 Raet1e Il12b Prdx1 Cd226 Cebpg Klrc2 Klrd1 Klri1 Clec12b Stap1 Cd1d1 Ighe Gimap3 Ppp3cb Stx11 Nkg7 Pik3r6 Gfus Klrb1f Cd160 Scnn1b Mill1 Il7r Gzmb Klrb1b Ripk3 H2-Q10 H2-Q1 Cyrib Igf2 H2-M9 H2-M2 Klrc3 Stat5a Stx7 Arl8b F2rl1
REACTOME_DEUBIQUITINATION	7.46181e-05	0.00185323	0.538434	-0.359495	-1.66823	231	Tnfaip3 Nfkbia Birc3 Smad7 Ripk1 Psmc6 Smad1 Psmd8 Nod2 Stambpl1 Nod1 Smad4 Josd1 Suds3 Psme4 Usp13 Adrb2 Polb Pten Psmd11 Yod1 Taf9b Yy1 Uchl5 Rnf146 Ino80c Psmd6 Usp16 Kat2b Ubc Vcp Usp3 Stam Rhot1 Tomm70a Cdc25a Actl6a Nlrp3 Psma7 Mat2b Psma3 Snx3 Rad23b Siah2 Uchl3 Psmb7 Usp2 Psmd7 Tnip1 Actg1 Psmb1 Traf6 Psma2 Psmc2 Psma1 Psmb2 Psmc1 Psmd1 Psmd13 Psma6 Ubb Rad23a Axin2 Psme3 Psmb4 Psma5 Tnip…
GOBP_VACUOLAR_TRANSPORT	0.000264669	0.00526774	0.498493	-0.377862	-1.67001	156	Vps37b Hspa1a Lipa Plekhm1 Chmp1b Rhob Chmp2b Sqstm1 Slc30a2 Rab7b Hspa8 Tmem251 Pxk Lhcgr Rab7 Scyl2 Asb14 Ubxn6 Pink1 Vti1a Tsg101 Vps36 Ccdc91 Chmp4b Vcp Clu Stam Cacng7 Vps29 Atp6v0d1 Chmp5 Vta1 Fhip1b Pcsk9 Vps35 Mon1a Hook1 Vps4b Vps4a Vti1b Aktip Lamp2 Gak Vps18 Atg14 Chmp2a Vps37a Snf8 Stx7 Arl8b Plekhf2 Vps33a Ap3s1 Gnptab Stx8 Vps13c Arf1
GOBP_SOMATIC_DIVERSIFICATION_OF_IMMUNOGLOBULINS_INVOLVED_IN_IMMUNE_RESPONSE	0.00421667	0.0430755	0.285313	-0.444071	-1.67093	57	Cd28 Cd40lg Ifng Tbx21 Ccr6 Il4 Nbn Il27ra Shld3 Nfkbiz Swap70 Tnfsf4 Batf
GOBP_PROTEIN_FOLDING	0.0002443	0.00493472	0.498493	-0.376928	-1.67168	161	Dnajb1 Hsp90aa1 Dnaja1 Hspa1a Hsph1 Sh3glb1 Clpx Hspa1b Hspb1 Cwc27 Hspa8 Pfdn4 Hspa1l Dnajc2 Unc45b Hspe1 H2-DMb2 Fkbp11 Hspb6 Ptges3 Cct2 Dnaja2 Clu Hspa9 Cct4 Unc45a Dnajb6 Ppig Hsp90ab1 Prdx4 Pdcl3 Tbca Vbp1 Dnajb5 Dnajb2 Ppil3 Grpel1 Hspa5 Tcp1 Tbcb Tbcc Hspa4l St13 Cct5 Hspd1 Ahsa1 Dnajb4 Pdcl Ube4b Dffa Bag1 Erp44 Nppc Grpel2 Dnajb13 Dnajb11 Pfdn6 Cct8 Cdc37 Cct6a Trap1 Aip Cryab Tbcd Pfdn…
GOBP_STRIATED_MUSCLE_CONTRACTION	0.000216031	0.00447346	0.518848	-0.376084	-1.67216	164	Kcna5 Pde4b Hcn4 Ryr3 Zc3h12a Smad7 Pln Cacna1s Ctnna3 Casq2 Tcap Cacna1h Gsn Casq1 Nos1 Nr4a1 Atp2a1 Tnni2 Actn3 Pgam2 Jsrp1 Tnnc2 Pik3ca Synm Tnnt3 Myl1 Mylk2 Kcne4 Csrp3 Gja5 Stac Adrb2 Gpd1l Ttn Myl2 Cacna2d1 Tnnt1 Ryr1 Scn4a Stc1 Fxyd1 Actc1 Sumo1 Scn4b Myh7 Map2k3 Adcy10 Myl3 Cav3 Sgcd Kbtbd13 Scn2b Lmod3 Rcsd1 Adra1b
HALLMARK_CHOLESTEROL_HOMEOSTASIS	0.00301492	0.0344082	0.335069	-0.428794	-1.67519	70	Atf3 Pparg Lpl Errfi1 Pnrc1 Nfil3 Plaur Gldc Ech1 Plscr1 Gnai1 Hsd17b7 Niban1 Clu Fasn Gusb Fads2 Acss2 Mvd Chka Mal2 Cxcl16 Pmvk Actg1
GOBP_MACROAUTOPHAGY	6.32199e-05	0.00161765	0.538434	-0.355423	-1.67544	263	Sh3glb1 Tlr2 Plekhm1 Synpo2 Chmp1b Rab1a Ubxn2a Chmp2b Atg3 Cry1 Sqstm1 Il4 Ilrun Bag3 Nod2 Rab7 Nod1 Gabarapl1 Lrrk2 Kdr Ubxn6 Plaa Mfn2 Adrb2 Pink1 Atg5 Yod1 Ralb Sirt1 Prkaa2 Vti1a Atg4c Stx12 Ufm1 Wac Snx18 Map1lc3b Chmp4b Vcp Tbc1d14 Uvrag Ufc1 Rnf41 Snap29 Ubqln1 Gabarapl2 Atg13 Pik3c2a Poldip2 Atg7 Emc6 Chmp5 Ift20 Sec22b Ulk2 Snx30 Sesn3 Fez2 Adcy10 Atg10 Gabarap Gnai3 Wdr45 Traf6 Vps4b W…
GOBP_REGULATION_OF_LIPID_BIOSYNTHETIC_PROCESS	0.000213638	0.00443534	0.518848	-0.371915	-1.67575	180	Pdk4 Fabp3 Sorbs1 Smpd3 Ifng Chp1 Ces1f Prox1 Dab2 Egr1 Lep Dbi Ccdc3 Il1a Ptgs2 Lhcgr Sik1 Ormdl3 Slc45a3 Hrh1 Gfi1 Asxl3 Adgrf5 Bmp2 Nfkb1 Sirt1 Akr1c18 Slc27a1 Lpgat1 Sod1 Lpin1 Tnf Pck1 Dkkl1 Ccn1 Pcx Kat2b Htr2a Thrsp Mlx C3 Akt1 Eif6 Nr3c1 Acadl Scarb1 Atg7 Sirt2 Bmp5 Pdgfb Il1b Gpam Abcg4 Scp2 Sec14l2 Akr1c14 Akr1cl Nr1h3 Ces1d
GOBP_REGULATION_OF_MYOBLAST_DIFFERENTIATION	0.00280724	0.0328392	0.344521	-0.416181	-1.67627	83	Tmem182 Sox9 Zfp36l1 Mef2c Myod1 Sox4 Klhl41 Mstn Myf6 Cxcl10 Smyd1 Csrp3 Cxcl9 Ccl9 Tnf Ppard Akirin1 Myocd Il36g Ankrd2 Actl6a Actb Ddit3 Dpf3 Cxcl14 Phf10 Brd7 Myf5 Mkx Ccl8 Nmrk2 Id3
GOBP_REGULATION_OF_ALPHA_BETA_T_CELL_ACTIVATION	0.000351043	0.00659985	0.498493	-0.387452	-1.67696	136	Il6 Cd28 Hsph1 Ifng Zc3h12a Gimap5 Ccr7 Tbx21 Cd83 Smad7 Ccr6 Adora2a Il4 Prkcq Ptpn22 Crtam Nfkbid Il4ra Il12b Cd80 Il2rg Nfkbiz Btla Irf1 Jak3 Cd1d1 Itpkb Nlrp3 Gimap3 Tnfsf4 Xcl1 Cd160 Ccr2 Zap70 Socs1 Ada Cd3e Cd24a Nkap Clec4g Cd274 H2-Q10 H2-Q1 Itch H2-M9 Card11 H2-M2 Hlx Rhoa
GOBP_NEGATIVE_REGULATION_OF_CALCIUM_ION_TRANSPORT	0.00285307	0.0331976	0.344521	-0.428722	-1.67834	71	Gem Rrad Pln Ppp3cc Casq2 Crhr2 Pawr Slc30a1 Nos1 Ppp3r1 Ptgs2 Inpp5k Sestd1 Trdn Drd4 Ptger3 Stc1 Icam1 Akt1 Ubqln1 Ppp3cb Hes1 Hrc Usp2 Sln Cabp1 Cav3
GOBP_CELLULAR_RESPONSE_TO_GLUCOCORTICOID_STIMULUS	0.00430036	0.0436438	0.285313	-0.465569	-1.68016	47	Zfp36 Zfp36l2 Fam107a Zfp36l1 Myod1 Trim63 Mstn Il17a Aqp1 Pck1 Klf9 Eif4e Nr3c1 Eif4ebp1 Crebrf Mettl21c Gdnf Sstr2
GOBP_MACROPHAGE_ACTIVATION	0.00125218	0.0176657	0.45506	-0.402803	-1.68018	103	Pparg Tlr2 Il13 Ifng Jun Nampt Mfhas1 Il10 Lbp Jund Il4 Fcer2a Il4ra Lrrk2 Tlr4 Il1rl1 Rora Adgrf5 Ifngr1 Tnf Stap1 Clu Cd1d1 Ighe
GOBP_LYMPHOCYTE_MIGRATION	0.000773777	0.0123229	0.477271	-0.400634	-1.68041	108	Ccr7 Tbx21 Crk Ccl4 Ccl22 Ccr6 S1pr1 Cxcl10 Ccl3 Ccl2 Crtam Ccl11 Il27ra Ccl7 Ccl24 Msmp Madcam1 Ccl9 Ccl5 Itgb7 Ccl6 Gpr183 Oxsr1 Icam1 Akt1 Myo1g Nedd9 Cxcr3 Tnfsf4 Xcl1 Cxcl14 Ccr2 Cxcl16
GOBP_INTERLEUKIN_6_PRODUCTION	0.000371725	0.00688956	0.498493	-0.374637	-1.68171	175	Il6 Tnfaip3 Tlr2 Lpl Cd36 Ifng Zc3h12a Slamf1 Il10 Lbp Klf2 Arid5a Crhr2 Lep Rab7b Il17d Il1a Ptpn22 Il17a Trim55 Rabgef1 Nod2 Spon2 Il27ra Myd88 Nod1 Tlr4 Bank1 Stat3 Pten Tnfsf9 Cd47 Azi2 Il6ra Tnf Flt3 Ccn1 Hgf Il36g Isl1 Rela Ptafr Ticam2 Tnfsf4 Akirin2 Tirap Mapkapk2 Cebpb Mbp Il17f Il1b Clec7a Traf6
GOBP_REGULATION_OF_INFLAMMATORY_RESPONSE_TO_ANTIGENIC_STIMULUS	0.00392992	0.0409798	0.297233	-0.457491	-1.68246	51	Cd28 Ccr7 Pla2g2d Ighg2b Il10 Fcer1a Nod2 Il12b Tnf C3 Cnr1 Psma1 Gpx1 Cd24a H2-Q10 Psmb4 Spn H2-Q1 H2-M9 Lta H2-M2
GOBP_POSITIVE_REGULATION_OF_LYMPHOCYTE_DIFFERENTIATION	0.000646655	0.0106378	0.477271	-0.389724	-1.68276	133	Il6 Hsp90aa1 Ifng Gimap5 Ccr7 Cd83 Il10 Sox4 Il4 Nfkbid Il4ra Il15 Tnfsf9 Lck Il2rg Nfkbiz Wnt10b Irf1 Pck1 Btn2a2 Cd1d1 Cd27 Itpkb Tespa1 Actl6a Ppp2r3c Nlrp3 Gimap3 Actb Tnfsf4 Pik3r6 Phf10 Ccr2 Zap70 Brd7 Socs1 Ada Il4i1 Il7r
REACTOME_FATTY_ACID_METABOLISM	0.000213377	0.00443534	0.518848	-0.383359	-1.68307	150	Cyp1a1 Acsl1 Acot1 Acot2 Acbd7 Ehhadh Acaca Dbi Hadhb Slc27a2 Cpt2 Dpep1 Cyp4a10 Ptgs2 Eci2 Gpx4 Acly Acox1 Acot9 Hadha Acaa1b Prkaa2 Scd1 Slc25a20 Ptges3 Ppard Acot13 Fads1 Fasn Thrsp Fads2 Acadl Cyp1b1 Acaa2 Mlycd Mapkapk2 Decr1 Alox15 Acacb Scp2 Ggt1 Acsf3 Pctp Gpx1 Hadh Acsl6 Hacd1 Acadm Eci1 Acot3 Cyp4b1 Acads
GOBP_RESPONSE_TO_OXYGEN_CONTAINING_COMPOUND	5.62923e-15	1.19021e-12	0.996986	-0.317109	-1.68314	1529	Pdk4 Ucp3 Nr4a3 Itpkc Il6 Crem Pde4b Zfp36 Klf4 Igkj1 Tnfaip3 Nfkbia Pparg Fos Kcnc2 Sdk1 Scd4 Ppargc1b Hcn4 Sorbs1 Smpd3 Tlr2 Ltf Cyp24a1 Lpl Cd36 Rab11fip5 Ifng Zc3h12a Jun Htr1d Ccr7 Junb Ces1f Htr7 Plk3 Csn1s1 Socs3 Lipa Tek Rap1b Slc6a4 Errfi1 Ripk1 Nfe2l2 Sox9 Egr1 Pim1 Otop1 Pim3 Mafa Il10 Gdf15 Crk Gpd1 Pln Pygm Serpina3f Rap1a Zfp36l1 Fabp4 Mef2c Cxcl2 Myod1 Sox4 Lbp Mylk Acaca Zfp703 Rh…
REACTOME_CLASS_A_1_RHODOPSIN_LIKE_RECEPTORS	4.851e-05	0.00130135	0.557332	-0.361554	-1.68426	237	P2ry10 Uts2b Tac1 Htr1d Ccr7 Htr7 Gpr132 Ccr10 Prok1 Ccl4 Ccl22 Cxcl2 Ccr6 Ccr8 Opn1mw S1pr1 Adora2a Adrb3 Ackr3 Ptger2 Ptger4 Cxcl10 Ccl3 Cxcl1 Npy1r Hcar1 Tshr Cxcr5 S1pr4 Ccl11 Lhcgr Gpr4 Ccl7 Cxcl9 Adrb2 Hrh1 Ccl9 Ccl5 Drd4 Ptger3 Ccl6 Lpar1 Gpr183 Cysltr2 Ptgir Htr2a P2ry2 Edn1 Ednrb Rxfp1 C3 Drd1 Cxcr3 Aplnr Ptafr Gpr68 Gpr18 Ccr9 Mc2r Hrh4 Xcl1 Pf4 Cxcr6 Npy2r Nts Cxcl16 Edn3 P2ry14 Cnr1 C…
GOBP_REGULATION_OF_LEUKOCYTE_APOPTOTIC_PROCESS	0.00112885	0.0165054	0.45506	-0.404984	-1.68588	102	Nr4a3 Ccr7 Il10 Mef2c Bcl10 Prkcq Nod2 Ormdl3 Nfkbid Gimap8 Irs2 Pten Ccl5 Pik3cb Sirt1 Rapgef2 Siglec1 Jak3 Cd27 Itpkb Bcl3 Lyn Tnfsf4 Fcmr Fnip1 Cd3g St6gal1 Ccl21a Efna1 Gpam Ada Il7r Bcl2a1a Cd24a Casp8 Cd274 Mertk Ripk3
GOBP_GRANULOCYTE_DIFFERENTIATION	0.00396957	0.0412594	0.297233	-0.467358	-1.68662	47	Gata2 Cbfa2t3 Csf3 Fosl2 Il5 Il17c Csf2 Zbtb46 Fasn Ikzf1 Lyn Trib1 Srp54c Adipoq Nkap Srp54a Cited2 Sp3
GOBP_REGULATION_OF_LEUKOCYTE_PROLIFERATION	1.56721e-05	0.000505694	0.57561	-0.353918	-1.68761	295	Il6 Cd28 Cd40lg Btn1a1 Il13 Tac1 Ifng Ccr7 Pla2g2d Slamf1 Il10 Ctla4 Mef2c Cd209e Lep Pawr Btnl2 Il4 Prkcq Cd209b Il1a Ptpn22 Il5 Cd209d Crtam Ighm Cd209c Myd88 Cd209a H2-DMb2 Mzb1 Zc3h12d Il15 Tlr4 Irs2 Il12b Cd320 Ighd Csf1 Cd80 Pten Ccl5 Tnfsf9 Casp3 Csf2 Btla Gpr183 Irf1 Btn2a2 Jak3 Cd1d1 Fgf10 Sftpd Lyn Clec2i Pdcd1lg2 Ikzf3 Cd4 Hes1 Tnfsf4 Xcl1 Adk Ccr2 Cd6 Zap70 Tirap Il6st Tspan32 Cebpb S…
GOBP_DEFENSE_RESPONSE_TO_BACTERIUM	2.2362e-05	0.000675442	0.57561	-0.355222	-1.68812	288	Wfdc3 Jchain Ighg3 Wap Tlr2 Ltf Cd36 Tac1 Igha Ifng Adamts5 Ighg2c Ighg2b Wfdc17 Rnase2b Lyz1 Rnase1 Il10 Rab1a Ssc5d Lbp Klrk1 Slc30a1 Stab2 Cd209d Ighm Il17a Aqp1 Nod2 Spon2 Il27ra Myd88 Nod1 Tlr4 Il12b Ear2 Wfdc18 Pten Adamts4 Scd1 Nfkbiz Casp7 Gbp11 Rnase4 Tnf Gbp5 Gbp4 Serpine1 Tab2 Ighe Bcl3 Nlrp3 Slpi Cd4 Colec12 Gsdma Rarres2 Mmrn2 Cd160 Rbpj Akirin2 Ifne Tirap Gsdmc Scnn1b Cebpb Rpl30 Il…
GOBP_MONOCYTE_CHEMOTAXIS	0.00357085	0.0384069	0.310777	-0.447714	-1.6883	58	Dusp1 Ccl4 Ccl22 Cxcl10 Ccl3 Ccl2 Ccl11 Ccl7 Ccl24 Msmp Ccl9 Ccl5 Ccl6 Serpine1 Lyn Xcl1 Ccr2 Flt1 Ccl21a Pdgfb
GOBP_MYELOID_LEUKOCYTE_MEDIATED_IMMUNITY	0.000545076	0.00934774	0.477271	-0.393077	-1.6898	129	Nr4a3 Mrgprb1 Mrgprb2 Mrgprx2 Slc18a2 Il13 Ighg2b Gata2 Fcer1a Snap23 Il4 Cxcl1 Rabgef1 Spon2 Myd88 Il4ra Pi4k2a Ddx21 Lat Ms4a2 Stap1 Ighe Gab2 C3 Lyn Ptafr Ticam2 Stx11 Crhr1 Wdr1 Ccr2 Scnn1b Irak4 Ddx1
REACTOME_SIGNALING_BY_NTRKS	0.00283286	0.0330583	0.344521	-0.426904	-1.68999	75	Ntf3 Srf Crk Rap1a Ralgds Clta Ppp2ca Pik3ca Dusp7 Irs2 Ppp2cb Ap2a2 Dusp3 Pik3cb Vrk3 Egr2 Atf1 Dusp4 Mapkapk2 Kras Rps6ka5 Grb2 Shc2 Pcsk5
REACTOME_HEDGEHOG_ON_STATE	0.00182435	0.0236606	0.45506	-0.422171	-1.69089	80	Spop Csnk1a1 Psmc6 Hhip Psmd8 Cul3 Psme4 Psmd11 Psmd6 Ubc Psma7 Psma3 Psmb7 Psmd7 Psmb1 Psma2 Psmc2 Psma1 Psmb2 Psmc1 Psmd1 Psmd13 Psma6 Ubb Psme3 Psmb4 Psma5 Itch Psmd14 Psmc4 Psmd12 Gli2 Psmd4 Psmd3 Psma8 Psmb5 Psmd10 Psma4 Psmd2 Psmc3 Psmb6 Gli3 Psmb3 Psmc5 Cdc73
GOBP_CELL_SURFACE_PATTERN_RECOGNITION_RECEPTOR_SIGNALING_PATHWAY	0.00271262	0.0320508	0.35482	-0.438791	-1.69158	65	Nepn Tnfaip3 Nfkbia Tlr2 Ltf Mfhas1 Lbp Cd14 Rab7b Ptpn22 Arf6 Nod2 Myd88 Tlr4 Tmem126a Lyn Ly96 Rela Ticam2
GOBP_CELLULAR_RESPIRATION	3.97292e-05	0.00109692	0.557332	-0.366631	-1.69338	223	Nr4a3 Slc25a25 Coq10b Dlat Ifng Pdhb Gpd1 Idh2 Slc25a33 Cbfa2t3 Il4 Pdha1 Actn3 Pik3ca Sucla2 Acly Afg1l Cox6a2 Cs Mfn2 Dld Pink1 Etfa Tnf Vcp Ndufb6 Atp5e Mdh1b Akt1 Ndufa1 Chchd2 Ndufa6 Ndufs4 Cox5a Sdhb Atp5pb Ndufb1 Csl Coa6 Ndufs2 Ndufv1 Mtfr1 Cox7a2l Ndufs5 Nipsnap2 Nfatc4 Uqcrc2 Aco1 Uqcrh Sdhd Uqcrq Stoml2 Uqcc2 Uqcrb Ndufv2 Mdh1 Sod2 Uqcrfs1 Ndufc2 Cox7b Atp5k Suclg1 Opn3 Ndufa7 Ndufa12 …
GOBP_NEGATIVE_REGULATION_OF_MAP_KINASE_ACTIVITY	0.00356795	0.0384015	0.310777	-0.450372	-1.69464	57	Dusp1 Dnaja1 Pparg Lax1 Ptpn22 Dusp7 Inpp5k Dusp16 Bmp2 Pik3cb Sfrp2 Gstp3 Sfrp5 Lyn Hipk3 Gstp2 Il1b Cav3 Gstp1 Spry1 Adipoq
GOBP_REGULATION_OF_INFLAMMATORY_RESPONSE	6.7469e-06	0.000246723	0.610527	-0.349217	-1.69545	359	Il6 Cd28 Zfp36 Tnfaip3 Nfkbia Pparg Tlr2 Il13 Lpl Tac1 Ifng Ccr7 Il22ra2 Pla2g2d Ighg2b Socs3 Tnfaip6 Mfhas1 Ripk1 Il10 Fxr1 Fcer1a Napepld Fabp4 Lbp C2cd4b Adora2a Ptger4 Il4 Spata2 Ccl3 Cma1 Slc39a8 Il17a Rabgef1 C2cd4a Ptgs2 Nod2 Myd88 Gpr4 Lrrk2 Tlr4 Il1rl1 Ccl24 Il12b Rora Ets1 Stat3 Ccl5 Cd47 Nfkb1 Ptger3 Nfkbiz Wfdc1 Osm Ptpn2 Sod1 Pdcd4 Tnf Ppard Stap1 Tnfrsf11a Serpine1 Hgf Tyro3 Adamts1…
REACTOME_ORC1_REMOVAL_FROM_CHROMATIN	0.00287081	0.0333268	0.344521	-0.436293	-1.69809	69	Psmc6 Psmd8 Orc2 Psme4 Psmd11 Psmd6 Ubc Psma7 Psma3 Psmb7 Psmd7 Psmb1 Psma2 Psmc2 Psma1 Psmb2 Psmc1 Psmd1 Psmd13 Psma6 Ubb Psme3 Psmb4 Psma5 Psmd14 Psmc4 Psmd12 Psmd4 Psmd3 Psma8 Psmb5 Psmd10 Psma4 Psmd2 Psmc3 Psmb6 Psmb3 Psmc5
GOBP_REGULATION_OF_ADAPTIVE_IMMUNE_RESPONSE	5.93799e-05	0.00152668	0.557332	-0.367532	-1.69866	224	Il6 Cd28 Tnfaip3 Ifng Zc3h12a Gimap5 Ccr7 Tbx21 Slamf1 Ighg2b Smad7 Fcer1a Pvr Mef2c Ccr6 Arid5a Il4 Prkcq Fcer2a Muc4 Nod2 Il27ra Nfkbid Il4ra Raet1e Il1rl1 Il12b Cd226 Shld3 Svep1 Cd80 Sirt1 Nfkbiz Klrd1 Irf1 Tnf Skap1 Jak3 Cd1d1 Nlrp3 C3 Gimap3 Samsn1 Ppp3cb Cd4 Tnfsf4 Xcl1 Cd160 Ccr2 Akirin2 Cr2 Alox15 Il1b Clec7a Mill1 Ada Traf6 Il4i1 Il7r Exosc3 Cd24a Clec4g Cd274 Ephb2 Ripk3 H2-Q10 Spn H2-…
GOBP_REGULATION_OF_STRESS_ACTIVATED_PROTEIN_KINASE_SIGNALING_CASCADE	9.04661e-05	0.00218492	0.538434	-0.373188	-1.70002	197	Dusp1 Dnaja1 Gadd45b Zc3h12a Slamf1 Mfhas1 Dab2 Ripk1 Crk Gadd45g Crhr2 Lep Gsn Il1a Ptpn22 Nod2 Myd88 Nod1 Xdh Tlr4 Prdx1 Hdac3 Qars Fas Dusp3 Dusp16 Bmp2 Igfbp6 Tnf Per1 Sfrp2 Zfp622 Gstp3 Hgf Rell2 Cd27 Cdc42 Sh3rf3 Sfrp5 Akt1 Lyn Klhl31 Ccr2 Hipk3 Dact1 Tirap Fgd4 Gstp2 Mdfic Ccl21a Il1b Clec7a Cav3 Gstp1 Rb1cc1
GOBP_POSITIVE_REGULATION_OF_PROTEIN_CONTAINING_COMPLEX_ASSEMBLY	0.000107849	0.00253737	0.538434	-0.372466	-1.701	201	Hsp90aa1 Sh3glb1 Cd36 Ifng Gda Slain2 Cdc42ep4 Gm14137 Psmc6 Csf3 Lmod1 Ptpn22 Ppp2ca Il5 Arf6 Tppp3 Ddx3x Ccl11 Myd88 Tlr4 Actr3 Ccl24 Fas Faf1 Mmp3 Rasip1 Csf2 Wnt10b Tal1 Tnf Gbp5 Tppp Skap1 Vcp Clu Mapre1 Ikzf1 Icam1 Bmf Cdh5 Mapk8 Sumo1 Togaram1 Cdc42ep2 Fnip1 Tirap Plek Ccl21a Alox15 Clec7a Cav3 Grb2 Pcsk5 Hrk Cd24a Snx9 Fer Fscn1 Mark4 Rps3 Arpc2 Fnip2 Fchsd2 Rhoa Nckap1 Cav1 Syk Rack1 Mpp…
GOBP_MAPK_CASCADE	5.06776e-10	4.99594e-08	0.801216	-0.331539	-1.70158	758	Atf3 Dusp1 Il6 Dusp26 Ntf3 Dnaja1 Zfp36 Gadd45b Klf4 Pparg Myoc Lif Tlr2 Cd36 Zc3h12a Jun Prxl2c Ccr7 Ptprr Stk40 Slamf1 Stradb Dusp2 Mfhas1 Tek Zfp36l2 Rap1b Klb Dab2 Cnksr3 Errfi1 Fgf23 Ripk1 Prok1 Sox9 Gdf15 Crk Pde8a Ccl4 Fcer1a Rap1a Zfp36l1 Lax1 Mef2c Ccl22 Dusp5 Gadd45g Crhr2 Smad1 Lep Gsn Dusp29 Bcl10 Adrb3 Ackr3 Ptger4 Ccl3 Il1a Ptpn22 Grap Ccl2 Ighm Shank3 Glipr2 Gab1 Nod2 Ccl11 Myd88 D…
GOBP_REGULATION_OF_BEHAVIOR	0.00140601	0.0192939	0.45506	-0.423744	-1.7032	82	Nr4a3 Il6 Htr1d Gpr171 Fxr1 Napepld Mef2c Sgip1 Crhr2 Adora2a Ptger4 Shank3 Retn Kcna2 Stat3 Nlgn1 Ptger3 Csf2 Npas2 Drd1 Baiap3 Crhr1 Npy2r Cnr1 Vps35 Parp1 Ada
GOBP_RETROGRADE_TRANSPORT_ENDOSOME_TO_GOLGI	0.00169909	0.022416	0.45506	-0.418499	-1.70358	88	Snx8 Vamp3 Rab6a Rab7b Snx2 Rab7 Ykt6 Lrrk2 Asb14 Vti1a Rab9 Tbc1d14 Vps26a Plekha3 Vps29 Snx3 Baiap3 Dennd2a Dennd5a Trappc10 Slc66a2 Spag9 Vps35 Tbc1d10c Vti1b Gosr1 Rcsd1 Tbc1d17 Usp7 Trim27 Stx5a Cltc Eipr1 Snx5 Arl1
GOBP_NEGATIVE_REGULATION_OF_ADAPTIVE_IMMUNE_RESPONSE	0.00324359	0.0359705	0.326352	-0.45275	-1.70359	57	Zc3h12a Tbx21 Slamf1 Smad7 Il4 Muc4 Nod2 Il27ra Il4ra Il1rl1 Svep1 Cd80 Klrd1 Jak3 Samsn1 Ppp3cb Tnfsf4 Cd160 Cr2 Alox15 Il4i1 Il7r Clec4g Spn Trim27
GOBP_POSITIVE_REGULATION_OF_CELL_KILLING	0.00245486	0.0296837	0.431708	-0.415986	-1.70438	91	Ifng Gimap5 Klri2 Pvr Klrk1 Klre1 Prf1 Klrc1 Fcer2a Cxcl1 Klrb1c Ccl2 Crtam Sh2d1a Raet1e Il12b Cd226 Klrc2 Klrd1 Klri1 Stap1 Cd1d1 Gimap3 Cd160 Clec7a Mill1 H2-Q10 H2-Q1 Cyrib H2-M9 H2-M2 Klrc3 Stat5a Stx7 F2rl1 Syk Bcl2l11 Pomc
GOBP_REGULATION_OF_RESPONSE_TO_BIOTIC_STIMULUS	6.85525e-08	4.62845e-06	0.704976	-0.34032	-1.70459	520	Nepn Hsp90aa1 Tnfaip3 Cd40lg Nfkbia Pparg Tlr2 Ltf Cd36 Ifng Zc3h12a Ifi205 Trim15 Gimap5 Klri2 Fosl1 Irf4 Mfhas1 Lgr4 Nfe2l2 Otop1 Crk Txk Pvr Csnk1a1 Lbp Klrk1 Rnf125 Klre1 Usp38 Lep Bcl10 Klrc1 Cd14 Il4 Ilrun Rab7b Hspa8 Casp6 Ptpn22 Cxcl1 Ppp2ca Arf6 N4bp1 Klrb1c Crtam Il17a Rnf185 Sh2d1a Muc4 Plscr1 Nod2 Ddx3x Ifi208 Myd88 Plscr2 Nod1 Ppp6c Il15 Cfh Tlr4 Il12b Cd226 Klrc2 Pten Gfi1 Ccl5 Atg5…
GOBP_RESPONSE_TO_COLD	0.00498422	0.0482971	0.265217	-0.481633	-1.70693	43	Ucp3 Pparg Cidea Lipa Lipe Adrb3 Plin1 Adrb2 Slc27a1 Metrnl Acadl
GOBP_LIPID_STORAGE	0.00161342	0.0215871	0.45506	-0.419454	-1.70747	88	Abhd5 Nfkbia Pparg Plin2 Lpl Cd36 Zc3h12a Cidea Ces1f Lipa Ehd1 Lep Cry1 Nrip1 Hilpda Sirt1 Ptpn2 Tnf Pnpla2 Ppard Acvr1c C3 Ldah Scarb1
GOBP_CELL_CHEMOTAXIS	7.80068e-06	0.000278554	0.593325	-0.357277	-1.7076	302	Dusp1 Pde4b Ifng Ccr7 Slamf1 Tnfaip6 Ccr10 Hspb1 Crk Ccl4 Ccl22 Cxcl2 Ccr6 Lbp Ccr8 S1pr1 Sbds Ackr3 Nr4a1 Mstn Il4 Prkcq Cxcl10 Ccl3 Cxcl1 Ccl2 Cxcr5 Dpep1 Gab1 Nod2 Ccl11 Ccl7 Bcar1 Rac3 Ccl24 Msmp Kdr Cxcl9 Csf1 Mmp2 Ccl9 Ccl5 Coro1b Enpp2 Smoc2 Ccl6 Lpar1 Pdgfra Gpr183 Mpp1 Oxsr1 Saa3 Spp1 Hbegf Stap1 Akirin1 Serpine1 Hgf Edn1 Ednrb Swap70 Mmp28 Lyn Nedd9 Cxcr3 Gpr18 Ccr9 Xcl1 Rarres2 Pf4 Cxc…
HALLMARK_HYPOXIA	0.000198338	0.00418619	0.518848	-0.375893	-1.70761	192	Klf6 Ppp1r15a Atf3 Has1 Dusp1 Il6 Zfp36 Tnfaip3 Fos Angptl4 Tiparp Plin2 Jun Maff Errfi1 Ugp2 Pim1 Pnrc1 Nfil3 Pygm Pfkfb3 Plaur Ackr3 Ndrg1 Casp6 Fosl2 Pgam2 Bhlhe40 Srpx Cavin1 Irs2 Rora Phkg1 Ets1 Eno3 Hdlbp Mt1 Noct Glrx Pck1 Ccn1 Lalba Stc1 Serpine1 Col5a1 Nr3c1 Siah2 Scarb1 Ddit3 Klf7
GOBP_REGULATION_OF_PROTEIN_IMPORT_INTO_NUCLEUS	0.00120372	0.0171781	0.45506	-0.431381	-1.70771	75	Il6 Hsp90aa1 Cd36 Ifng Zc3h12a Chp1 Tek Pkia Chp2 Lep Prkcq Bag3 Ptpn22 Ptgs2 Hdac3 Ufm1 Gbp4 Ipo5 Sumo1 Akap1 Hsp90ab1 Mdfic Zpr1 Cabp1
GOBP_NEGATIVE_REGULATION_OF_TRANSFERASE_ACTIVITY	1.74048e-05	0.000553477	0.57561	-0.36441	-1.70803	248	Dusp1 Il6 Dnaja1 Zfp36 Gadd45b Tnfaip3 Pparg Taf7 Sh3bp5 Ifng Chp1 Prkch Smad7 Midn Errfi1 Hspb1 Pkia Lax1 Fabp4 Wwtr1 Ptprb Gadd45g Adora2a Mstn Ptpn22 Ppp2r5a Ormdl3 Dusp7 Irs2 Inpp5k Qars Pten Dusp3 Dusp16 Bmp2 Rtraf Casp3 Prdx3 Pik3cb Sirt1 Tsg101 Rasip1 Prkar2a Ptpn2 Tinf2 Kat2b Sfrp2 Gstp3 Itgb1bp1 Myocd Sfrp5 Akt1 Lyn Drd1 Actb
GOBP_T_CELL_CYTOKINE_PRODUCTION	0.00374035	0.0395939	0.431708	-0.469096	-1.70884	49	Il6 Tbx21 Slamf1 Smad7 Arid5a Il4 Fosl2 Il12b Il31ra Nlrp3 Tnfsf4 Xcl1 Ccr2 Il1b Traf6
GOBP_REGULATION_OF_MUSCLE_SYSTEM_PROCESS	2.9179e-05	0.000844824	0.57561	-0.364675	-1.70975	249	Nr4a3 Pde4b Klf4 Pparg Hcn4 Zc3h12a Htr7 Smad7 Prkg1 Errfi1 Srf Pln Mef2c Trim63 Kcna1 Cacna1s Ctnna3 Casq2 Cacna1h Gsn Pawr Casq1 Ctdp1 Nr4a1 Ptger4 Mstn Atp2a1 Irag1 Actn3 Tnnc2 Ptgs2 Ormdl3 Tnnt3 Mylk2 Smad4 Gja5 Gucy1a1 Lmna Adrb2 Ttn Lck Ptger3 Sirt1 Yy1 Sod1 Tnnt1 Atp2b4 Ryr1 Scn4a Stc1 Myocd Edn1 Tomm70a Twf1 Nfatc1 Fxyd1 Nr3c1 Ptafr Pi16 Rgs4 Ndufs4 Sumo1 Hrc Myh7 Adk Npy2r Akap1 Sln Adcy…
REACTOME_PCP_CE_PATHWAY	0.00119023	0.0170053	0.45506	-0.422018	-1.71067	86	Psmc6 Clta Psmd8 Rac3 Ap2a2 Psme4 Psmd11 Psmd6 Ubc Psma7 Psma3 Wnt1 Psmb7 Psmd7 Psmb1 Psma2 Psmc2 Psma1 Psmb2 Psmc1 Psmd1 Psmd13 Psma6 Ubb Wnt5b Psme3 Psmb4 Psma5 Psmd14 Psmc4 Psmd12 Pard6a Cltc Rhoa Psmd4 Psmd3 Rac2 Psma8 Psmb5 Cltb Psmd10 Psma4 Psmd2 Psmc3 Psmb6 Rac1 Psmb3 Wnt11 Psmc5 Prkcg Ap2m1
GOBP_NEGATIVE_REGULATION_OF_CYTOKINE_PRODUCTION	8.99717e-06	0.000314979	0.593325	-0.358814	-1.71096	295	Il6 Zfp36 Klf4 Tnfaip3 Pparg Btn1a1 Tlr2 Il13 Ifng Zc3h12a Gimap5 Cidea Ccr7 Tbx21 Cd83 Slamf1 Smad7 Lgr4 Errfi1 Il10 Ssc5d Fxr1 Lbp Klf2 Rnf125 Rel Ptger4 Tigit Il4 Ilrun Ptpn22 N4bp1 Rabgef1 Nod2 Il27ra Cul3 Tlr4 Il1rl1 Il12b Hdac3 Bank1 Casp3 Atg5 Nfkb1 Srgn Nploc4 Sirt1 Yy1 Siglec1 Pdcd4 Tnf Flt3 Btn2a2 Jak3 Gbp4 Gstp3 Hgf Serpinb1a Bcl3 Nlrp3 Gimap3 Sftpd Cd2ap Gpr18 Ticam2 Pdcd1lg2 Cd96 Cd3…
GOBP_NEGATIVE_REGULATION_OF_KINASE_ACTIVITY	3.58351e-05	0.00100495	0.557332	-0.372216	-1.71141	213	Dusp1 Il6 Dnaja1 Gadd45b Tnfaip3 Pparg Taf7 Sh3bp5 Ifng Chp1 Prkch Midn Errfi1 Hspb1 Pkia Lax1 Fabp4 Wwtr1 Ptprb Gadd45g Adora2a Mstn Ptpn22 Ppp2r5a Dusp7 Irs2 Inpp5k Qars Pten Dusp3 Dusp16 Bmp2 Rtraf Casp3 Prdx3 Pik3cb Sirt1 Tsg101 Rasip1 Prkar2a Ptpn2 Kat2b Sfrp2 Gstp3 Itgb1bp1 Myocd Sfrp5 Akt1 Lyn Drd1 Actb
GOBP_REGULATION_OF_LYMPHOCYTE_DIFFERENTIATION	2.68425e-05	0.000789986	0.57561	-0.372251	-1.7121	214	Il6 Hsp90aa1 Cd28 Ifng Zc3h12a Gimap5 Ccr7 Tbx21 Cd83 Smad7 Zfp36l2 Il10 Hspb1 Ctla4 Zfp36l1 Ccr6 Sox4 Dtx1 Il4 Crtam Nfkbid Il4ra Il15 Fas Tnfsf9 Lck Il2rg Nfkbiz Wnt10b Ptpn2 Hmgb3 Irf1 Pck1 Flt3 Zeb1 Fgl2 Btn2a2 Jak3 Cd1d1 Cd27 Itpkb Tespa1 Actl6a Ppp2r3c Rnf41 Nlrp3 Gimap3 Actb Ikzf3 Tnfsf4 Pik3r6 H2-Oa Phf10 Ccr2 Zap70 Brd7 Socs1 Ctla2a Ada Il4i1 Il7r
REACTOME_EUKARYOTIC_TRANSLATION_INITIATION	0.000633354	0.0105247	0.477271	-0.403691	-1.71222	119	Eif5 Eif2s2 Rpl3l Eif3j1 Eif3j2 Eif3e Eif4e Eif2b4 Eif2s3x Eif4ebp1 Eif3m Rpl30 Rpl34 Rps3a1 Eif1ax Rps9 Eif2b1 Eif3i Eif3a Rpl36al Ubb Eif2s1 Rpl4 Eif4b Rps3 Eif3f Eif5b Rpl22 Eif3g Eif4h Rpl22l1 Eif3c Rps8 Rpl23 Rpl35 Rps15a Rps20 Rps2 Rpl7 Rpl35a Pabpc1 Rps21 Eif3h Eif2b3 Rps14 Gm15013 Rps24 Eif3b Rps11 Rpl14 Rpl18a Rplp0 Rps27l Rpl8 Rpl6 Rps4x Eif3k Rps5 Rplp2 Eif3l Rpl39 Rpl39l Rpl18 Rps19 R…
GOBP_SKELETAL_MUSCLE_THIN_FILAMENT_ASSEMBLY	0.00500192	0.0483565	0.285313	-0.815607	-1.7132	6	Prox1 Tcap Acta1 Ttn Actc1 Lmod3
GOBP_RESPONSE_TO_CORTICOTROPIN_RELEASING_HORMONE	0.00461805	0.0460918	0.297233	-0.861686	-1.71365	5	Nr4a3 Crhr2 Nr4a1 Nr4a2 Crhr1
GOBP_POSITIVE_REGULATION_OF_ENDOCYTOSIS	0.000144307	0.00324772	0.518848	-0.378803	-1.71366	185	Sele Ntf3 Pparg Cd36 Ifng Ccr7 Ighg2b Dab2 Colec11 Gata2 Rap1a Lbp Ppp3cc Cd14 Il4 Cd209b Ccl2 Ighm Nod2 Scyl2 Lrrk2 Il15 Hnrnpk Cfp Nlgn1 Il2rb Cd47 Il2rg Synj2bp Tsg101 Sod1 Tnf Stap1 Clu Serpine1 Cdc42 C3 Sftpd Vtn Eef2k Itsn1 Rab21 Tub Pcsk9 Dtnbp1 Clip3 Ccl21a Dnm1 Il1b Clec7a Cav3 Pard3 Angpt1 Mertk Colec10 Bcr Cyba Nedd4l Bcl2l1 Sirpa
GOBP_MUSCLE_ADAPTATION	0.000210081	0.00438414	0.518848	-0.400595	-1.71371	125	Nr4a3 Klf4 Pparg Myoc Errfi1 Mef2c Myod1 Trim63 Cacna1s Tcap Smad1 Gsn Ctdp1 Actn3 Myoz1 Smad4 Lmna Bmp2 Sirt1 Yy1 Tnnt1 Atp2b4 Edn1 Tomm70a Twf1 Nfatc1 Nr3c1 Klf15 Pi16 Rgs4 Ndufs4 Myh7 Adk Akap1 Adcy10 Mtpn Asb2 Parp1 Cav3 Gata6 Ece1 Cyba Cmya5 Myoz2 Rock1 Mef2a Nos3 Akap6 Foxo3
REACTOME_ASYMMETRIC_LOCALIZATION_OF_PCP_PROTEINS	0.00290042	0.0335784	0.344521	-0.450005	-1.715	61	Psmc6 Psmd8 Psme4 Psmd11 Psmd6 Ubc Psma7 Psma3 Psmb7 Psmd7 Psmb1 Psma2 Psmc2 Psma1 Psmb2 Psmc1 Psmd1 Psmd13 Psma6 Ubb Psme3 Psmb4 Psma5 Psmd14 Psmc4 Psmd12 Pard6a Psmd4 Psmd3 Psma8 Psmb5 Psmd10 Psma4 Psmd2 Psmc3 Psmb6 Psmb3 Psmc5
GOBP_NON_CANONICAL_NF_KAPPAB_SIGNAL_TRANSDUCTION	0.000321179	0.00616611	0.498493	-0.404057	-1.7167	120	Nfkbia Birc3 Smpd3 Tlr2 Zc3h12a Trim15 Tek Ripk1 Ppm1a Rel Ptpn22 Nod2 Ddx3x Nod1 Tlr4 Prdx1 Litaf Nfkb1 Zfp91 Pdcd4 Tnf Akip1 Tab2 Edn1 Eda Nlrp3 Akt1 Rela Nfkb2 Tirap Il1b Traf6 Relb Nlrc3 Adipor1
GOBP_POSITIVE_REGULATION_OF_OXIDOREDUCTASE_ACTIVITY	0.00293296	0.0338576	0.431708	-0.462377	-1.7183	54	Ifng Fgf23 Fcer2a Nod2 Rfk Nod1 Gch1 Vdr Pik3cb Tnf Edn1 Nus1 Akt1 Scarb1 Edn3 Kras Il1b Gnai3 Fdx1 Ripk3 Gdnf Cyba Ndufa4 Cdh3 Coa8
GOBP_INNATE_IMMUNE_RESPONSE	8.96692e-11	1.02921e-08	0.839089	-0.332825	-1.71863	843	Wfdc3 Jchain Nepn Hsp90aa1 Wap Tnfaip3 Nfkbia Pparg Tlr2 Ltf Cd36 Tac1 Rab11fip5 Ifng Ifi205 Trim15 Gimap5 Klri2 Fosl1 Slamf1 Wfdc17 Pde12 Rnase2b Irf4 Rnf19b Mfhas1 Lgr4 Colec11 Nfe2l2 Otop1 Cdc42ep4 Crk Ssc5d Txk Ccl4 Pvr Ccl22 Csnk1a1 Lbp Klrk1 Rnf125 Rab20 Arid5a Klre1 Usp38 Lep Gsn Vamp3 Bcl10 Klrc1 Cd2 Cd14 Rel Plekhm2 Il4 Ilrun Rab7b Hspa8 Casp6 Ccl3 Ptpn22 Zyx Fosl2 Ppp2ca Arf6 N4bp1 Klrb…
REACTOME_SIGNALING_BY_NTRK1_TRKA	0.00240144	0.029256	0.431708	-0.448303	-1.72074	63	Srf Crk Rap1a Ralgds Clta Ppp2ca Pik3ca Dusp7 Irs2 Ppp2cb Ap2a2 Dusp3 Pik3cb Vrk3 Egr2 Atf1 Dusp4 Mapkapk2 Kras Rps6ka5 Grb2 Shc2
GOBP_REGULATION_OF_T_CELL_CYTOKINE_PRODUCTION	0.00471539	0.0466574	0.274717	-0.498984	-1.72162	38	Il6 Tbx21 Slamf1 Smad7 Arid5a Il4 Nlrp3 Tnfsf4 Xcl1 Ccr2 Il1b Traf6
GOBP_CARDIAC_SEPTUM_CELL_DIFFERENTIATION	0.00150323	0.0203843	0.45506	-0.9273	-1.72291	4	Maml1 Tbx5
GOBP_RESPONSE_TO_CATECHOLAMINE	0.00195218	0.024857	0.45506	-0.455718	-1.72327	59	Nr4a3 Pde4b Htr1d Htr7 Rgs8 Nos1 Lrrk2 Gna15 Adrb2 Drd4 Nsg2 Nsg1 Atp2b4 Htr2a Drd1 Rgs4 Sirt2 Dtnbp1 Vps35 Adcy5 Gnai3 Klf16
GOBP_POSITIVE_REGULATION_OF_INTERLEUKIN_2_PRODUCTION	0.00451203	0.0453149	0.279866	-0.491673	-1.72384	41	Pde4b Cd28 Cd83 Irf4 Btnl2 Prkcq Il1a Cd1d1 Tnfsf4 Ccr2 Il1b Clec7a Traf6 Stoml2 Cd3e Rps3 Card11 Stat5a
GOBP_ERK1_AND_ERK2_CASCADE	1.75237e-06	7.56956e-05	0.643552	-0.35816	-1.72407	326	Atf3 Dusp1 Il6 Dusp26 Klf4 Lif Tlr2 Cd36 Jun Prxl2c Ptprr Slamf1 Mfhas1 Tek Zfp36l2 Rap1b Dab2 Cnksr3 Errfi1 Fgf23 Sox9 Pde8a Ccl4 Rap1a Zfp36l1 Ccl22 Crhr2 Dusp29 Ackr3 Ptger4 Ccl3 Il1a Ptpn22 Ccl2 Glipr2 Nod2 Ccl11 Nod1 Ccl7 Smad4 Tlr4 Ccl24 Kdr Bmper Ccl9 Pten Dusp3 Ccl5 Bmp2 Vrk3 Ccl6 Synj2bp Rapgef2 Pdgfra Ptpn2 Gpr183 Cysltr2 Ccn1 Btn2a2 Htr2a Gstp3 Itgb1bp1 Tnfrsf11a Cib1 Fgf10 Edn1 Icam1 …
GOBP_CELLULAR_RESPONSE_TO_OXYGEN_CONTAINING_COMPOUND	1.48637e-13	2.68365e-11	0.943632	-0.328906	-1.72463	1142	Pdk4 Nr4a3 Itpkc Il6 Pde4b Zfp36 Tnfaip3 Nfkbia Pparg Fos Kcnc2 Ppargc1b Hcn4 Sorbs1 Smpd3 Tlr2 Ltf Lpl Cd36 Rab11fip5 Ifng Zc3h12a Jun Htr1d Junb Ces1f Htr7 Socs3 Rap1b Slc6a4 Ripk1 Nfe2l2 Sox9 Egr1 Pim1 Otop1 Pim3 Il10 Gdf15 Crk Gpd1 Rap1a Zfp36l1 Fabp4 Mef2c Cxcl2 Myod1 Sox4 Lbp Mylk Acaca Zfp703 Rhob Klrk1 Chp2 C1qtnf9 Trim63 Cyp11a1 Arid5a Oser1 Rgs8 Jund Crhr2 Slc25a33 Lep Pawr Bcl10 Ptger2…
GOBP_RESPONSE_TO_HYDROGEN_PEROXIDE	0.00122898	0.0174408	0.45506	-0.424564	-1.72827	88	Nr4a3 Il6 Tnfaip3 Smpd3 Ripk1 Nfe2l2 Crk Rhob Cyp11a1 Oser1 Kpna4 Casp6 Aqp1 Ppp2cb Mmp2 Lck Casp3 Prdx3 Sirt1 Rnf146 Sod1 Kdm6b Edn1 Mapk8 Rela
GOBP_CELLULAR_RESPONSE_TO_NITROSATIVE_STRESS	0.00480954	0.0472978	0.291091	-0.823597	-1.72999	6	Dnaja1 Stox1 Atg5 Ddit3
GOBP_POSITIVE_REGULATION_OF_VIRAL_PROCESS	0.00151264	0.0204602	0.45506	-0.446924	-1.72999	67	Vps37b Pde12 Tmprss4 Cd209e Cd209b Cd209d Ddx3x Cd209c Rab7 Cd209a Tbc1d20 Atg5 Nr5a2 Tsg101 Tyro3 Vapb Cd4 Top2b Mdfic Vps4a Stom Stau1 Clec4g Rad23a Adarb1
GOBP_MONOCYTE_HOMEOSTASIS	0.00384837	0.0404341	0.326352	-0.870523	-1.73123	5	Ccl2 Csf1
REACTOME_MITOCHONDRIAL_TRANSLATION	0.00118635	0.0169755	0.45506	-0.425528	-1.7322	88	Mrpl9 Mrrf Mrpl41 Mrps18a Mrps18c Mrpl18 Mrpl1 Mrpl16 Mrpl12 Mrps28 Mrps12 Mrpl34 Mrps18b Mrpl43 Mrpl46 Mrpl3 Mrps31 Mrps6 Mrpl30 Mrpl21 Mrpl20 Chchd1 Oxa1l Mrpl11 Mrpl33 Mrps14 Mrps23 Mrpl39 Mrpl2 Mrpl54 Mrps22 Mrpl50 Mrpl22 Mrpl45 Mrpl14 Mrpl38 Mrpl57 Mrpl37 Mrpl48 Mrps24 Mrps21 Mrps15 Mrpl4 Mrpl58 Mrps7 Mrps30 Aurkaip1 Mrpl27 Mrpl36 Mrpl10 Mrps35 Mrpl24 Mrpl32 Mrpl28 Mrpl13
GOBP_POSITIVE_REGULATION_OF_NUCLEOCYTOPLASMIC_TRANSPORT	0.00155599	0.0209408	0.45506	-0.439549	-1.73317	74	Il6 Hsp90aa1 Ifng Zc3h12a Tek Ppm1a Chp2 Lep Prkcq Bag3 Ptpn22 Wipf1 Ptgs2 Hdac3 Sfn Emd Anp32b
GOBP_LYMPHOCYTE_APOPTOTIC_PROCESS	0.000984088	0.0147766	0.45506	-0.42196	-1.7336	94	Lipa Ripk1 Il10 Bcl10 Prkcq Ormdl3 Nfkbid Gimap8 Irs2 Fas Pten Ccl5 Fasl Nfkbiz Casp7 Siglec1 Jak3 Chek2 Cd27 Bcl3 Akt1 Lyn Tnfsf4 Fcmr Fnip1 Cd3g Efna1 Gpam Ada Il7r Bcl2a1a Cd24a Casp8 Cd274 Ripk3
GOBP_LYMPHOCYTE_ACTIVATION_INVOLVED_IN_IMMUNE_RESPONSE	5.14569e-05	0.00136221	0.557332	-0.381579	-1.73468	194	Il6 Cd28 Tnfaip3 Cd40lg Ifng Zc3h12a Ccr7 Tbx21 Smad7 Irf4 Il10 Ccr6 Stat4 Gadd45g Eomes Ptger4 Il4 Nbn Il27ra Nfkbid H2-DMb2 Il4ra Tlr4 Il12b Shld3 Rora Stat3 Nfkbiz Il6ra Gpr183 Irf1 Pck1 Fgl2 Itm2a Jak3 Bcl3 Icam1 Nlrp3 Swap70 Dock11 Stx11 Tnfsf4 Nkg7 Cd160 Batf Ccr2 Mfng Ifne Cd19
GOBP_ENDOSOME_TO_LYSOSOME_TRANSPORT	0.00124966	0.0176457	0.45506	-0.450169	-1.73544	65	Lipa Chmp1b Rhob Chmp2b Rab7b Pxk Rab7 Scyl2 Ubxn6 Tsg101 Chmp4b Vcp Cacng7 Chmp5 Fhip1b Hook1 Vps4b Vps4a Aktip Vps18 Atg14 Chmp2a Stx7 Arl8b Plekhf2 Vps33a Stx8
GOBP_TOLL_LIKE_RECEPTOR_SIGNALING_PATHWAY	0.00136637	0.0189604	0.45506	-0.448373	-1.7356	67	Tlr2 Cd36 Fosl1 Irf4 Mfhas1 Lgr4 Bcl10 Myd88 Tlr4 Gfi1 Nfkbiz Irf1 Tyro3 Ly96 Ticam2 Tirap Mapkapk2 Tnip1 Pdpk1 Tnip3 Hspd1 Cd86
GOBP_ACTIVATION_OF_INNATE_IMMUNE_RESPONSE	6.23476e-06	0.000231377	0.610527	-0.367354	-1.73572	268	Nepn Hsp90aa1 Tnfaip3 Nfkbia Tlr2 Ltf Cd36 Ifi205 Trim15 Klri2 Fosl1 Irf4 Mfhas1 Lgr4 Csnk1a1 Lbp Klrk1 Rnf125 Klre1 Bcl10 Klrc1 Cd14 Rab7b Hspa8 Casp6 Ptpn22 Ppp2ca Arf6 Nod2 Ddx3x Ifi208 Myd88 Nod1 Tlr4 Klrc2 Gfi1 Nploc4 Nfkbiz Klrd1 Klri1 Irf1 Tnf Gbp5 Tmem126a Tyro3 Ifi203 Tomm70a Nlrp3 Ubqln1 Lyn Mapk8 Ly96 Rela Ifi211 Ticam2 Colec12 Ipo5 Ifi204 Lsm14a Mndal Trim30c Irf2 Sirt2 Tirap Ifi207 M…
GOBP_POSITIVE_REGULATION_OF_LIPASE_ACTIVITY	0.00293921	0.0339053	0.431708	-0.472449	-1.73747	51	Sele Txk Adcyap1r1 Plaa Itk Ccl5 Lpar1 Pdgfra Ms4a2 Dlc1 Ccn1 Htr2a Ptafr Gpihbp1 Arf4 Flt1 Gna13 Nr1h3 Gpr55 Arhgap6 Fgf2 Ang2 Cd86 Marcks Rhoa Arl1 Ang Hpca
GOBP_REGULATION_OF_MACROPHAGE_ACTIVATION	0.00212077	0.0264585	0.431708	-0.467724	-1.73818	54	Pparg Il13 Mfhas1 Il10 Lbp Jund Il4 Il4ra Lrrk2 Tlr4 Il1rl1 Rora Adgrf5 Stap1 Cd1d1
GOBP_REGULATION_OF_FAT_CELL_DIFFERENTIATION	7.97822e-05	0.0019659	0.538434	-0.39933	-1.73835	142	Zfp36 Pparg Lpl Zc3h12a Zfp36l2 Tmem64 Pim1 Gata2 Lrp3 Napepld Zfp36l1 Wwtr1 Lep Ccdc3 Ptgs2 Nucb2 Runx1t1 Rora Slc7a10 Bmp2 Sirt1 Noct Wnt10b Lpin1 Tnf Dkkl1 Ppard Tfe3 Sfrp2 Htr2a Akt1 Medag Wnt1 Metrnl Hes1 Ddit3 Fbn1 Uchl3 Rarres2 Klf5 Jdp2 Zfpm2 Dact1 Sirt2 Adig Cebpb Aamdc Sav1 Syap1 Adipoq Mkx Wnt5b Axin2 Six1 Sod2
GOBP_SMOOTH_MUSCLE_CELL_PROLIFERATION	3.0404e-05	0.000870876	0.57561	-0.382594	-1.73859	193	Nr4a3 Il6 Npr1 Klf4 Tnfaip3 Pparg Smpd3 Il13 Ifng Jun Nampt Prkg1 Egr1 Il10 Mef2c Cnn1 Adamts1 S1pr1 Ptgs2 Pik3ca Spon2 Retn Myd88 Il15 Tlr4 Il12b Mfn2 Mmp2 Pten Ccl5 Bmp2 Drd4 Il6ra Foxj2 Pdcd4 Cdh13 Tnf Ptgir Ppard Hbegf Myocd Edn1 Akt1 Ptafr Ddit3 Poldip2 Ogn Rgs5 Gstp2 Irak4 Flt1 Trib1 Pdgfb Gnai3 Mnat1 Traf6 Gstp1 Comt Gna13 Ddr2 Adipoq
GOBP_B_CELL_DIFFERENTIATION	0.000164801	0.00361443	0.518848	-0.397431	-1.73892	146	Il6 Igkj5 Tnfaip3 Cd40lg Igkc Zfp36l2 Il10 Zfp36l1 Gimap1 Fosl2 Tshr Ighm Cd79b Cd79a Fas Cebpg Hmga1 Il2rg Nfkbiz Irf2bp2 Yy1 Il9r Ptpn2 Gpr183 Hmgb3 Flt3 Ms4a1 Itm2a Jak3 Ighe Cd27 Ikzf1 Bcl3 Nfatc1 Ppp2r3c Dock11 Ikzf3 Top2b Rbpj Mfng Ifne Fnip1 Cd19 Cr2 Ada Il4i1 Tpd52 Plcl2 Hdac9 Cd24a Dcaf1 Sp3 Hhex Slc25a5
GOBP_REGULATION_OF_INNATE_IMMUNE_RESPONSE	3.00224e-07	1.71318e-05	0.674963	-0.352807	-1.7392	430	Nepn Hsp90aa1 Tnfaip3 Nfkbia Pparg Tlr2 Ltf Cd36 Ifi205 Trim15 Gimap5 Klri2 Fosl1 Irf4 Mfhas1 Lgr4 Nfe2l2 Otop1 Crk Txk Pvr Csnk1a1 Lbp Klrk1 Rnf125 Klre1 Usp38 Lep Bcl10 Klrc1 Cd14 Rab7b Hspa8 Casp6 Ptpn22 Ppp2ca Arf6 N4bp1 Klrb1c Crtam Rnf185 Sh2d1a Plscr1 Nod2 Ddx3x Ifi208 Myd88 Plscr2 Nod1 Ppp6c Cfh Tlr4 Il12b Cd226 Klrc2 Gfi1 Atg5 Nploc4 Nfkbiz Ube2k Ptpn2 Klrd1 Klri1 Irf1 Tnf Gbp5 Clec12b T…
GOBP_POSITIVE_REGULATION_OF_CELL_ADHESION	3.08422e-08	2.1737e-06	0.719513	-0.347447	-1.73937	511	Nr4a3 Sele Il6 Dusp26 Selp Hsp90aa1 Cd28 Cd40lg Hsph1 Myoc Lif Cd36 Ifng Gimap5 Ccr7 Spock2 Icos Cd83 Slamf1 Mmrn1 Smad7 Tek Dab2 Crk Sox4 Ecm2 Stx3 Cd209e Plaur Lep Pawr Bcl10 Btnl2 Ptger4 Il4 Prkcq Lama2 Cd209b H2-Eb2 Il1a Tnxb Ptpn22 Ccl2 Cd209d Abi3bp Dennd6a H2-Ob Cd209c Ndnf Nfkbid Cd209a H2-DMb2 Il4ra Il15 Rac3 Kdr Il12b Cd5 Ets1 Csf1 Cd80 Ccl5 Tnfsf9 Lck Cd47 Enpp2 Nid1 Smoc2 Il2rg Nfkbiz…
GOBP_AEROBIC_RESPIRATION	0.000100585	0.00239097	0.538434	-0.388896	-1.73994	172	Dlat Pdhb Idh2 Slc25a33 Cbfa2t3 Pdha1 Actn3 Sucla2 Acly Afg1l Cox6a2 Cs Dld Pink1 Tnf Vcp Ndufb6 Atp5e Mdh1b Akt1 Ndufa1 Chchd2 Ndufa6 Ndufs4 Cox5a Sdhb Atp5pb Ndufb1 Csl Coa6 Ndufs2 Ndufv1 Mtfr1 Cox7a2l Ndufs5 Nipsnap2 Uqcrc2 Aco1 Uqcrh Sdhd Uqcrq Stoml2 Uqcc2 Uqcrb Ndufv2 Mdh1 Uqcrfs1 Ndufc2 Cox7b Atp5k Suclg1 Ndufa7 Ndufa12 Cox10 Idh3g Oxa1l Dnajc15 Nop53 Cox7a2 Iscu Rhoa Ndufs6 Mtch2 Ndufa10 …
GOBP_COPII_COATED_VESICLE_BUDDING	0.00441426	0.0446194	0.285313	-0.509962	-1.74025	36	Rab1a Cul3 Tbc1d20 Sec24d Vapa Sec24a Vapb Trappc8 Pef1 Trappc2l Pdcd6 Sar1b Sec23a Sec13 Sec23b Sar1a Sec16b Sec24b Trappc11 Sec31a Trappc3 Insig1 Trappc6a Trappc4
GOBP_REGULATION_OF_B_CELL_PROLIFERATION	0.00188424	0.0243001	0.45506	-0.445492	-1.74042	70	Cd40lg Il13 Il10 Ctla4 Mef2c Pawr Il4 Il5 Ighm Mzb1 Tlr4 Irs2 Cd320 Ighd Pten Casp3 Btla Gpr183 Lyn Ikzf3 Tirap Cd22 Siglecg Ada Tnfrsf13b Cd24a Ephb2
REACTOME_INTERLEUKIN_1_FAMILY_SIGNALING	0.000245869	0.00495718	0.498493	-0.411855	-1.74082	115	Nfkbia Psmc6 Sqstm1 Il1a N4bp1 Psmd8 Myd88 Il1rl1 Tollip Psme4 Map3k8 Nfkbib Stat3 Psmd11 Nfkb1 Psmd6 Ubc Tab2 Il36g Psma7 Psma3 Mapk8 Rela Nkiras2 Psmb7 Nfkb2 Psmd7 Irak4 Il1b Psmb1 Traf6 Psma2 Psmc2 Psma1 Psmb2 Psmc1 Psmd1 Map3k3 Psmd13 Casp8 Psma6 Ubb Psme3 Il1rn Psmb4 Psma5 Psmd14 Psmc4 Psmd12 Psmd4 Psmd3 Psma8 Psmb5 Psmd10 Psma4 Psmd2 Gsdmd Psmc3 Il36a Psmb6 Peli1 Psmb3
REACTOME_ACTIVATION_OF_THE_MRNA_UPON_BINDING_OF_THE_CAP_BINDING_COMPLEX_AND_EIFS_AND_SUBSEQUENT_BINDING_TO_43S	0.00194306	0.0247801	0.45506	-0.456854	-1.7411	61	Eif2s2 Eif3j1 Eif3j2 Eif3e Eif4e Eif2s3x Eif4ebp1 Eif3m Rps3a1 Eif1ax Rps9 Eif3i Eif3a Eif2s1 Eif4b Rps3 Eif3f Eif3g Eif4h Eif3c Rps8 Rps15a Rps20 Rps2 Pabpc1 Rps21 Eif3h Rps14 Gm15013 Rps24 Eif3b Rps11 Rps27l Rps4x Eif3k Rps5 Eif3l
GOBP_MUSCLE_HYPERTROPHY	0.000284774	0.00558054	0.498493	-0.41363	-1.74255	113	Nr4a3 Pparg Myoc Errfi1 Mef2c Trim63 Tcap Smad1 Lep Gsn Ctdp1 Mstn Smad4 Csrp3 Lmna Ttn Bmp2 Col14a1 Sirt1 Yy1 Atp2b4 Myocd Edn1 Tomm70a Twf1 Nr3c1 Rap1gds1 Klf15 Pi16 Rgs4 Myh7 Adk Akap1 Adcy10 Mtpn Parp1 Cav3 Gata6 Ece1 Adra1b Cyba Ang2 Rock1 Mef2a Pdlim5 Akap6
REACTOME_CELL_CELL_JUNCTION_ORGANIZATION	0.003	0.0343845	0.344521	-0.48753	-1.74303	45	Angptl4 Sdk1 Cdh9 Pvr Pard6b Cdh13 Cadm3 Sdk2 Cdh5 Actb Pard6g Cdh11 Hoxc8 Adam33 Actg1 Zeb2 Cadm2 Pard3 Prkci Cdh3 Pard6a Amot Ang
GOBP_PHAGOCYTOSIS	2.2529e-05	0.000679208	0.57561	-0.378599	-1.74452	218	Xkr4 Pparg Tlr2 Cd36 Ifng Ccr7 Slamf1 Ighg2b Colec11 Gata2 Rap1a Lbp Timd4 Atg3 Rab20 Lep Gsn Rab5a Cd209b Rab7b Ccl2 Plscr1 Pik3ca Nod2 Spon2 Myd88 Rab7 Plscr2 Srpx Il15 Rac3 Tlr4 Cfp Pten Il2rb Cd47 Atg5 Il2rg BC053393 Pecam1 Sod1 Tnf Cdc42se2 Stap1 Washc5 Pip4p2 Tyro3 Cdc42 Gulp1 C3 Sftpd Myo1g Snx3 Ticam2 Scarb1 Colec12 Atg7
GOBP_REGULATION_OF_TRANSCRIPTION_FROM_RNA_POLYMERASE_II_PROMOTER_IN_RESPONSE_TO_HYPOXIA	0.00520736	0.0497757	0.274717	-0.733843	-1.74476	9	Nfe2l2 Egr1 Stox1 Rbpj Sirt2 Cited2
GOBP_POSITIVE_REGULATION_OF_FEVER_GENERATION	0.00520736	0.0497757	0.274717	-0.73415	-1.74548	9	Ptgs2 Ccl5 Ptger3 Tnf Tnfrsf11a Cnr1 Il1b
GOBP_BROWN_FAT_CELL_DIFFERENTIATION	0.00154695	0.0208418	0.45506	-0.454982	-1.74638	63	Pparg Fabp3 Arl4a Pim1 Gata2 Napepld Fabp4 Lep Adrb3 Ptgs2 Adrb2 Slc7a10 Sirt1 Scd1 Ebf2 Tfe3 Metrnl Fbn1 Rarres2 Adig Cebpb Adipoq Six1 Mb Lncbate1 Nudt7
GOBP_LYMPH_NODE_DEVELOPMENT	0.00498453	0.0482971	0.269842	-0.532518	-1.74642	30	Ccr7 Cxcr5 Il15 Polb Nfkb1 Flt3 Jak3 Tnfrsf11a Ikzf1 Nfkb2 Ccl21a Il7r Ripk3 Spns2 Lta Rorc Ltb Cd248 Cxcl13
GOBP_POSITIVE_REGULATION_OF_GONAD_DEVELOPMENT	0.00517369	0.0496038	0.274717	-0.713088	-1.74667	10	Sox9 Retn Mfn2 Wt1 Zfpm2 Sema3a Cited2
GOBP_NEGATIVE_REGULATION_OF_SMOOTH_MUSCLE_CELL_PROLIFERATION	0.000766974	0.0122754	0.477271	-0.448801	-1.74677	69	Npr1 Klf4 Tnfaip3 Pparg Ifng Prkg1 Il10 Mef2c Cnn1 Il15 Il12b Mfn2 Pten Bmp2 Drd4 Pdcd4 Ptgir Ppard Myocd Ogn Rgs5 Gstp2 Trib1 Gstp1 Comt Gna13 Adipoq Sod2 Ang2 Nos3 Tpm1 Rhoa Cav1
GOBP_NEGATIVE_REGULATION_OF_MHC_CLASS_II_BIOSYNTHETIC_PROCESS	0.00214318	0.0266968	0.431708	-0.879143	-1.74837	5	Taf7 Il10
REACTOME_TOLL_LIKE_RECEPTOR_CASCADES	6.80865e-05	0.00172296	0.538434	-0.401729	-1.7488	142	Nfkbia Fos Birc3 Tlr2 Cd36 Jun Ube2d3 Ripk1 Ctsl Lbp Cd14 Ppp2ca N4bp1 Nod2 Dusp7 Nod1 Tlr4 Ppp2cb Map3k8 Nfkbib Dusp3 Nfkb1 Vrk3 Ctsb Tank Ubc Atf1 Ctsk Tab2 Sftpd Mapk8 Ly96 Rela Ticam2 Nkiras2 Nfkb2 Dusp4 Map2k3 Tirap Mapkapk2 Dnm1 Traf6 Rps6ka5
GOBP_POSITIVE_REGULATION_OF_PHAGOCYTOSIS	0.000779045	0.0123945	0.477271	-0.436652	-1.74889	80	Pparg Cd36 Ifng Ccr7 Ighg2b Colec11 Gata2 Rap1a Lbp Cd209b Ccl2 Nod2 Il15 Cfp Il2rb Cd47 Il2rg Sod1 Tnf Stap1 C3 Sftpd Tub Il1b Clec7a Mertk Colec10 Bcr Cyba Sirpa
GOBP_LIPOPOLYSACCHARIDE_MEDIATED_SIGNALING_PATHWAY	0.00174666	0.0228746	0.45506	-0.464805	-1.74895	57	Tnfaip3 Nfkbia Ltf Lbp Bcl10 Cd14 Ptpn22 Myd88 Tlr4 Akt1 Lyn Ly96 Ticam2 Trim30c Cd6 Trib1 Traf6
GOBP_CELL_KILLING	1.93721e-05	0.0005952	0.57561	-0.378434	-1.74905	224	Ltf Il13 Tac1 Ifng Gimap5 Klri2 Lyz1 Rnf19b Crk Pvr Ccl22 Klrk1 Klre1 Lep Prf1 Klrc1 Cd2 Plekhm2 Il4 Cxcl10 Fcer2a Cxcl1 Klrb1c Ccl2 Gzma Crtam Sh2d1a Muc4 Ccl11 Myd88 Raet1e Cfh Il12b Prdx1 Cd226 Cxcl9 Cebpg Klrc2 Klrd1 Klri1 Gbp5 Clec12b Fgl2 Stap1 Cd1d1 Ighe C3 Gimap3 Ppp3cb Stx11 Nkg7 Pik3r6 Gfus Klrb1f Cd160 Cxcl14 Nts Scnn1b Hsp90ab1 Rpl30 Ccl21a Clec7a Mill1 Il7r Gzmb Klrb1b Ripk3 H2-Q10 C…
GOBP_POSITIVE_REGULATION_OF_LIPID_TRANSPORT	0.000887993	0.0136547	0.477271	-0.430858	-1.75028	87	Acsl1 Nfkbia Pparg Fabp3 Tac1 Abca8a Ces1f Dab2 Dbi Il1a Lrat Retn Nucb2 Abcb4 Mfn2 Fasl Sirt1 Abca8b Spp1 Tnfrsf11a P2ry2 Edn1 Pltp Eepd1 Il1b Abcg4 Scp2 Adipoq Nr1h3 Acsl6 Ces1d
GOBP_METANEPHRIC_NEPHRON_TUBULE_EPITHELIAL_CELL_DIFFERENTIATION	0.000541909	0.00932327	0.477271	-0.94296	-1.75201	4	Lif Wwtr1 Fat4
GOBP_CELLULAR_RESPONSE_TO_CORTICOSTEROID_STIMULUS	0.0022671	0.0279157	0.431708	-0.469517	-1.75213	55	Zfp36 Zfp36l2 Fam107a Zfp36l1 Myod1 Trim63 Mstn Il17a Aqp1 Akr1c18 Scnn1g Pck1 Klf9 Eif4e Nr3c1 Eif4ebp1 Scnn1b Crebrf Mettl21c Akr1c14 Akr1cl Gdnf Sstr2
GOBP_DEFENSE_RESPONSE_TO_OTHER_ORGANISM	7.44574e-14	1.35961e-11	0.954542	-0.335143	-1.75317	1078	Il6 Wfdc3 Jchain Nepn Hsp90aa1 Ighg3 Wap Tnfaip3 Nfkbia Pparg Tlr2 Ltf Cd36 Tac1 Igha Rab11fip5 Ifng Zc3h12a Ifi205 Trim15 Gimap5 Klri2 Adamts5 Ighg2c Fosl1 Slamf1 Ighg2b Wfdc17 Pde12 Rnase2b Irf4 Lyz1 Rnf19b Mfhas1 Lgr4 Colec11 Nfe2l2 Rnase1 Otop1 Cdc42ep4 Il10 Crk Rab1a Ssc5d Txk Ccl4 Pvr Ccl22 Cxcl2 Csnk1a1 Lbp Klrk1 Rnf125 Rab20 Arid5a Klre1 Usp38 Lep Gsn Vamp3 Bcl10 Prf1 Klrc1 Slc30a1 Cd2 St…
GOBP_LONG_CHAIN_FATTY_ACID_TRANSPORT	0.00220704	0.0273018	0.431708	-0.470236	-1.75481	55	Acsl1 Pparg Fabp3 Plin2 Cd36 Pla2g2d Fabp4 Slc27a2 Lhcgr Irs2 Drd4 Slc27a1
GOBP_NECROPTOTIC_SIGNALING_PATHWAY	0.00483541	0.047465	0.285313	-0.738284	-1.75531	9	Ripk1 Fas Fasl Tnf Ripk3
GOBP_CYTOKINE_MEDIATED_SIGNALING_PATHWAY	1.37445e-07	8.69526e-06	0.690132	-0.357741	-1.75609	407	Klf6 Il6 Acsl1 Nfkbia Pparg Tnfrsf17 Ifng Il22ra2 Ackr1 Fosl1 Ripk1 Egr1 Otop1 Ugcg Txk Ccl4 Ccl22 Cxcl2 Stat4 Lep Ackr3 Ccdc3 Il4 Spata2 Cxcl10 Ccl3 Il1a Cxcl1 Il5 Ccl2 Il17a Rnf185 Rabgef1 Il12rb2 Gab1 Ccl11 Il27ra Myd88 Ccl7 Il4ra Smad4 Il15 Il1rl1 Ccl24 Ppp2cb Il12b Card14 Tollip Cxcl9 Csf1 Stat3 Ccl9 Gfi1 Ccl5 Il2rb Slit3 Rnf113a2 Ccl6 Il2rg Sirt1 Nfkbiz Ifngr1 Csf2 Il6ra Il9r Ube2k Osm Ptpn…
GOBP_VESICLE_FUSION_WITH_GOLGI_APPARATUS	0.00483541	0.047465	0.285313	-0.738638	-1.75616	9	Vti1a Bet1 Sec22b Yipf7 Vti1b Uso1 Stx5a
GOBP_NEGATIVE_REGULATION_OF_VASCULAR_ASSOCIATED_SMOOTH_MUSCLE_CELL_PROLIFERATION	0.00407056	0.0420423	0.297233	-0.521167	-1.75732	34	Pparg Prkg1 Il10 Mef2c Cnn1 Mfn2 Pten Drd4 Pdcd4 Myocd Rgs5 Gstp2 Gstp1 Gna13 Adipoq Sod2 Tpm1 Rhoa Cav1
GOBP_RESPONSE_TO_REACTIVE_OXYGEN_SPECIES	3.05212e-05	0.000872679	0.557332	-0.389325	-1.76028	184	Ucp3 Nr4a3 Il6 Tnfaip3 Fos Ppargc1b Smpd3 Cd36 Jun Plk3 Ripk1 Nfe2l2 Crk Rhob Cyp11a1 Oser1 Kpna4 Pawr Sqstm1 Casp6 Adcyap1r1 Aqp1 Gch1 Lrrk2 Ppp2cb Prdx1 Mmp2 Pink1 Lck Casp3 Prdx3 Mmp3 Sirt1 Pdgfra Rnf146 Sod1 Kdm6b Hgf Edn1 Akt1 Mapk8 Rela
GOBP_POSITIVE_REGULATION_OF_CHEMOKINE_PRODUCTION	0.00113853	0.0165566	0.45506	-0.440978	-1.76039	79	Il6 Tlr2 Lpl Ifng Egr1 Lbp Il4 Il17a Nod2 Myd88 Il4ra Tlr4 Il1rl1 Ccl5 Il6ra Tnf Ccn1 P2ry2 Postn Ticam2 Tnfsf4 Tirap Mbp Il17f Il1b Clec7a
HALLMARK_MYC_TARGETS_V1	5.38885e-05	0.00141254	0.557332	-0.38791	-1.7622	192	Ifrd1 Mrpl9 Etf1 Odc1 Eif4g2 Psmc6 Ube2e1 Eif2s2 Hnrnpc Dek Psmd8 Orc2 Eif3j1 Hspe1 Prdx3 Ddx21 Pabpc4 Cct2 Slc25a3 Tomm70a Pwp1 Psma7 Eif4e Cct4 Rad23b Cox5a Nap1l1 Acp1 Hddc2 Cnbp Psmd7 Hsp90ab1 Prdx4 Ctps Gspt1 Psma2 Vbp1 Iars Tra2b Mrps18b Psma1 Cops5 Psmb2 Psmd1 Syncrip Abce1 Pcna Psma6 Hdgf Ywhae Tcp1 Eif2s1 Usp1 Rps3 Npm1 Psmd14 Cct5 Hspd1 Snrpd3 Serbp1 Prpf31 Psmc4 Rpl22 Eef1b2 Vdac3 Eif4…
GOBP_REGULATION_OF_T_CELL_ACTIVATION	1.5249e-07	9.49751e-06	0.690132	-0.360813	-1.76241	387	Il6 Hsp90aa1 Cd28 Cd40lg Hsph1 Btn1a1 Ifng Zc3h12a Gimap5 Ccr7 Icos Pla2g2d Tbx21 Cd83 Slamf1 Smad7 Hspb1 Ctla4 Lax1 Ccr6 Sox4 Cd209e Lep Adora2a Pawr Bcl10 Dtx1 Btnl2 Tigit Il4 Prkcq Cd209b H2-Eb2 Il1a Ptpn22 Ccl2 Cd209d Crtam H2-Ob Cd209c Nfkbid Cd209a H2-DMb2 Il4ra Zc3h12d Il15 Il12b Cd5 Fas Cd80 Pten Dusp3 Sit1 Ccl5 Tnfsf9 Lck Casp3 Cd47 Il2rg Nfkbiz Ildr2 Btla Wnt10b Ptpn2 Lat Irf1 Pck1 Zeb1…
REACTOME_INTERLEUKIN_17_SIGNALING	0.00107509	0.0158784	0.45506	-0.46653	-1.76415	59	Fos Jun Ppp2ca Nod2 Dusp7 Nod1 Ppp2cb Map3k8 Dusp3 Nfkb1 Vrk3 Ubc Atf1 Tab2 Mapk8 Dusp4 Map2k3 Mapkapk2 Traf6 Rps6ka5
GOBP_POSITIVE_REGULATION_OF_OSTEOCLAST_DIFFERENTIATION	0.00321816	0.0358366	0.335069	-0.514634	-1.76437	37	Fos Ppargc1b Ifng Klf10 Tmem64 Ccl3 Il17a Il12b Csf1 Ccl9 Ccl5 Tnf Nedd9 Gpr68
GOBP_SKELETAL_MUSCLE_ORGAN_DEVELOPMENT	1.1916e-05	0.000403111	0.593325	-0.386504	-1.76447	200	Atf3 Btg2 Rcan1 Fos Maff Egr1 Popdc2 Bves Fxr1 Mef2c Rbfox1 Myod1 Cacna1s Crhr2 Eomes Vgll2 Nras Klhl41 Nr4a1 Mstn Myf6 Actn3 Mylpf Hoxd9 Acta1 Pitx2 Myoz1 Mylk2 Smyd1 Hivep3 Ankrd1 Popdc3 Adrb2 Meox2 Cops2 Foxp2 Vrk3 Wnt10b Des Wt1 Gtf3c5 Egr2 Foxn2 Ryr1 Emd Akirin1 Myocd Pdlim3 Barx2 Ankrd2 Hoxd10 Skil Pitx1 Ppp3cb Rbm24 Klf5 Usp2 Klhl40 Myhas Asb2 Rb1 Kras Myf5 Snw1 Mbnl1 Tcf21 Mettl21c Pax5 H…
GOBP_RESPONSE_TO_LIPOTEICHOIC_ACID	0.00461936	0.0460918	0.291091	-0.7204	-1.76458	10	Tlr2 Cd36 Lbp Cd14 Tlr4 Rela Tirap
GOBP_ICOSANOID_METABOLIC_PROCESS	0.000699674	0.0113109	0.477271	-0.430057	-1.76466	92	Tlr2 Fcer1a Cyp2j9 Cyp2e1 Dpep1 Ces2g Cyp4a10 Ptgs2 Gpx4 Cyp2d10 Tlr4 Acox1 Plaa Cyp2ab1 Sirt1 Akr1c18 Ptges3 Gstp3 Fads1 Edn1 Cyp1b1 Prg3 Gstp2 Alox15 Il1b Alox12e Gstp1 Gpx1 Akr1c14 Akr1cl Cyp2f2 Fabp5 Pnpla8 Ptges Ptgis Cyp2b19 Syk Ggt5
GOBP_RESPONSE_TO_LIPID	1.2989e-10	1.45958e-08	0.826657	-0.345505	-1.76476	703	Pdk4 Il6 Pde4b Dnaja1 Zfp36 Klf4 Igkj1 Tnfaip3 Nfkbia Pparg Taf7 Scd4 Ppargc1b Tlr2 Ltf Cyp24a1 Lpl Cd36 Ifng Zc3h12a Ccr7 Ces1f Htr7 Csn1s1 Lipa Tek Zfp36l2 Dab2 Errfi1 Sox9 Pim1 Il10 Pln Fam107a Zfp36l1 Mef2c Cxcl2 Myod1 Lbp Acaca Zfp703 Klrk1 Trim63 Arid5a Gdap2 Bcl10 Cry1 Ptger2 Cd14 Nos1 Nr4a1 Ptger4 Mstn Cxcl10 Hadhb Il1a Ptpn22 Cxcl1 Fosl2 Ccl2 Il17a Il12rb2 Plscr1 Ptgs2 Nrip1 Aqp1 Nod2 Sp…
REACTOME_ASSEMBLY_OF_THE_PRE_REPLICATIVE_COMPLEX	0.00092141	0.0140853	0.477271	-0.438272	-1.76525	83	Anapc10 Psmc6 Ube2e1 Kpna1 Psmd8 Orc2 Psmd11 Psmd6 Ubc Psma7 Psma3 Psmb7 Psmd7 Anapc5 Psmb1 Psma2 Psmc2 Psma1 Psmb2 Psmc1 Psmd1 Psmd13 Psma6 Ubb Psme3 Psmb4 Psma5 Psmd14 Psmc4 Psmd12 Psmd4 Psmd3 Anapc16 Psmb5 Psmd10 Psma4 Psmd2 Psmc3 Psmb6 Psmb3 Psmc5
GOBP_POSITIVE_REGULATION_OF_MAST_CELL_ACTIVATION	0.00430219	0.0436438	0.291091	-0.532138	-1.76566	32	Nr4a3 Il13 Gata2 Fcer1a Il4 Il4ra Cd226 BC053393 Ms4a2 Gab2 Crhr1
GOBP_REGULATION_OF_CELL_KILLING	0.000104367	0.00246628	0.538434	-0.411382	-1.76624	128	Il13 Ifng Gimap5 Klri2 Crk Pvr Klrk1 Klre1 Lep Prf1 Klrc1 Il4 Fcer2a Cxcl1 Klrb1c Ccl2 Crtam Sh2d1a Muc4 Raet1e Cfh Il12b Cd226 Klrc2 Klrd1 Klri1 Clec12b Stap1 Cd1d1 Gimap3 Ppp3cb Pik3r6 Klrb1f Cd160 Hsp90ab1 Clec7a Mill1 Il7r Klrb1b Ripk3 H2-Q10 H2-Q1 Cyrib Bcl2l1 Igf2 H2-M9 H2-M2 Klrc3 Stat5a Stx7 F2rl1 Syk Bcl2l11 Pomc Serpinb9b
GOBP_REGULATION_OF_NEUTROPHIL_MIGRATION	0.00194473	0.0247818	0.45506	-0.478868	-1.76674	52	Tlr2 Ccr7 Tnfaip6 Lbp Pawr Ptger4 Il1a Nod2 Myd88 Rac3 Ptger3 Mpp1 Edn1 Xcl1 Tirap Ccl21a Il1b Fut4 C5ar1 Dapk2 Rac2 Dpp4 Il23a Selenok Jam3 Rac1 Ccl19 Dysf Cd74 Slit2 Thbs4 Camk1d
GOBP_NEGATIVE_REGULATION_OF_ADENYLATE_CYCLASE_ACTIVATING_G_PROTEIN_COUPLED_RECEPTOR_SIGNALING_PATHWAY	0.00515085	0.0494547	0.274717	-0.686509	-1.76716	12	Pde4b Grk5 Ptger3 Atp2b4
GOBP_POSITIVE_REGULATION_OF_MACROPHAGE_CHEMOTAXIS	0.00521376	0.0497801	0.265217	-0.563936	-1.76774	25	Ccr7 Slamf1 Mstn Ccl2 Csf1 Ccl5 Akirin1 Rarres2 Ccl21a
GOBP_CELLULAR_EXTRAVASATION	0.000613922	0.0102869	0.477271	-0.44513	-1.76823	77	Sele Selp Crk Lep Pawr Ptger4 Ccl2 Trim55 Lyve1 Il27ra Madcam1 Ccl5 Cd47 Itgb7 Ptger3 Pecam1 Tnf Icam1 Ptafr Golph3 Ccr2 Ccl21a Vcam1 Ripk3 Bcr Fer Spn Sirpa Rock1 Fut4 Itga1
GOBP_THYMIC_T_CELL_SELECTION	0.00486618	0.0475926	0.274717	-0.564716	-1.77019	25	Cd28 Ccr7 Srf Fas Atg5 Ptpn2 Cd1d1 Cd3d Itpkb Zap70 Cd3g Cd3e Spn Card11 Dock2
GOBP_POSITIVE_REGULATION_OF_PHOSPHOLIPASE_ACTIVITY	0.00178932	0.0232815	0.45506	-0.499646	-1.77077	43	Sele Txk Adcyap1r1 Plaa Itk Ccl5 Lpar1 Pdgfra Ms4a2 Dlc1 Ccn1 Htr2a Ptafr Arf4 Flt1 Gna13 Gpr55 Arhgap6 Fgf2 Ang2 Cd86 Marcks Arl1 Ang Hpca
GOBP_CELLULAR_RESPONSE_TO_REACTIVE_OXYGEN_SPECIES	9.88745e-05	0.0023538	0.538434	-0.409807	-1.77195	135	Il6 Tnfaip3 Fos Ppargc1b Smpd3 Cd36 Jun Ripk1 Nfe2l2 Rhob Oser1 Pawr Sqstm1 Aqp1 Gch1 Lrrk2 Prdx1 Mmp2 Pink1 Prdx3 Mmp3 Sirt1 Pdgfra Rnf146 Sod1 Kdm6b Hgf Edn1 Akt1 Mapk8 Rela Atg7 Cyp1b1
GOBP_POSITIVE_REGULATION_OF_LEUKOCYTE_MEDIATED_IMMUNITY	5.58789e-05	0.00145125	0.557332	-0.397746	-1.7722	167	Il6 Cd28 Ifng Gimap5 Klri2 Tbx21 Slamf1 Ighg2b Fcer1a Pvr Klrk1 Arid5a Klre1 Klrc1 Il4 Fcer2a Cxcl1 Klrb1c Ccl2 Crtam Sh2d1a Nod2 Raet1e Il12b Cd226 Shld3 Klrc2 Ddx21 Klrd1 Klri1 Tnf Stap1 Cd1d1 Nlrp3 C3 Gimap3 Ptafr Ticam2 Tnfsf4 Xcl1 Cd160 Ddx1 Il1b Clec7a Mill1 Traf6 Exosc3 Cd24a H2-Q10 H2-Q1 Cyrib H2-M9 Hspd1 Lta H2-M2 Shld2 Klrc3 Stat5a Stx7 F2rl1
GOBP_T_CELL_ACTIVATION	1.07684e-09	1.00603e-07	0.788187	-0.351073	-1.77356	580	Il6 Hsp90aa1 Cd28 Cd40lg Hsph1 Btn1a1 Ifng Zc3h12a Gimap5 Ccr7 Icos Pla2g2d Tbx21 Cd83 Slamf1 Smad7 Irf4 Lipa Zfp36l2 Srf Egr1 Ctsl Hspb1 Txk Ctla4 Zfp36l1 Lax1 Ccr6 Sox4 Sh2d2a Stat4 Gadd45g Cd209e Lep Gsn Adora2a Pawr Bcl10 Eomes Dtx1 Btnl2 Ptger4 Tigit Il4 Prkcq Gimap1 Cd209b H2-Eb2 Il1a Ptpn22 Fosl2 Ccl2 Cd209d Crtam Bcl2a1d H2-Ob Cd209c Nfkbid Cd209a H2-DMb2 Il4ra Zc3h12d Il15 Wwp1 Il12b Cd5…
GOBP_POSITIVE_REGULATION_OF_B_CELL_ACTIVATION	0.000718394	0.0115554	0.477271	-0.435047	-1.77366	89	Il6 Cd28 Cd40lg Il13 Ifng Tbx21 Il10 Mef2c Il4 Il5 Ighm Nod2 Tlr4 Irs2 Cd320 Shld3 Ighd Il2rg Gpr183 Cd27 Ppp2r3c Tnfsf4 Akirin2 Tirap
GOBP_POSITIVE_REGULATION_OF_T_HELPER_2_CELL_DIFFERENTIATION	0.00380445	0.0400877	0.326352	-0.804876	-1.77376	7	Il6 Il4ra Nlrp3 Tnfsf4
GOBP_CELL_FATE_DETERMINATION	0.00465517	0.0462356	0.279866	-0.545426	-1.77408	29	Ntf3 Prox1 Gata2 Mef2c Myod1 Lbx1 Sox17 Ebf2 Cdc42 Isl1 Wnt1 Hes1
GOBP_UNSATURATED_FATTY_ACID_METABOLIC_PROCESS	0.00052127	0.00906525	0.477271	-0.437731	-1.77437	86	Scd4 Cyp2j9 Cyp2e1 Ces2g Cyp4a10 Ptgs2 Gpx4 Cyp2d10 Acox1 Plaa Cyp2ab1 Sirt1 Scd1 Akr1c18 Scd3 Ptges3 Gstp3 Fads1 Edn1 Cyp1b1 Gstp2 Alox15 Il1b Alox12e Gstp1 Gpx1 Akr1c14 Akr1cl Cyp2f2 Fabp5
REACTOME_PYRUVATE_METABOLISM_AND_CITRIC_ACID_TCA_CYCLE	0.00187268	0.0241898	0.45506	-0.491886	-1.77513	47	Pdk4 Dlat Pdhb Idh2 Pdha1 Sucla2 Adhfe1 Cs Dld Pdhx Pdp1 Ppard Hagh Sdhb Me3 Sdhd Suclg1 Me1 Idh3g Pdpr Vdac1 Idh3b
HALLMARK_REACTIVE_OXIGEN_SPECIES_PATHWAY	0.00136589	0.0189604	0.45506	-0.489971	-1.77515	48	Txnrd1 Junb Srxn1 Gpx4 Prdx1 Msra Ftl1 Oxsr1 Sod1 Glrx Mgst1 Ndufa6 Atox1 Ndufs2 Lamtor5 Pdlim1 Mbp Prdx4 Lsp1 Gclm Sod2 Hhex Sbno2
GOBP_INFLAMMATORY_RESPONSE_TO_WOUNDING	0.0041301	0.0423745	0.297233	-0.535081	-1.77543	32	Il6 Pparg Il1a Il17a Abi3bp Cfh Tlr4 Stat3 Nfkbiz Tnf Clec10a Ccr2 Siglecg Cd24a
GOBP_REGULATION_OF_IMMUNOGLOBULIN_PRODUCTION	0.000200126	0.00420919	0.518848	-0.42819	-1.7761	100	Il6 Cd28 Tnfaip3 Cd40lg Il13 Ifng Tbx21 Il10 Il4 Il5 Ighm Il27ra Mzb1 Il4ra Shld3 Zpbp2 Tnf Cd27 Tnfsf4 Xcl1 Cd22 Siglecg Cd37 Traf6 Exosc3 Ephb2 H2-Q10 H2-Q1 H2-M9 Dnajb9 Cd86 H2-M2 Vpreb3 Shld2
GOBP_NEGATIVE_REGULATION_OF_MUSCLE_HYPERTROPHY	0.00398918	0.0414364	0.407018	-0.520713	-1.77694	36	Pparg Errfi1 Trim63 Ctdp1 Mstn Smad4 Lmna Yy1 Atp2b4 Tomm70a Pi16 Rgs4 Akap1 Cav3
GOBP_NEUTROPHIL_MIGRATION	8.24469e-05	0.0020165	0.538434	-0.415402	-1.77706	125	Pde4b Tlr2 Ifng Ccr7 Tnfaip6 Ccl4 Ccl22 Cxcl2 Lbp Pawr Ptger4 Cxcl10 Ccl3 Il1a Cxcl1 Ccl2 Dpep1 Nod2 Ccl11 Myd88 Ccl7 Rac3 Ccl24 Cxcl9 Ccl9 Ccl5 Ptger3 Ccl6 Pecam1 Mpp1 Spp1 Edn1 Xcl1 Pf4 Wdr1 Edn3 Tirap Irak4 Ccl21a Il1b
GOBP_REGULATION_OF_CARDIAC_MUSCLE_ADAPTATION	0.00424982	0.0433112	0.303779	-0.725623	-1.77737	10	Pparg Errfi1 Lmna Atp2b4
GOBP_GLYCEROL_3_PHOSPHATE_METABOLIC_PROCESS	0.00334759	0.0367482	0.344521	-0.747691	-1.77768	9	Gpd1 Gpd1l Gpat3 Gpam Gk
GOBP_RESPONSE_TO_FATTY_ACID	0.00284091	0.0331281	0.35482	-0.507108	-1.77795	41	Pdk4 Scd4 Tlr2 Lpl Cd36 Zc3h12a Sox9 Tlr4 Ppp5c Scd1 Akr1c18 Scd3
GOBP_POSITIVE_REGULATION_OF_CHEMOKINE_C_X_C_MOTIF_LIGAND_2_PRODUCTION	0.0052102	0.0497757	0.269842	-0.646914	-1.77807	15	Lpl Tlr4 Ccl5 Tnf Ccn1 Postn Tirap Mbp
GOBP_STRESS_ACTIVATED_PROTEIN_KINASE_SIGNALING_CASCADE	4.59044e-06	0.000178132	0.610527	-0.379467	-1.77831	247	Dusp1 Dnaja1 Zfp36 Gadd45b Zc3h12a Slamf1 Stradb Mfhas1 Dab2 Errfi1 Ripk1 Crk Zfp36l1 Gadd45g Crhr2 Lep Gsn Ptger4 Il1a Ptpn22 Nod2 Myd88 Nod1 Xdh Lrrk2 Tlr4 Prdx1 Hdac3 Qars Fas Dusp3 Dusp16 Bmp2 Igfbp6 Nfkb1 Map4k1 Tnf Per1 Nrbp1 Sfrp2 Zfp622 Gstp3 Hgf Rell2 Cd27 Cdc42 Sh3rf3 Sfrp5 Akt1 Lyn Mapk8 Klhl31 Map2k3 Ccr2 Hipk3 Dact1 Tirap Mapkapk2 Fgd4 Gstp2 Irak4 Mdfic Ccl21a Trib1 Il1b Clec7a Traf6…
GOBP_CONNECTIVE_TISSUE_REPLACEMENT	0.0051039	0.049111	0.274717	-0.6739	-1.77961	13	Klf6 Pparg Il1a Abi3bp Clec10a
GOBP_B_CELL_ACTIVATION_INVOLVED_IN_IMMUNE_RESPONSE	0.000580133	0.00984388	0.477271	-0.433701	-1.77961	92	Il6 Cd28 Tnfaip3 Cd40lg Ifng Tbx21 Il10 Ccr6 Il4 Nbn Il27ra Tlr4 Shld3 Nfkbiz Gpr183 Itm2a Bcl3 Swap70 Dock11 Tnfsf4 Batf Mfng Cd19 Ada Plcl2 Exosc3
GOBP_INTERLEUKIN_17_PRODUCTION	0.00188704	0.0243166	0.45506	-0.497994	-1.78044	45	Il6 Tlr2 Ifng Arid5a Prkcq Nod2 Il27ra Myd88 Il15 Tlr4 Il12b Osm Ccn1 Slc7a5 Ddit3 Tnfsf4
GOBP_INTERLEUKIN_2_PRODUCTION	0.000448988	0.00803428	0.498493	-0.44899	-1.78081	76	Pde4b Cd28 Zfp36 Tnfaip3 Tbx21 Cd83 Irf4 Pawr Btnl2 Prkcq Il1a Fosl2 Cd247 Nod2 Cd1d1 Sftpd Clec2i Cd34 Tnfsf4 Ccr2 Il17f Il1b Gpam Clec7a Traf6 Stoml2 Cd3e
REACTOME_TRIF_MEDIATED_PROGRAMMED_CELL_DEATH	0.00334759	0.0367482	0.344521	-0.749009	-1.78081	9	Ripk1 Cd14 Tlr4 Ly96 Ticam2 Casp8 Ripk3
GOBP_REGULATION_OF_T_CELL_RECEPTOR_SIGNALING_PATHWAY	0.00167943	0.0222296	0.45506	-0.488897	-1.78096	49	Ccr7 Lipa Pawr Bcl10 Btnl2 Ptpn22 Sh2d1a Usp46 Cd226 Dusp3 Lck Ptpn2 Btn2a2 Tespa1 Rela Sla2 Cd160 Trat1 Ubash3a Ada Rps3 Card11 Cd300a Thy1 Cyld Elf1 Cblb Malt1 Nectin2 Laptm5 Lilrb4b
GOBP_T_HELPER_2_CELL_CYTOKINE_PRODUCTION	0.00481455	0.0473181	0.279866	-0.626642	-1.78104	17	Il6 Tbx21 Il4 Fosl2 Il31ra Nlrp3 Xcl1
GOBP_POSITIVE_REGULATION_OF_PODOSOME_ASSEMBLY	0.00478293	0.0471515	0.285313	-0.692091	-1.78153	12	Il5 Csf2 Tnf Mapk8 Fscn1 Arpc2 Rhoa
GOBP_MYOSIN_FILAMENT_ORGANIZATION	0.00453258	0.0454077	0.297233	-0.778565	-1.78163	8	Tcap Actr3 Ttn Rap1gds1 Eef2k Tmod1
GOBP_VITAMIN_D_BIOSYNTHETIC_PROCESS	0.00334759	0.0367482	0.344521	-0.749505	-1.78199	9	Ifng Gfi1 Nfkb1 Tnf Cyp2r1
GOBP_NUCLEOSIDE_BISPHOSPHATE_METABOLIC_PROCESS	0.000345877	0.00653101	0.498493	-0.429793	-1.78213	99	Pdk4 Acsl1 Dlat Acot1 Pdhb Slc25a16 Acot2 Ehhadh Acaca Pdha1 Sucla2 Acly Mpc1 Cs Acot9 Dld Mpc2 Pdhx Fasn Tdo2 Gpat4 Acsm5 Acss2 Mvd Hmgcl Pank3 Acot10 Csl Pmvk Acaa2 Mlycd Gpam Acacb Acsl6 Ces1d Coasy Acot3 Suclg1 Nudt7
GOBP_REGULATION_OF_LYMPHOCYTE_MEDIATED_IMMUNITY	1.5191e-05	0.00049514	0.593325	-0.389548	-1.78221	204	Il6 Cd28 Ifng Gimap5 Klri2 Tbx21 Slamf1 Ighg2b Smad7 Crk Fcer1a Pvr Klrk1 Arid5a Klre1 Lep Klrc1 Il4 Fcer2a Klrb1c Crtam Sh2d1a Muc4 Nod2 Il27ra Raet1e Il12b Cd226 Shld3 Svep1 Klrc2 Cd80 Klrd1 Klri1 Tnf Clec12b Cd1d1 Nlrp3 C3 Gimap3 Ppp3cb Cd96 Tnfsf4 Pik3r6 Xcl1 Klrb1f Cd160 Ccr2 Cr2 Il1b Mill1 Traf6 Il4i1 Il7r Exosc3 Klrb1b Cd24a Clec4g Ripk3 H2-Q10 Spn H2-Q1 Cyrib Igf2 H2-M9 Hspd1 Lta
GOBP_REGULATION_OF_CORE_PROMOTER_BINDING	0.00342401	0.0372767	0.344521	-0.80925	-1.7834	7	Klf4 Ifng
GOBP_REGULATION_OF_RESPONSE_TO_REACTIVE_OXYGEN_SPECIES	0.00388027	0.0405937	0.31828	-0.728938	-1.78549	10	Cd36 Nfe2l2 Adcyap1r1 Gch1 Sesn3 Epor
GOBP_NEGATIVE_REGULATION_OF_CARDIAC_MUSCLE_ADAPTATION	0.00453258	0.0454077	0.297233	-0.780358	-1.78573	8	Pparg Errfi1 Lmna Atp2b4
GOBP_GRANULOCYTE_MIGRATION	4.08831e-05	0.00112299	0.557332	-0.405251	-1.78581	153	Pde4b Tlr2 Ifng Ccr7 Slamf1 Tnfaip6 Ccl4 Ccl22 Cxcl2 Lbp Pawr Ptger4 Mstn Il4 Cxcl10 Ccl3 Il1a Cxcl1 Ccl2 Il17a Dpep1 Nod2 Ccl11 Myd88 Ccl7 Rac3 Ccl24 Cxcl9 Csf1 Ccl9 Ccl5 Ptger3 Ccl6 Pecam1 Mpp1 Spp1 Akirin1 Edn1 Xcl1 Rarres2 Pf4 Wdr1 Edn3 Tirap Irak4 Ccl21a Il1b
GOBP_DEFENSE_RESPONSE	1.29191e-19	4.51299e-17	1.14219	-0.336398	-1.78661	1571	Il6 Orm1 Wfdc3 Jchain Selp Nepn Hsp90aa1 Orm2 Ighg3 Cd28 Zfp36 Wap Klf4 Tnfaip3 Cd40lg Nfkbia Pparg Slc18a2 Tlr2 Ltf Il13 Lpl Cd36 Tac1 Igha Rab11fip5 Ifng Zc3h12a Jun Ifi205 Trim15 Gimap5 Klri2 Ccr7 Adamts5 Ighg2c Il22ra2 Ackr1 Pla2g2d Fosl1 Slamf1 Ighg2b Socs3 Tnfaip6 Wfdc17 Pde12 Rnase2b Irf4 Lyz1 Lipa Rnf19b Nampt Mfhas1 Lgr4 Colec11 Ripk1 Nfe2l2 Rnase1 Otop1 Cdc42ep4 Il10 Crk Rab1a Ssc5d Txk…
GOBP_PLATELET_DERIVED_GROWTH_FACTOR_RECEPTOR_SIGNALING_PATHWAY	0.00111273	0.0163442	0.45506	-0.467266	-1.78701	62	Nr4a3 Csrnp1 Zfand5 Tiparp Smpd3 Gab1 Bcar1 Pten Pdgfra Ptpn2 Ptgir Myocd Ift20 Txnip Nrp1 Lox Pdgfb Pdap1 Adipoq Arid5b Bcr Fer
REACTOME_RESPIRATORY_ELECTRON_TRANSPORT	0.000421982	0.00764469	0.498493	-0.440944	-1.78739	86	Coq10b Cox16 Etfdh Etfa Ndufb6 Ndufa1 Ndufa6 Ndufs4 Cox5a Ndufb1 Ndufs2 Ndufv1 Cox7a2l Ndufs5 Uqcrc2 Uqcrh Uqcrq Uqcrb Ndufv2 Uqcrfs1 Ndufc2 Cox7b Ndufa7 Ndufa12 Ndufa4 Cox6b1 Ndufs6 Ndufaf5 Ndufa10 Cox4i1 Ndufb5 Cycs Ndufb9 Ndufb3 Taco1 Surf1 Cyc1 Lrpprc Ecsit Ndufb8 Etfb Ndufa2 Uqcrc1 Uqcr10 Cox8a Cox14 Ndufa5 Ndufs1 Coq10a Ndufb10 Ndufaf4 Nubpl Ndufs7 Ndufb7 Ndufaf2 Ndufs8 Ndufs3 Ndufa3 Ndufa8…
GOBP_NEGATIVE_REGULATION_OF_STRESS_ACTIVATED_PROTEIN_KINASE_SIGNALING_CASCADE	0.00178133	0.0232151	0.45506	-0.495346	-1.78762	47	Dusp1 Dnaja1 Ptpn22 Hdac3 Qars Dusp3 Dusp16 Per1 Sfrp2 Gstp3 Sfrp5 Akt1 Klhl31 Hipk3 Dact1 Gstp2 Gstp1 Sirpa Itch Cdc42se1 Taok3 Pafah1b1 Map3k20 F2rl1 Cyld Mecom
GOBP_ENDOTHELIAL_CELL_APOPTOTIC_PROCESS	0.000852664	0.0132895	0.477271	-0.47275	-1.78767	59	Tnfaip3 Cd40lg Angptl4 Il13 Tek Nfe2l2 Col4a3 Il10 Gata2 Il4 Ndnf Kdr Fasl Akr1c18 Pdcd4 Tnf Serpine1 Icam1 Cdh5 Id1 Hipk1 Cd160
GOBP_SEQUESTERING_OF_TRIGLYCERIDE	0.00463623	0.0461584	0.285313	-0.629217	-1.78836	17	Abhd5 Pparg Plin2 Lpl Cidea Tnf Pnpla2
GOBP_REGULATION_OF_MYELOID_CELL_DIFFERENTIATION	3.79086e-06	0.000149302	0.627257	-0.387882	-1.78844	220	Zfp36 Nfkbia Fos Ppargc1b Lif Ifng Jun Klf10 Tnfaip6 Tmem64 Ripk1 Gpr171 Gata2 Zfp36l1 Mef2c Lep Csf3 Il4 Rab7b Ccl3 Lmo2 Il5 Il17a Inpp4b Il12b Meis2 Fas Ets1 Csf1 Stat3 Ccl9 Ccl5 Leo1 Ptpn2 Zbtb46 Hmgb3 Tal1 Tnf Tfe3 Cib1 Ikzf1 Itpkb Rnf41 Hspa9 Tjp2 Lyn Eif6 Nedd9 Gpr68 Clec2i Cd4 Fbn1 Tob2 Hoxb8 Lox Klf13 Cebpb Trib1 Rb1 Traf6 Twist2 Fbxw7 Rbm15 Car2 Lrrc17 Acvr2a Gm12248 Adipoq Smap1 Casp8 G…
GOBP_LYMPHOCYTE_CHEMOTAXIS	0.00137262	0.0189979	0.45506	-0.484798	-1.78862	52	Ccr7 Ccl4 Ccl22 Cxcl10 Ccl3 Ccl2 Ccl11 Ccl7 Ccl24 Msmp Ccl9 Ccl5 Ccl6 Gpr183 Oxsr1 Nedd9 Cxcr3 Xcl1 Cxcl14 Ccr2 Cxcl16 Ccl21a Cyp7b1
GOBP_STRIATED_MUSCLE_TISSUE_DEVELOPMENT	1.4264e-06	6.34925e-05	0.643552	-0.378286	-1.78906	272	Ifrd1 Myh11 Prox1 Smad7 Srf Pim1 Popdc2 Bves Pln Alpk2 Mef2c Fhod3 Xirp1 Myod1 S1pr1 Tcap Smad1 Maml1 Ctdp1 Rpl3l Jph2 Pitx2 Xirp2 Sik1 Neb Tbx5 Mylk2 Smad4 Csrp3 Hdac3 Gja5 Ankrd1 Lrrc10 Lmna Pten Ttn Bmp2 Nrap Atg5 Cacybp Col14a1 Myo18b Actn2 Sirt1 Myl2 Yy1 Pdgfra Wt1 Kdm6b Myocd Edn1 Bvht Cdc42 Tomm70a Sgcg Isl1 Nog Actc1 Nr3c1 Adamts9 Pi16 Atg7 Rgs4 AW551984 Rbpj Ift20 Myh7 Aldh1a2 Zfpm2 Epor…
GOBP_ENDOSOME_TO_LYSOSOME_TRANSPORT_VIA_MULTIVESICULAR_BODY_SORTING_PATHWAY	0.00501882	0.048466	0.274717	-0.640024	-1.78907	16	Chmp1b Chmp2b Ubxn6 Chmp4b Vcp Chmp5 Vps4b Vps4a Chmp2a
GOBP_REGULATION_OF_NUCLEAR_TRANSCRIBED_MRNA_POLY_A_TAIL_SHORTENING	0.00467122	0.0463059	0.285313	-0.651119	-1.78963	15	Btg2 Zfp36 Tob1
GOBP_POSITIVE_REGULATION_OF_HUMORAL_IMMUNE_RESPONSE	0.00498931	0.0482971	0.274717	-0.611281	-1.79069	19	Gimap5 Ccr7 Fcer2a Il17a Nod2 Tnf C3 Gimap3 C6 Il17f Il1b
REACTOME_INTERFERON_GAMMA_SIGNALING	0.00498931	0.0482971	0.274717	-0.611754	-1.79208	19	Ifng Socs3 Ifngr1 Ptpn2 Camk2a Sumo1 Ybx1 Socs1
GOBP_VESICLE_BUDDING_FROM_MEMBRANE	0.000398702	0.0073053	0.498493	-0.451962	-1.7926	76	Arfgap3 Rab1a Cul3 Tbc1d20 Sec24d Chmp4b Vapa Sec24a Vapb Snx3 Trappc8 Golph3 Chmp5 Trappc10 Pef1 Dnm1 Vps4a Trappc6b Trappc2l Pdcd6 Sar1b Prkci Trim72 Trappc13 Sec23a Ap3s1 Sec13 Golph3l Arf1 Sec23b Sar1a Gbf1 Sec16b Sec24b Rilp Trappc11 Ap2m1 Sec31a Wasl Trappc3 Insig1 Slc2a4 Trappc6a Trappc4
REACTOME_TRANSCRIPTIONAL_REGULATION_BY_RUNX2	0.000828315	0.0129856	0.477271	-0.467187	-1.79322	63	Sox9 Psmc6 Smad1 Psmd8 Smad4 Psmd11 Ppm1d Psmd6 Ubc Psma7 Psma3 Psmb7 Psmd7 Psmb1 Psma2 Psmc2 Psma1 Psmb2 Psmc1 Psmd1 Psmd13 Psma6 Ubb Psme3 Psmb4 Psma5 Psmd14 Psmc4 Psmd12 Psmd4 Psmd3 Psmb5 Psmd10 Psma4 Psmd2 Psmc3 Psmb6 Psmb3 Psmc5
GOBP_POSITIVE_REGULATION_OF_PROTEIN_IMPORT_INTO_NUCLEUS	0.00137262	0.0189979	0.45506	-0.486052	-1.79325	52	Il6 Hsp90aa1 Ifng Zc3h12a Tek Chp2 Lep Prkcq Bag3 Ptpn22 Ptgs2 Hdac3
GOBP_POSITIVE_REGULATION_OF_INTERLEUKIN_6_PRODUCTION	0.00010904	0.0025551	0.538434	-0.427547	-1.79329	108	Il6 Tlr2 Lpl Cd36 Ifng Lbp Arid5a Crhr2 Lep Rab7b Il17d Il1a Il17a Nod2 Spon2 Myd88 Nod1 Tlr4 Stat3 Pten Tnfsf9 Il6ra Tnf Ccn1 Il36g Isl1 Rela Ptafr Ticam2 Tnfsf4 Akirin2 Tirap Mbp Il17f Il1b Clec7a Traf6
REACTOME_SEALING_OF_THE_NUCLEAR_ENVELOPE_NE_BY_ESCRT_III	0.00440529	0.0445772	0.291091	-0.584564	-1.79377	23	Tubb2a Chmp2b Tubb2b Spast Chmp4b Vps4a Tuba1c Tubb6 Chmp2a Tubb4a
GOBP_REGULATION_OF_EXECUTION_PHASE_OF_APOPTOSIS	0.00445474	0.0449038	0.291091	-0.612462	-1.79415	19	Zc3h12a Cidea Bcl10 Fap Dlc1 Cxcr3 Sirt2 Pak2 Trp53bp2 Rffl Bcl2l1 Ptgis Dffa
GOBP_SECOND_MESSENGER_MEDIATED_SIGNALING	9.89068e-07	4.74341e-05	0.643552	-0.37787	-1.7942	283	Selp Npr1 Rcan1 Kcnc2 Gucy1a2 Cd36 Ccr7 Chp1 Gpr3 Ccr10 Prkg1 Sox9 Mafa Pln Fcer1a Ccr6 Chp2 Ccr8 Ppp3cc Casq2 Crhr2 Casq1 Ackr3 Nos1 Ptger4 Irag1 Actn3 Adcyap1r1 Ppp3r1 Cxcr5 Aqp1 Lhcgr Myoz1 Ndnf Nucb2 Gnai1 Lrrk2 Cdc34 Kdr Gucy1a1 Ube2b Stimate Drd4 Pde3a Nr5a2 Ptger3 Lpar1 Rasd1 Rapgef2 Mt1 Tmem100 Pdgfra Lat Rcan2 3425401B19Rik Mt2 Cdh13 Tnf Atp2b4 Ptbp1 Pde11a Atf1 Cib1 Edn1 Ednrb Nfatc1 Dr…
GOBP_RESPONSE_TO_PROTOZOAN	0.00129662	0.0181969	0.45506	-0.498931	-1.79436	46	Il6 Ifng Irf4 Il10 Nras Il4 Tgtp2 Myd88 Il4ra Il12b Gbp11 Gbp4 Bcl3 Nkg7 Pf4 Trbv13-3 Batf Tspan32 Cd37
GOBP_REGULATION_OF_LEUKOCYTE_DIFFERENTIATION	2.13273e-07	1.26086e-05	0.690132	-0.371745	-1.79472	340	Il6 Hsp90aa1 Cd28 Cd40lg Fos Ppargc1b Lif Ifng Zc3h12a Jun Gimap5 Ccr7 Klf10 Tbx21 Cd83 Tnfaip6 Smad7 Zfp36l2 Tmem64 Ripk1 Il10 Hspb1 Gata2 Ctla4 Zfp36l1 Ccr6 Sox4 Dtx1 Il4 Ccl3 Il5 Crtam Il17a Inpp4b Nfkbid Il4ra Il15 Il12b Fas Csf1 Ccl9 Ccl5 Tnfsf9 Lck Il2rg Nfkbiz Wnt10b Ptpn2 Zbtb46 Hmgb3 Irf1 Tal1 Tnf Pck1 Flt3 Zeb1 Fgl2 Btn2a2 Tfe3 Jak3 Cd1d1 Cd27 Ikzf1 Itpkb Tespa1 Actl6a Ppp2r3c Rnf41 Nlr…
GOBP_POSITIVE_REGULATION_OF_MONOCYTE_DIFFERENTIATION	0.00213991	0.0266767	0.431708	-0.754861	-1.79473	9	Jun Zfp36l1 Csf1 Cd4
GOBP_ISOTYPE_SWITCHING_TO_IGG_ISOTYPES	0.00446828	0.0449597	0.291091	-0.622787	-1.79483	18	Cd28 Ifng Tbx21 Il4 Il27ra
REACTOME_UB_SPECIFIC_PROCESSING_PROTEASES	1.98592e-05	0.000605535	0.57561	-0.404711	-1.7949	161	Nfkbia Birc3 Smad7 Ripk1 Psmc6 Smad1 Psmd8 Smad4 Suds3 Psme4 Usp13 Adrb2 Polb Pten Psmd11 Taf9b Rnf146 Psmd6 Usp16 Ubc Usp3 Rhot1 Tomm70a Cdc25a Psma7 Mat2b Psma3 Snx3 Siah2 Psmb7 Usp2 Psmd7 Psmb1 Traf6 Psma2 Psmc2 Psma1 Psmb2 Psmc1 Psmd1 Psmd13 Psma6 Ubb Axin2 Psme3 Psmb4 Psma5 Usp7 Psmd14 Foxo4 Psmc4 Psmd12 Vdac3 H2ac20 Psmd4 Vdac1 Psmd3 Usp15 Psma8 Mul1 Myc Axin1 Cyld Psmb5 Psmd10 Psma4 Psmd2 …
REACTOME_MAPK_TARGETS_NUCLEAR_EVENTS_MEDIATED_BY_MAP_KINASES	0.00467857	0.0463501	0.279866	-0.558634	-1.79778	28	Fos Jun Ppp2ca Dusp7 Ppp2cb Dusp3 Vrk3 Atf1 Mapk8 Dusp4 Mapkapk2 Rps6ka5
GOBP_MUSCLE_ORGAN_DEVELOPMENT	1.54442e-07	9.54514e-06	0.690132	-0.371961	-1.79828	343	Atf3 Btg2 Il6 Rcan1 Fos Lif Tmem182 Prox1 Smad7 Maff Egr1 Popdc2 Gsc Tcf23 Bves Fxr1 Mef2c Rbfox1 Myod1 Mylk Cacna1s S1pr1 Crhr2 Tcap Eomes Vgll2 Nras Klhl41 Nr4a1 Mstn Myf6 Lbx1 Actn3 Mylpf Rpl3l Jph2 Hoxd9 Acta1 Pitx2 Xirp2 Smtnl1 Myoz1 Unc45b Fhl1 Mylk2 Tcf15 Smad4 Smyd1 Csrp3 Hivep3 Ankrd1 Popdc3 Lmna Adrb2 Meox2 Ttn Ky Bmp2 Col3a1 Cops2 Foxp2 Vrk3 Sirt1 Myl2 Coprs Wnt10b Des Wt1 Gtf3c5 Egr2 …
GOBP_POSITIVE_REGULATION_OF_MACROPHAGE_DERIVED_FOAM_CELL_DIFFERENTIATION	0.00419249	0.042883	0.303779	-0.680985	-1.79832	13	Lpl Cd36 Prkch Csf1 Csf2
REACTOME_UCH_PROTEINASES	0.000629021	0.0104688	0.477271	-0.446554	-1.7986	83	Psmc6 Psmd8 Psme4 Psmd11 Yy1 Uchl5 Ino80c Psmd6 Ubc Actl6a Psma7 Psma3 Uchl3 Psmb7 Psmd7 Actg1 Psmb1 Psma2 Psmc2 Psma1 Psmb2 Psmc1 Psmd1 Psmd13 Psma6 Ubb Psme3 Psmb4 Psma5 Psmd14 Psmc4 Psmd12 H2ac20 Psmd4 Psmd3 Psma8 Mcrs1 Psmb5 Ino80b Psmd10 Psma4 Psmd2 Psmc3 Psmb6 Psmb3 Uchl1 Psmc5
GOBP_ADENYLATE_CYCLASE_ACTIVATING_ADRENERGIC_RECEPTOR_SIGNALING_PATHWAY_INVOLVED_IN_HEART_PROCESS	0.0020837	0.0261823	0.431708	-0.817122	-1.80075	7	Pde4b Pln Nos1 Atp2b4
GOBP_CELL_ACTIVATION	9.72472e-16	2.17037e-13	1.01754	-0.343908	-1.80094	1097	Nr4a3 Il6 Igkj5 Mrgprb1 Selp Hsp90aa1 Cd28 Tnfaip3 Cd40lg Hsph1 Mrgprb2 Pparg Btn1a1 Mrgprx2 Slc18a2 Tlr2 Il13 Tac1 Igkc Ifng Zc3h12a Jun Gimap5 Ccr7 Icos Pla2g2d Tbx21 Cd83 Slamf1 Mmrn1 Smad7 Irf4 Lipa Nampt Mfhas1 Zfp36l2 Prkg1 Slc6a4 Srf Egr1 Ctsl Il10 Hspb1 Gata2 Nfil3 Txk Fcer1a Ctla4 Zfp36l1 Lax1 Mef2c Ccr6 Sox4 Lbp Klrk1 Sh2d2a Stat4 Klre1 Gadd45g Cd209e Jund Lep Gsn Adora2a Pawr Bcl10 Prf…
GOBP_ALPHA_BETA_T_CELL_ACTIVATION	1.79808e-05	0.000566298	0.57561	-0.394584	-1.80297	202	Il6 Cd28 Hsph1 Ifng Zc3h12a Gimap5 Ccr7 Pla2g2d Tbx21 Cd83 Smad7 Irf4 Ctsl Txk Ccr6 Stat4 Gadd45g Adora2a Eomes Ptger4 Il4 Prkcq Gimap1 Ptpn22 Fosl2 Crtam Nfkbid Il4ra Il15 Il12b Rora Itk Stat3 Cd80 Il2rg Nfkbiz Il6ra Btla Gpr183 Irf1 Jak3 Cd1d1 Itpkb Bcl3 Nlrp3 Gimap3 Gpr18 Tnfsf4 Nkg7 Xcl1 Cd160 Batf Ccr2 Zap70 Cebpb Socs1 Ada Relb Stoml2 Cd3e Cd24a Nkap Ly9 Clec4g Cd274 H2-Q10 Spn H2-Q1 Itch H…
GOBP_NEGATIVE_REGULATION_OF_MAPK_CASCADE	1.09295e-05	0.000377689	0.593325	-0.401716	-1.80392	176	Atf3 Dusp1 Dusp26 Dnaja1 Klf4 Pparg Lif Ptprr Dusp2 Dab2 Cnksr3 Errfi1 Lax1 Dusp5 Dusp29 Ptpn22 Dusp7 Smad4 Tlr4 Inpp5k Dusp27 Hdac3 Qars Dusp8 Pten Dusp3 Dusp16 Bmp2 Pik3cb Dusp13 Vrk3 Synj2bp Ptpn2 Per1 Btn2a2 Sfrp2 Gstp3 Itgb1bp1 Rnf149 Sfrp5 Akt1 Lyn Dok2 Klhl31 Dusp4 Hipk3 Dact1 Ranbp9 Gstp2 Tnip1 Il1b Efna1 Cav3 Gstp1 Spry1 Tbc1d10c
GOBP_POSITIVE_REGULATION_OF_MYELOID_LEUKOCYTE_DIFFERENTIATION	0.000668184	0.0109006	0.477271	-0.460957	-1.80453	71	Fos Ppargc1b Lif Ifng Jun Klf10 Tmem64 Ripk1 Zfp36l1 Ccl3 Il5 Il17a Il12b Csf1 Ccl9 Ccl5 Tnf Ikzf1 Nedd9 Gpr68 Cd4 Trib1 Rb1 Traf6 Car2
REACTOME_TOLL_LIKE_RECEPTOR_4_TLR4_CASCADE	0.000118442	0.00273454	0.538434	-0.426131	-1.80511	116	Nfkbia Fos Birc3 Jun Ube2d3 Ripk1 Lbp Cd14 Ppp2ca N4bp1 Nod2 Dusp7 Nod1 Tlr4 Ppp2cb Map3k8 Nfkbib Dusp3 Nfkb1 Vrk3 Tank Ubc Atf1 Tab2 Sftpd Mapk8 Ly96 Rela Ticam2 Nkiras2 Nfkb2 Dusp4 Map2k3 Tirap Mapkapk2 Dnm1 Traf6 Rps6ka5
REACTOME_RESPIRATORY_ELECTRON_TRANSPORT_ATP_SYNTHESIS_BY_CHEMIOSMOTIC_COUPLING_AND_HEAT_PRODUCTION_BY_UNCOUPLING_PROTEINS	7.58303e-05	0.00187753	0.538434	-0.431186	-1.80564	107	Ucp3 Coq10b Cox16 Etfdh Etfa Ndufb6 Atp5e Ndufa1 Ndufa6 Ndufs4 Cox5a Atp5pb Ndufb1 Ndufs2 Ndufv1 Cox7a2l Ndufs5 Uqcrc2 Uqcrh Uqcrq Ucp2 Uqcrb Ndufv2 Uqcrfs1 Ndufc2 Cox7b Atp5k Ndufa7 Ndufa12 Ndufa4 Cox6b1 Ndufs6 Ndufaf5 Ndufa10 Cox4i1 Ndufb5 Atp5b Cycs Ndufb9 Ndufb3 Taco1 Surf1 Cyc1 Lrpprc Ecsit Ndufb8 Atp5g3 Etfb Ndufa2 Uqcrc1 Atp5c1 Pm20d1 Uqcr10 Cox8a Cox14 Atp5d Ndufa5 Ndufs1 Coq10a Atp5h Atp…
GOBP_POSITIVE_REGULATION_OF_VASCULOGENESIS	0.00385958	0.0404341	0.31828	-0.718809	-1.80645	11	Rap1a Asb4 Kdr Rapgef2 Tmem100 Cd34 Ramp2 Rin2
GOBP_VASCULAR_ENDOTHELIAL_GROWTH_FACTOR_PRODUCTION	0.000917834	0.0140598	0.477271	-0.523989	-1.80789	38	Il6 Atf4 Il1a Ccl2 Ptgs2 Rora Sulf1 Il6ra Tnf Isl1 C3 Rela Hpse Cyp1b1 Ccr2 Flt1 Il1b
GOBP_VOLUNTARY_SKELETAL_MUSCLE_CONTRACTION	0.000960392	0.0145252	0.477271	-0.860713	-1.80795	6	Atp2a1 Actn3 Synm Mylk2 Tnnt1 Myh7
REACTOME_MACROAUTOPHAGY	0.000130312	0.00297864	0.518848	-0.426233	-1.80808	117	Tubb2a Chmp2b Atg3 Arl13b Sqstm1 Rragc Dync1li1 Rheb Gabarapl1 Tubb2b Mfn2 Pink1 Atg5 Prkaa2 Mfn1 Atg4c Map1lc3b Chmp4b Ubc Uvrag Tomm70a Gabarapl2 Atg13 Atg7 Rraga Lamtor5 Lamtor3 Gabarap Rragd Wdr45 Wdr45b Rb1cc1 Tuba1c Dynll2 Tubb6 Ulk1 Ubb Wipi2 Atg4b Rragb Tomm5 Atg14 Chmp2a Lamtor1 Wipi1 Tubb4a Map1lc3a
GOBP_CELLULAR_RESPONSE_TO_LIPID	3.69548e-09	3.10904e-07	0.774939	-0.362134	-1.80929	503	Pdk4 Il6 Pde4b Dnaja1 Zfp36 Tnfaip3 Nfkbia Taf7 Ppargc1b Ltf Lpl Cd36 Ifng Zc3h12a Ces1f Zfp36l2 Dab2 Sox9 Pim1 Il10 Fam107a Zfp36l1 Mef2c Cxcl2 Myod1 Lbp Acaca Zfp703 Klrk1 Trim63 Arid5a Bcl10 Cry1 Ptger2 Cd14 Ptger4 Mstn Cxcl10 Hadhb Il1a Ptpn22 Cxcl1 Ccl2 Il17a Plscr1 Nrip1 Aqp1 Nod2 Spon2 Myd88 Plscr2 Gnai1 Gch1 Vdr Cfh Tlr4 Il12b Litaf Hnrnpk Abcb4 Rora Plaa Cxcl9 Ankrd1 Ppp5c Nfkbib Mmp2 Cd…
GOBP_HUMORAL_IMMUNE_RESPONSE	8.82473e-06	0.000310295	0.593325	-0.395149	-1.80948	206	Wfdc3 Jchain Ighg3 Wap Ltf Tac1 Igha Ifng Gimap5 Ccr7 Ighg2c Ighg2b Wfdc17 Colec11 C7 Mef2c Ccl22 Cxcl2 Cxcl10 Fcer2a Cxcl1 Ighm Il17a Sh2d1a Nod2 Spon2 Ccl11 Cfh Svep1 C1s2 Cxcl9 Cfp Wfdc18 Cfi Rnase4 Gpr183 Tnf Fcna Tfe3 Ighe Bcl3 Ppp2r3c C3 Gimap3 Slpi C1s1 Serping1 Rarres2 Pf4 Rbpj Cxcl14 Ccr2 Nts C6 Ifne Cr2 Rpl30 Ccl21a Il17f C4b Il1b Cd37 Rnase6 Gata6 Cxcl3
GOBP_MULTIVESICULAR_BODY_ORGANIZATION	0.00378651	0.0399763	0.31828	-0.671199	-1.81013	14	Chmp1b Chmp2b Chmp4b Chmp5 Rab11a Vps4b Vps4a Chmp2a
GOBP_REGULATION_OF_LEUKOCYTE_ADHESION_TO_VASCULAR_ENDOTHELIAL_CELL	0.00192032	0.0245878	0.45506	-0.536846	-1.81019	34	Sele Il6 Selp Klf4 Pawr Ets1 Tnf Icam1 Rela Ptafr Ccr2 Ccl21a Traf6
REACTOME_RAB_REGULATION_OF_TRAFFICKING	8.31989e-05	0.0020318	0.538434	-0.429028	-1.81031	114	Rab1a Rab18 Dennd4a Rab6a Ccz1 Rab5a Rab7b Tbc1d15 Arf6 Rabgef1 Dennd6a Rab7 Rab3ip Gdi2 Map1lc3b Rab9 Tbc1d13 Tbc1d14 Tbc1d24 Akt1 Gabarapl2 Dennd2a Trappc8 Dennd5a Trappc10 Rab21 Rinl Gabarap Mon1a Rab8b Rab11a Rab35 Tbc1d10c Trappc6b Trappc2l Ulk1 Rab11b Rab8a Tbc1d17 Ywhae Trappc13 Rin2 Rab4a
GOBP_POSITIVE_REGULATION_OF_MONOOXYGENASE_ACTIVITY	0.00327586	0.0362285	0.335069	-0.556621	-1.8105	29	Ifng Fgf23 Fcer2a Nod1 Gch1 Vdr Pik3cb Tnf Nus1 Akt1 Scarb1 Kras Il1b
GOBP_SEROTONIN_SECRETION	0.0041226	0.0423298	0.303779	-0.647751	-1.81067	16	Slc18a2 Htr7 Slc6a4 Fcer1a Crhr2
GOBP_REGULATION_OF_DEFENSE_RESPONSE	4.45231e-13	7.45251e-11	0.932595	-0.352801	-1.81088	761	Il6 Nepn Hsp90aa1 Cd28 Zfp36 Tnfaip3 Nfkbia Pparg Tlr2 Ltf Il13 Lpl Cd36 Tac1 Ifng Zc3h12a Ifi205 Trim15 Gimap5 Klri2 Ccr7 Il22ra2 Pla2g2d Fosl1 Ighg2b Socs3 Tnfaip6 Irf4 Mfhas1 Lgr4 Ripk1 Nfe2l2 Otop1 Il10 Crk Txk Fxr1 Fcer1a Pvr Napepld Fabp4 Mef2c Csnk1a1 Lbp Klrk1 Rnf125 C2cd4b Klre1 Usp38 Lep Adora2a Bcl10 Klrc1 Cd14 Ptger4 Il4 Spata2 Ilrun Rab7b Hspa8 Casp6 Ccl3 Cma1 Ptpn22 Cxcl1 Ppp2ca Arf…
REACTOME_REGULATION_OF_IFNG_SIGNALING	0.00190025	0.0244086	0.45506	-0.761861	-1.81137	9	Ifng Socs3 Ifngr1 Ptpn2 Sumo1 Socs1
REACTOME_PENTOSE_PHOSPHATE_PATHWAY	0.00346336	0.0376284	0.335069	-0.685946	-1.81142	13	Rpia Taldo1 Prps1 Pgd Rbks Tkt Pgm2 Rpe
REACTOME_CTLA4_INHIBITORY_SIGNALING	0.00372077	0.0394253	0.31828	-0.604709	-1.81247	21	Ctla4 Ppp2ca Ppp2r5a Ppp2cb Cd80 Lck Akt1 Lyn Ppp2r5c Yes1 Cd86 Ptpn11 Ppp2r5b Ppp2r5e
GOBP_INTERLEUKIN_1_PRODUCTION	0.000108168	0.00254115	0.538434	-0.427443	-1.81321	117	Il6 Tnfaip3 Tlr2 Lpl Cd36 Ifng Zc3h12a Ccr7 Errfi1 Egr1 Hspb1 Ptger4 Ccl3 Il17a Nod2 Panx1 Myd88 Nod1 Tlr4 Hdac3 Ighd Stat3 Tnf Gbp5 Ccn1 Gstp3 Serpinb1a Nlrp3 Isl1 Rela
GOBP_VIRAL_BUDDING	0.00339589	0.0371215	0.335069	-0.629248	-1.81345	18	Vps37b Chmp1b Chmp2b Tsg101 Chmp4b Chmp5 Vps4b Vps4a
GOBP_NEGATIVE_REGULATION_OF_CYSTEINE_TYPE_ENDOPEPTIDASE_ACTIVITY	0.000248653	0.00500702	0.498493	-0.45209	-1.81478	81	Il6 Klf4 Ltf Hspa1b Plaur Adora2a Nr4a1 Csn2 Dpep1 Ptgs2 Bcl2a1d Aqp1 Ddx3x Sfn Il9r Tnf Sfrp2 Hgf Akt1 Siah2 Dnajb6 Caap1 Fcmr Fnip1 Lamtor5 Pak2 Cst7 Rffl Map2k5
GOBP_MYELOID_LEUKOCYTE_ACTIVATION	1.39266e-06	6.25101e-05	0.643552	-0.387311	-1.81631	250	Nr4a3 Mrgprb1 Mrgprb2 Pparg Mrgprx2 Slc18a2 Tlr2 Il13 Ifng Jun Gimap5 Slamf1 Irf4 Nampt Mfhas1 Il10 Gata2 Fcer1a Lbp Klrk1 Jund Bcl10 Snap23 Ndrg1 Il4 Fcer2a Rabgef1 Plscr1 Myd88 Plscr2 Il4ra Lrrk2 Il15 Tlr4 Il1rl1 Cd226 Rora Ccl5 Adgrf5 Tnfsf9 Pi4k2a Ifngr1 Csf2 BC053393 Lat Ms4a2 Tnf Stap1 Clu Cd1d1 Ighe Gab2 Gimap3 Lyn Ptafr Stx11 Rbpj Crhr1 Batf Prg3 Ccr2 Tspan32 Scnn1b Cnr1 Sucnr1 Cd37 Traf6…
GOBP_REGULATION_OF_TRANSCRIPTION_FROM_RNA_POLYMERASE_II_PROMOTER_IN_RESPONSE_TO_OXIDATIVE_STRESS	0.00272934	0.0321858	0.431708	-0.793987	-1.81692	8	Cd36 Atf4 Epas1 Ankrd2
REACTOME_CDK_MEDIATED_PHOSPHORYLATION_AND_REMOVAL_OF_CDC6	0.000567055	0.00965255	0.477271	-0.464206	-1.81725	71	Anapc10 Psmc6 Ube2e1 Psmd8 Psme4 Psmd11 Psmd6 Ubc Psma7 Psma3 Psmb7 Psmd7 Anapc5 Psmb1 Psma2 Psmc2 Psma1 Psmb2 Psmc1 Psmd1 Psmd13 Psma6 Ubb Psme3 Psmb4 Psma5 Psmd14 Psmc4 Psmd12 Psmd4 Psmd3 Psma8 Anapc16 Psmb5 Psmd10 Psma4 Psmd2 Psmc3 Psmb6 Psmb3 Psmc5
GOBP_ANTIBACTERIAL_HUMORAL_RESPONSE	0.00076308	0.0122253	0.477271	-0.465174	-1.81732	70	Wfdc3 Jchain Ighg3 Wap Ltf Tac1 Igha Ighg2c Ighg2b Wfdc17 Ighm Nod2 Spon2 Wfdc18 Rnase4 Ighe Slpi
GOBP_REGULATION_OF_LIPID_LOCALIZATION	1.87173e-05	0.000580011	0.57561	-0.409116	-1.81774	163	Abhd5 Acsl1 Nfkbia Pparg Fabp3 Plin2 Lpl Cd36 Tac1 Zc3h12a Abca8a Cidea Ces1f Dab2 Ehd1 Lep Cry1 Dbi Il1a Lrat Hilpda Retn Nucb2 Irs2 Abcb4 Mfn2 Fasl Sirt1 Abca8b Ptpn2 Pnpla2 Ppard Spp1 Tnfrsf11a P2ry2 Edn1 C3 Nus1 Akt1 Sec24a Pltp Scarb1 Crhr1 Eepd1 Pcsk9 Hbp1 Il1b Acacb Abcg4 Scp2 Ren1 Adipoq Sar1b Nr1h3 Acsl6 Ces1d
HALLMARK_TGF_BETA_SIGNALING	0.00102541	0.0152992	0.45506	-0.490949	-1.81814	53	Ppp1r15a Ube2d3 Klf10 Junb Tgif1 Smad7 Ppm1a Wwtr1 Smad1 Bmp2 Serpine1 Skil Nog Id1
GOBP_MACROPHAGE_DIFFERENTIATION	0.000601306	0.0101496	0.477271	-0.481006	-1.81889	59	Lif Tlr2 Ifng Ripk1 Gata2 Fosl2 Myd88 Il15 Tlr4 Il1rl1 Csf1 Sirt1 Csf2 Ptpn2 Zbtb46 Ighe Nr3c1 Cd4 Trib1 Rb1 Socs1 Nrros Eif2ak1 Ucp2 Adipoq Casp8
GOBP_G_PROTEIN_COUPLED_RECEPTOR_SIGNALING_PATHWAY_INVOLVED_IN_HEART_PROCESS	0.0041226	0.0423298	0.303779	-0.650962	-1.81964	16	Pde4b Pln Nos1 Atp2b4 Edn1 Cdc42 Rap1gds1
GOBP_REGULATION_OF_T_HELPER_17_CELL_DIFFERENTIATION	0.0020175	0.0254468	0.431708	-0.621212	-1.81978	19	Zc3h12a Tbx21 Smad7 Ccr6 Il4 Nfkbid Nfkbiz Nlrp3
GOBP_REGULATION_OF_NATURAL_KILLER_CELL_MEDIATED_IMMUNITY	0.000265862	0.00526774	0.498493	-0.459768	-1.82009	75	Gimap5 Klri2 Crk Pvr Klrk1 Klre1 Lep Klrc1 Klrb1c Crtam Sh2d1a Il12b Cd226 Klrc2 Klrd1 Klri1 Clec12b Gimap3 Cd96 Pik3r6 Klrb1f Cd160 Klrb1b H2-Q10 H2-Q1 Igf2 H2-M9 H2-M2 Klrc3 Stat5a Dpp4 Serpinb9b Clnk Gfer Rasgrp1 Clec2d Lamp1 Nectin2
GOBP_POSITIVE_REGULATION_OF_NATURAL_KILLER_CELL_MEDIATED_IMMUNITY	0.000770806	0.0123128	0.477271	-0.489838	-1.82036	54	Gimap5 Klri2 Pvr Klrk1 Klre1 Klrc1 Klrb1c Crtam Sh2d1a Il12b Cd226 Klrc2 Klrd1 Klri1 Gimap3 Cd160 H2-Q10 H2-Q1 H2-M9 H2-M2 Klrc3 Stat5a Dpp4 Clnk Rasgrp1 Lamp1 Nectin2 Stat5b Slamf6 H2-T3 Il18rap Cadm1
GOBP_CELLULAR_RESPONSE_TO_CADMIUM_ION	0.00334802	0.0367482	0.335069	-0.593429	-1.82097	23	Fos Jun Gsn Slc39a8 Mt1 Mt2 Akt1 Mapk8 Sumo1
REACTOME_APC_C_CDH1_MEDIATED_DEGRADATION_OF_CDC20_AND_OTHER_APC_C_CDH1_TARGETED_PROTEINS_IN_LATE_MITOSIS_EARLY_G1	0.0002353	0.00478612	0.518848	-0.463424	-1.82225	73	Anapc10 Psmc6 Ube2e1 Psmd8 Psme4 Psmd11 Psmd6 Ubc Psma7 Psma3 Psmb7 Psmd7 Anapc5 Rb1 Psmb1 Psma2 Psmc2 Psma1 Psmb2 Psmc1 Psmd1 Psmd13 Psma6 Ubb Psme3 Psmb4 Psma5 Psmd14 Psmc4 Psmd12 Psmd4 Psmd3 Psma8 Anapc16 Psmb5 Psmd10 Psma4 Psmd2 Psmc3 Psmb6 Pttg1 Psmb3 Psmc5
GOBP_MYELOID_CELL_ACTIVATION_INVOLVED_IN_IMMUNE_RESPONSE	9.26446e-05	0.0022286	0.538434	-0.439318	-1.82226	100	Nr4a3 Mrgprb1 Mrgprb2 Mrgprx2 Slc18a2 Il13 Ifng Slamf1 Gata2 Fcer1a Lbp Snap23 Il4 Rabgef1 Myd88 Il4ra Pi4k2a Lat Ms4a2 Tnf Ighe Gab2 Lyn Ptafr Stx11 Crhr1 Ccr2 Scnn1b Sucnr1
GOBP_CARDIAC_MUSCLE_ADAPTATION	0.00329232	0.0363105	0.335069	-0.56632	-1.82252	28	Pparg Errfi1 Mef2c Tcap Smad1 Smad4 Lmna Bmp2 Atp2b4 Klf15 Myh7 Gata6
REACTOME_HSF1_DEPENDENT_TRANSACTIVATION	0.00317181	0.0355301	0.344521	-0.594202	-1.82335	23	Dnajb1 Hsp90aa1 Hspa1a Hspa1b Hspa8 Hspa1l Ptges3 Camk2a
GOBP_NEGATIVE_REGULATION_OF_OXIDOREDUCTASE_ACTIVITY	0.00443196	0.0447344	0.407018	-0.588172	-1.82352	24	Il13 Gzma Gfi1 Nfkb1 Atp2b4 Gla Aoc3 Etfbkmt Cnr1 Cav3 Gstp1 Mt3 Oxa1l Eng Cav1
GOBP_FC_RECEPTOR_SIGNALING_PATHWAY	0.00172226	0.0226659	0.45506	-0.623212	-1.82564	19	Nr4a3 Rap1a Cd247 Pten Lck Cd47 Myo1g Pigr
REACTOME_ENDOSOMAL_SORTING_COMPLEX_REQUIRED_FOR_TRANSPORT_ESCRT	0.0018556	0.0240272	0.45506	-0.553826	-1.82573	31	Vps37b Chmp2b Ubap1 Tsg101 Vps36 Chmp4b Ubc Stam Chmp5 Vta1 Vps4b Vps4a Ubb Chmp2a Vps37a Snf8
GOBP_POSITIVE_REGULATION_OF_LIPID_METABOLIC_PROCESS	2.91649e-05	0.000844824	0.57561	-0.415539	-1.82617	151	Nr4a3 Abhd5 Pparg Fabp3 Sh3glb1 Angptl4 Sorbs1 Smpd3 Ifng Chp1 Ces1f Tek Dab2 Dbi Ccdc3 Il1a Ptgs2 Nod2 Eef1a2 Nucb2 Irs2 Slc45a3 Adgrf5 Pdgfra Slc27a1 Lpgat1 Tnf Pck1 Pnpla2 Ccn1 Ppard Pcx Kat2b Htr2a Epha8 Mlx Akt1 Lyn Scarb1 Sirt2 Cd19 Mlycd Flt1 Ccl21a Il1b Gpam Abcg4 Scp2 C1qtnf2 Sec14l2 Adipoq Nr1h3 Ces1d
GOBP_POSITIVE_REGULATION_OF_MYELOID_CELL_DIFFERENTIATION	5.18312e-05	0.00136761	0.557332	-0.435215	-1.82935	111	Fos Ppargc1b Lif Ifng Jun Klf10 Tmem64 Ripk1 Gata2 Zfp36l1 Lep Csf3 Rab7b Ccl3 Il5 Il17a Il12b Ets1 Csf1 Stat3 Ccl9 Ccl5 Tal1 Tnf Ikzf1 Nedd9 Gpr68 Cd4 Trib1 Rb1 Traf6 Car2 Acvr2a Gm12248 Smap1 Casp8
REACTOME_METABOLISM_OF_POLYAMINES	0.000781939	0.0124161	0.477271	-0.488535	-1.82956	56	Odc1 Azin1 Psmc6 Psmd8 Psme4 Sat1 Psmd11 Psmd6 Psma7 Psma3 Psmb7 Psmd7 Psmb1 Psma2 Psmc2 Psma1 Psmb2 Psmc1 Psmd1 Psmd13 Psma6 Psme3 Psmb4 Psma5 Psmd14 Psmc4 Psmd12 Psmd4 Psmd3 Psma8 Oaz3 Psmb5 Psmd10 Psma4 Psmd2 Psmc3 Psmb6 Psmb3 Psmc5
GOBP_SKELETAL_MUSCLE_CELL_DIFFERENTIATION	0.000333922	0.00637268	0.498493	-0.453206	-1.82983	84	Atf3 Btg2 Fos Maff Egr1 Mef2c Rbfox1 Myod1 Eomes Klhl41 Nr4a1 Mstn Myf6 Mylk2 Smyd1 Hivep3 Ankrd1 Cops2 Gtf3c5 Egr2 Foxn2 Emd Akirin1 Myocd Barx2 Ankrd2 Rbm24 Klf5 Klhl40 Asb2 Rb1 Kras Myf5 Snw1 Pax5 Hdac9 Uqcc2 Six1 Tbx1 Cited2
REACTOME_ACTIVATION_OF_APC_C_AND_APC_C_CDC20_MEDIATED_DEGRADATION_OF_MITOTIC_PROTEINS	0.000223039	0.00457649	0.518848	-0.462638	-1.83145	75	Anapc10 Psmc6 Ube2e1 Psmd8 Psme4 Psmd11 Psmd6 Ubc Psma7 Psma3 Psmb7 Psmd7 Anapc5 Psmb1 Psma2 Psmc2 Psma1 Psmb2 Psmc1 Psmd1 Psmd13 Psma6 Ubb Psme3 Psmb4 Psma5 Psmd14 Psmc4 Psmd12 Psmd4 Psmd3 Psma8 Anapc16 Psmb5 Psmd10 Psma4 Psmd2 Psmc3 Psmb6 Pttg1 Psmb3 Psmc5
GOBP_FEVER_GENERATION	0.00306527	0.0348591	0.35482	-0.679258	-1.83187	14	Il1a Ptgs2 Ccl5 Ptger3 Tnf Tnfrsf11a Ednrb Cnr1 Il1b Il1rn Ptges
GOBP_REGULATION_OF_NCRNA_TRANSCRIPTION	0.000275156	0.00542513	0.498493	-0.445994	-1.83235	94	Klf4 Pparg Fos Jun Fosl1 Sox9 Srf Egr1 Il10 Gata2 Myod1 Smad1 Smad4 Ets1 Stat3 Bmp2 Nfkb1 Yy1 Wt1 Tnf Ppard Myocd Atoh8 Pwp1 Rela Nr3c1 Klf5 Ctcf Pdgfb Nfatc4 Gata6
GOBP_POSITIVE_REGULATION_OF_P38MAPK_CASCADE	0.0019708	0.0249858	0.431708	-0.574316	-1.83264	27	Gadd45b Zc3h12a Mfhas1 Gadd45g Lep Gsn Xdh Bmp2 Rell2 Ccr2 Il1b Map3k3
GOBP_REGULATION_OF_ACUTE_INFLAMMATORY_RESPONSE	0.000485063	0.00849997	0.498493	-0.477562	-1.83305	63	Il6 Pparg Tac1 Ccr7 Pla2g2d Ighg2b Fcer1a C2cd4b Il4 C2cd4a Ptgs2 Ccl5 Ptger3 Tnf Tnfrsf11a Ednrb Nlrp3 C3 Aoc3 Cnr1 Il1b Gstp1 H2-Q10 Spn H2-Q1 H2-M9 H2-M2 Ptges
GOBP_GRANULOCYTE_MACROPHAGE_COLONY_STIMULATING_FACTOR_PRODUCTION	0.00243108	0.0295276	0.431708	-0.667259	-1.83399	15	Fcer1a Il17d Fosl2 Il12b Isl1 Il17f Il1b Syk Il23a Rasgrp1
GOBP_REGULATION_OF_LEUKOCYTE_MEDIATED_IMMUNITY	7.82005e-07	3.87841e-05	0.659444	-0.388372	-1.83423	270	Il6 Cd28 Tlr2 Il13 Ifng Gimap5 Klri2 Tbx21 Slamf1 Ighg2b Smad7 Crk Gata2 Fcer1a Pvr Klrk1 Arid5a Klre1 Lep Klrc1 Il4 Fcer2a Cxcl1 Klrb1c Ccl2 Crtam Sh2d1a Rabgef1 Muc4 Nod2 Il27ra Il4ra Raet1e Tlr4 Il12b Cd226 Shld3 Svep1 Klrc2 Cd80 Ddx21 Klrd1 Klri1 Ms4a2 Tnf Clec12b Jak3 Stap1 Cd1d1 Nlrp3 Gab2 C3 Gimap3 Lyn Ptafr Ticam2 Ppp3cb Cd96 Tnfsf4 Pik3r6 Xcl1 Klrb1f Cd160 Crhr1 Ccr2 Cr2 Ddx1 Il1b Clec7a…
REACTOME_PD_1_SIGNALING	0.00165666	0.0220473	0.45506	-0.626548	-1.83542	19	H2-Eb2 Cd247 Lck Trbv16 Cd3d Pdcd1lg2 Cd4 Cd3g Cd3e Cd274 Ptpn11 H2-Aa Trbc2 H2-Ab1 H2-Eb1 Trav16
GOBP_NATURAL_KILLER_CELL_MEDIATED_IMMUNE_RESPONSE_TO_TUMOR_CELL	0.00360849	0.0387599	0.431708	-0.695131	-1.83568	13	Pvr Klrk1 Klre1 Crtam Il12b Cd226 Nkg7 Cd160
GOBP_LEUKOCYTE_ADHESION_TO_VASCULAR_ENDOTHELIAL_CELL	0.000832577	0.0130396	0.477271	-0.497616	-1.83591	52	Sele Il6 Selp Klf4 Lep Pawr Slc39a8 Madcam1 Ets1 Itgb7 Tnf Icam1 Rela Ptafr Golph3 Ccr2 Ccl21a Traf6 Vcam1 Spn Rock1 Fut4 Lrg1 Rhoa
GOBP_POSITIVE_REGULATION_OF_RESPONSE_TO_EXTERNAL_STIMULUS	7.47896e-12	9.69188e-10	0.875325	-0.362251	-1.8368	612	Il6 Nepn Hsp90aa1 Ntf3 Cd28 Tnfaip3 Nfkbia Tlr2 Ltf Lpl Cd36 Tac1 Ifng Ifi205 Trim15 Gimap5 Klri2 Ccr7 Fosl1 Slamf1 Ighg2b Irf4 Mfhas1 Lgr4 Ripk1 Hspb1 Txk Fcer1a Pvr Napepld Fabp4 Ccr6 Csnk1a1 Lbp Klrk1 Rnf125 C2cd4b Klre1 Stx3 S1pr1 Bcl10 Klrc1 Cd14 Ptger4 Mstn Il4 Cxcl10 Rab7b Hspa8 Casp6 Ccl3 Ptpn22 Cxcl1 Ppp2ca Arf6 Klrb1c Ccl2 Crtam Il17a Rnf185 Sh2d1a C2cd4a Plscr1 Ptgs2 Nod2 Ddx3x Ifi208 …
GOBP_NEGATIVE_REGULATION_OF_ERK1_AND_ERK2_CASCADE	0.000223285	0.00457649	0.518848	-0.462412	-1.83688	77	Atf3 Dusp1 Dusp26 Klf4 Lif Ptprr Dab2 Cnksr3 Errfi1 Dusp29 Smad4 Tlr4 Pten Dusp3 Vrk3 Synj2bp Ptpn2 Btn2a2 Gstp3 Itgb1bp1 Lyn Dusp4 Ranbp9 Gstp2 Tnip1 Gstp1 Spry1 Tbc1d10c Eif3a Adipoq Ephb2
GOBP_REGULATION_OF_CELL_ACTIVATION	4.2615e-12	5.90328e-10	0.887075	-0.360663	-1.83693	670	Nr4a3 Il6 Selp Hsp90aa1 Cd28 Tnfaip3 Cd40lg Hsph1 Pparg Btn1a1 Il13 Tac1 Ifng Zc3h12a Gimap5 Ccr7 Icos Pla2g2d Tbx21 Cd83 Slamf1 Mmrn1 Smad7 Mfhas1 Zfp36l2 Prkg1 Il10 Hspb1 Gata2 Txk Fcer1a Ctla4 Zfp36l1 Lax1 Mef2c Ccr6 Sox4 Lbp Klrk1 Cd209e Jund Lep Adora2a Pawr Bcl10 Dtx1 Klrc1 Btnl2 Tigit Il4 Prkcq Cd209b H2-Eb2 Il1a Ptpn22 Il5 Ccl2 Cd209d Crtam Ighm Rabgef1 Plscr1 Nod2 H2-Ob Il27ra Cd209c Myd…
GOBP_MUSCLE_CONTRACTION	8.74919e-08	5.80954e-06	0.704976	-0.384346	-1.83767	304	Kcna5 Pde4b Hcn4 Smpd3 Ryr3 Myh11 Zc3h12a Htr1d Htr7 Smad7 Prkg1 Srf Pln Mylk Trim63 Kcna1 Cacna1s Ctnna3 Casq2 Grip2 Tcap Cacna1h Gsn Pawr Casq1 Nos1 Nr4a1 Ptger4 Atp2a1 Tnni2 Irag1 Lmod1 Npy1r Actn3 Myom2 Mylpf Pgam2 Jsrp1 Tnnc2 Ptgs2 Pik3ca Ormdl3 Synm Tnnt3 Myl1 Mylk2 Tmod2 Myh4 Kcne4 Csrp3 Mybpc1 Gja5 Mybpc2 Myh1 Gucy1a1 Stac Tpm3 Adrb2 Tshz3 Gpd1l Ttn Lck Ptger3 Actn2 Sulf1 Myl2 Cacna2d1 Tp…
GOBP_POSITIVE_REGULATION_OF_DNA_BINDING	0.000606907	0.0102012	0.477271	-0.494509	-1.83772	54	Klf4 Pparg Ifng Irf4 Plaur Pitx2 Tlr4 Dazap2 Myocd Isl1 Hes1 Hipk1 Trim6 Hipk3 Sirt2 Lamtor5 Rb1 Parp1 Traf6 Acd Pinx1 Pou4f1 Igf1 Myc Jak2 Nme1 Brd4 Txn1
GOBP_MYELOID_LEUKOCYTE_DIFFERENTIATION	5.86176e-07	3.00769e-05	0.659444	-0.391151	-1.83876	255	Pparg Fos Ppargc1b Lif Tlr2 Ifng Jun Gimap5 Ccr7 Klf10 Junb Tnfaip6 Irf4 Tmem64 Ripk1 Gata2 Fam20c Zfp36l1 Mef2c Cbfa2t3 Csf3 Il4 Ccl3 Fosl2 Il5 Il17a Inpp4b Myd88 Il15 Il17c Tlr4 Il1rl1 Il12b Csf1 Ccl9 Ccl5 Tnfsf9 Bmp2 Sirt1 Csf2 Snx10 Ptpn2 Zbtb46 Gpr183 Tal1 Tnf Tfe3 Tnfrsf11a Fasn Ighe Ikzf1 Nfatc1 Gab2 Tjp2 Gimap3 Lyn Nedd9 Nr3c1 Gpr68 Clec2i Cd4 Fbn1 Tob2 Rbpj Batf Cebpb Trib1 Rb1 Socs1 Tra…
GOBP_CYTOKINE_PRODUCTION	5.91482e-15	1.23435e-12	0.996986	-0.355908	-1.84023	857	Nr4a3 Il6 Nepn Hsp90aa1 Pde4b Btnl4 Cd28 Zfp36 Klf4 Tnfaip3 Cd40lg Pparg Btn1a1 Arrdc4 Tlr2 Ltf Il13 Lpl Cd36 Ifng Zc3h12a Trim15 Gimap5 Cidea Ccr7 Ackr1 Tbx21 Cd83 Slamf1 Smad7 Irf4 Lipa Rnf19b Tek Lgr4 Errfi1 Ripk1 Egr1 Btnl9 Il10 Hspb1 Rab1a Ssc5d Txk Ccl4 Fxr1 Fcer1a Fabp4 Lbp Klf2 Klrk1 Rnf125 Arid5a Klre1 Gadd45g Atf4 Crhr2 Lep Pawr Bcl10 Eomes Btnl2 Cd2 Ptger2 Nras Cd14 Rel Ptger4 Tigit Il…
GOBP_REGULATION_OF_NITRIC_OXIDE_SYNTHASE_ACTIVITY	0.00124245	0.0175748	0.45506	-0.549548	-1.84041	33	Lep Fcer2a Il1a Nod1 Gch1 Pik3cb Tnf Atp2b4 Nus1 Akt1 Scarb1 Gla Cnr1 Kras Il1b Cav3
GOBP_POSITIVE_REGULATION_OF_CYTOKINE_PRODUCTION_INVOLVED_IN_INFLAMMATORY_RESPONSE	0.00103443	0.0154052	0.45506	-0.565883	-1.84063	29	Il6 Il17d Il17a Nod2 Myd88 Il17c Tlr4 Stat3 Tnf Gbp5 Ticam2 Cd6 Il17f Clec7a
GOBP_REGULATION_OF_P38MAPK_CASCADE	0.000834245	0.013053	0.477271	-0.524989	-1.84065	41	Dusp1 Gadd45b Zc3h12a Mfhas1 Gadd45g Lep Gsn Ptpn22 Xdh Bmp2 Per1 Hgf Rell2 Ccr2 Il1b Cav3
REACTOME_CD209_DC_SIGN_SIGNALING	0.0032097	0.0358269	0.344521	-0.648236	-1.84242	17	Cd209e Nfkb1 Lyn Rela Pak2 Kras Rps6ka5 Relb Icam2
REACTOME_PTEN_REGULATION	4.28381e-05	0.00116672	0.557332	-0.438351	-1.84253	111	Rnf2 Psmc6 Rragc Prex2 Psmd8 Rheb Psme4 Usp13 Pten Psmd11 Rnf146 Psmd6 Ubc Psma7 Akt1 Psma3 Rbbp4 Psmb7 Rraga Psmd7 Lamtor5 Lamtor3 Rragd Psmb1 Psma2 Psmc2 Psma1 Psmb2 Psmc1 Psmd1 Psmd13 Psma6 Ubb Psme3 Psmb4 Psma5 Rragb Usp7 Psmd14 Gatad2a Trim27 Lamtor1 Psmc4 Eed Psmd12 Psmd4 Psmd3 Psma8 Psmb5 Mecom Psmd10 Psma4 Psmd2 Csnk2b Mkrn1 Psmc3 Psmb6 Psmb3 Psmc5 Mta3 Maf1 Otud3 Chd3 Lamtor2 Bmi1 Akt2 R…
REACTOME_TRANSCRIPTIONAL_REGULATION_BY_RUNX3	0.000257428	0.00515787	0.498493	-0.462507	-1.84354	78	Psmc6 Maml1 Tcf7l1 Psmd8 Smad4 Psmd11 Psmd6 Kat2b Ubc Psma7 Psma3 Psmb7 Rbpj Psmd7 Psmb1 Psma2 Psmc2 Psma1 Psmb2 Maml2 Psmc1 Psmd1 Psmd13 Psma6 Ubb Psme3 Psmb4 Psma5 Psmd14 Mamld1 Psmc4 Psmd12 Maml3 Psmd4 Psmd3 Psmb5 Psmd10 Psma4 Psmd2 Psmc3 Psmb6 Tcf7l2 Psmb3 Psmc5
GOBP_CELL_ACTIVATION_INVOLVED_IN_IMMUNE_RESPONSE	2.02467e-07	1.21796e-05	0.690132	-0.388073	-1.84364	286	Nr4a3 Il6 Mrgprb1 Cd28 Tnfaip3 Cd40lg Mrgprb2 Mrgprx2 Slc18a2 Il13 Ifng Zc3h12a Ccr7 Tbx21 Slamf1 Smad7 Irf4 Il10 Gata2 Fcer1a Ccr6 Lbp Stat4 Gadd45g Eomes Snap23 Ptger4 Il4 Nbn Rabgef1 Il27ra Myd88 Nfkbid H2-DMb2 Il4ra Tlr4 Il12b Shld3 Rora Stat3 Pi4k2a Nfkbiz Il6ra Gpr183 Lat Ms4a2 Irf1 Tnf Pck1 Fgl2 Itm2a Jak3 Ighe Bcl3 Icam1 Nlrp3 Gab2 Swap70 Dock11 Lyn Ptafr Stx11 Tnfsf4 Nkg7 Cd160 Crhr1 Bat…
GOBP_REGULATION_OF_HEMOPOIESIS	1.23262e-09	1.14491e-07	0.788187	-0.375076	-1.84683	425	Il6 Hsp90aa1 Cd28 Zfp36 Cd40lg Nfkbia Fos Ppargc1b Lif Ifng Zc3h12a Jun Gimap5 Ccr7 Klf10 Tbx21 Cd83 Tnfaip6 Smad7 Zfp36l2 Tmem64 Tsc22d1 Ripk1 Gpr171 Il10 Hspb1 Gata2 Ctla4 Zfp36l1 Mef2c Ccr6 Sox4 Lep Dtx1 Csf3 Il4 Rab7b Ccl3 Lmo2 Il17d Il5 Crtam Il17a Inpp4b Nfkbid Il4ra Il15 Il12b Meis2 Fas Ets1 Csf1 Stat3 Ccl9 Ccl5 Tnfsf9 Lck Leo1 Il2rg Nfkbiz Wnt10b Ptpn2 Zbtb46 Hmgb3 Irf1 Tal1 Tnf Pck1 Flt3…
GOBP_INTERLEUKIN_10_PRODUCTION	0.000382273	0.00706063	0.498493	-0.480378	-1.84696	64	Il6 Cd28 Cd40lg Tlr2 Il13 Cd83 Irf4 Ptger4 Tigit Il4 Nod2 Tlr4 Il12b Stat3 Cd47 Nfkbiz Jak3 Hgf Bcl3 Pdcd1lg2 Tnfsf4
GOBP_CD4_POSITIVE_ALPHA_BETA_T_CELL_CYTOKINE_PRODUCTION	0.00190273	0.0244209	0.45506	-0.584601	-1.84761	26	Il6 Tbx21 Slamf1 Arid5a Il4 Fosl2 Il12b Il31ra Nlrp3 Xcl1 Il1b
GOBP_POSITIVE_REGULATION_OF_ISOTYPE_SWITCHING_TO_IGG_ISOTYPES	0.00330548	0.0364055	0.431708	-0.700207	-1.84908	13	Cd28 Ifng Tbx21 Il4
GOBP_POSITIVE_REGULATION_OF_ACUTE_INFLAMMATORY_RESPONSE	0.000786222	0.0124471	0.477271	-0.517379	-1.84975	45	Il6 Tac1 Ccr7 Ighg2b Fcer1a C2cd4b C2cd4a Ptgs2 Ccl5 Ptger3 Tnf Tnfrsf11a C3 Aoc3 Cnr1 Il1b H2-Q10 H2-Q1 H2-M9 H2-M2
GOBP_DENDRITIC_CELL_DIFFERENTIATION	0.000624662	0.0104126	0.477271	-0.522069	-1.85024	43	Cd40lg Gimap5 Ccr7 Irf4 Il4 Tnfsf9 Azi2 Csf2 Zbtb46 Flt3 Gimap3 Lyn Rbpj Batf Cebpb Traf6 Camk4 Relb
GOBP_REGULATION_OF_CD4_POSITIVE_ALPHA_BETA_T_CELL_ACTIVATION	0.000335019	0.00637846	0.498493	-0.463581	-1.85062	79	Il6 Cd28 Ifng Zc3h12a Gimap5 Ccr7 Tbx21 Cd83 Smad7 Ccr6 Il4 Prkcq Nfkbid Il4ra Il2rg Nfkbiz Irf1 Jak3 Nlrp3 Gimap3 Tnfsf4 Xcl1 Cd160 Ccr2
GOBP_POSITIVE_REGULATION_OF_INFLAMMATORY_RESPONSE	1.2664e-05	0.000423447	0.593325	-0.421536	-1.85068	150	Il6 Cd28 Nfkbia Tlr2 Lpl Tac1 Ifng Ccr7 Ighg2b Ripk1 Fcer1a Napepld Fabp4 Lbp C2cd4b Ptger4 Ccl3 C2cd4a Ptgs2 Gpr4 Lrrk2 Tlr4 Il1rl1 Ccl24 Ets1 Ccl5 Cd47 Ptger3 Nfkbiz Osm Pdcd4 Tnf Stap1 Tnfrsf11a Serpine1 Nlrp3 C3 Tnfsf4 Nkg7 Ccr2 Aoc3 Cebpb Cnr1 Sucnr1 Tnip1 Il1b Ddt
GOBP_UBIQUITIN_DEPENDENT_PROTEIN_CATABOLIC_PROCESS_VIA_THE_MULTIVESICULAR_BODY_SORTING_PATHWAY	0.00100284	0.0150043	0.45506	-0.568984	-1.85071	29	Vps37b Chmp1b Chmp2b Rnf115 Ubap1 Plaa Tsg101 Vps36 Chmp4b Stam Chmp5 Vps4b Vps4a Chmp2a Vps37a Snf8
REACTOME_HEDGEHOG_LIGAND_BIOGENESIS	0.000400225	0.00732484	0.498493	-0.485759	-1.85126	61	Psmc6 Psmd8 Psme4 Psmd11 Psmd6 Ubc Vcp Psma7 Psma3 Psmb7 Psmd7 Psmb1 Psma2 Psmc2 Psma1 Psmb2 Psmc1 Psmd1 Psmd13 Psma6 Ubb Psme3 Psmb4 Psma5 Psmd14 Psmc4 Psmd12 Psmd4 Psmd3 Psma8 Psmb5 Psmd10 Psma4 Psmd2 Psmc3 Psmb6 Psmb3 Psmc5
REACTOME_SIGNALING_BY_INTERLEUKINS	1.2692e-07	8.09318e-06	0.690132	-0.394709	-1.85504	256	Il6 Nfkbia Fos Lif Jun Socs3 Crk Stx3 Psmc6 Sqstm1 Il4 Il1a Ppp2ca N4bp1 Psmd8 Il12rb2 Pik3ca Nod2 Il27ra Myd88 Dusp7 Nod1 Il4ra Il15 Il1rl1 Irs2 Ppp2cb Tollip Psme4 H3c1 Map3k8 Csf1 Nfkbib Stat3 Dusp3 Psmd11 Lck Casp3 Il2rb Pik3cb Nfkb1 Vrk3 Il2rg Csf2 Il6ra Il9r Osm Psmd6 Ubc Il31ra Atf1 Tab2 Il36g Psma7 Psma3 Lyn Mapk8 Rela Cd4 Nkiras2 Psmb7 Nfkb2 Dusp4 Map2k3 Psmd7 Il6st Mapkapk2 Irak4 Il1b P…
GOBP_SEMINIFEROUS_TUBULE_DEVELOPMENT	0.00320017	0.0357604	0.431708	-0.626483	-1.8551	20	Spata2 Rec8 Lhcgr Smad4 Tbc1d20 Wt1 Jmjd1c Ing2 Ubb
GOBP_POSITIVE_REGULATION_OF_SEQUESTERING_OF_TRIGLYCERIDE	0.00161745	0.0216229	0.45506	-0.810727	-1.85523	8	Plin2 Lpl Cidea
GOBP_BIOLOGICAL_PROCESS_INVOLVED_IN_INTERSPECIES_INTERACTION_BETWEEN_ORGANISMS	1.0812e-22	4.45481e-20	1.2295	-0.350302	-1.85682	1495	Il6 Wfdc3 Jchain Nepn Hsp90aa1 Ighg3 Pde4b Vps37b Zfp36 Glycam1 Wap Igkj1 Tnfaip3 Nfkbia Pparg Igkv6-14 Tlr2 Ltf Lpl Cd36 Tac1 Igha Rab11fip5 Ifng Zc3h12a Jun Ifi205 Trim15 Gimap5 Klri2 Ccr7 Adamts5 Ighg2c Fosl1 Slamf1 Ighg2b Wfdc17 Pde12 Rnase2b Irf4 Lyz1 Rnf19b Mfhas1 Lgr4 Macrod2 Klra8 Colec11 Nfe2l2 Rnase1 Chmp1b Otop1 Cdc42ep4 Il10 Crk Rab1a Ssc5d Txk Ccl4 Scn7a Serpina3f Pvr Napepld Fabp4 M…
GOBP_NEGATIVE_REGULATION_OF_ENDOTHELIAL_CELL_APOPTOTIC_PROCESS	0.00133196	0.0185953	0.45506	-0.559648	-1.85694	32	Tnfaip3 Angptl4 Il13 Tek Nfe2l2 Il10 Gata2 Il4 Ndnf Kdr Serpine1 Icam1 Cdh5 Id1
GOBP_PEPTIDYL_SERINE_DEPHOSPHORYLATION	0.00169344	0.0223892	0.45506	-0.721875	-1.85819	12	Ppp1r15a Dusp1 Ppp1r16b Pptc7 Ppp5c Swap70
REACTOME_INTERLEUKIN_6_FAMILY_SIGNALING	0.00236486	0.0288981	0.431708	-0.619984	-1.85825	21	Il6 Lif Socs3 Stat3 Il6ra Osm Il31ra
GOBP_T_CELL_DIFFERENTIATION	2.69477e-08	1.93313e-06	0.733762	-0.386255	-1.85846	324	Il6 Hsp90aa1 Cd28 Ifng Zc3h12a Gimap5 Ccr7 Pla2g2d Tbx21 Cd83 Smad7 Irf4 Lipa Zfp36l2 Srf Egr1 Ctsl Hspb1 Txk Ctla4 Zfp36l1 Ccr6 Sox4 Stat4 Gadd45g Lep Eomes Dtx1 Ptger4 Il4 Gimap1 Il1a Ptpn22 Fosl2 Crtam Bcl2a1d Nfkbid Il4ra Il15 Wwp1 Il12b Rora Itk Fas Stat3 Hmga1 Tnfsf9 Lck Atg5 Il2rg Nfkbiz Il6ra Wnt10b Ptpn2 Gpr183 Irf1 Pck1 Flt3 Zeb1 Fgl2 Btn2a2 Jak3 Themis Cd1d1 Cd27 Ikzf1 Cd3d Itpkb Bcl3 …
GOBP_INTESTINAL_LIPID_ABSORPTION	0.00196802	0.0249858	0.431708	-0.676374	-1.85904	15	Cel Cd36 Ugcg Lep
GOBP_INFLAMMATORY_RESPONSE	5.37663e-14	1.02854e-11	0.965328	-0.362355	-1.85973	758	Il6 Orm1 Selp Orm2 Cd28 Zfp36 Tnfaip3 Cd40lg Nfkbia Pparg Slc18a2 Tlr2 Il13 Lpl Cd36 Tac1 Ifng Zc3h12a Jun Ccr7 Il22ra2 Ackr1 Pla2g2d Fosl1 Slamf1 Ighg2b Socs3 Tnfaip6 Lipa Nampt Mfhas1 Ripk1 Nfe2l2 Il10 Ccl4 Fxr1 Fcer1a Napepld Fabp4 Ccl22 Cxcl2 Ccr6 Csnk1a1 Lbp C2cd4b Itih4 Tpsb2 Smad1 Lep Adora2a Snap23 Ptger2 Cd14 Rel Ptger4 Il4 Spata2 Prkcq Cxcl10 Hspa8 Casp6 Ccl3 Il17d Cma1 Il1a Ptpn22 Cxcl…
GOBP_NEGATIVE_REGULATION_OF_COLLAGEN_METABOLIC_PROCESS	0.00189202	0.0243612	0.45506	-0.645469	-1.8602	18	Il6 Got1 Pparg Errfi1 Rap1a Il6ra Ppard
GOBP_CONNECTIVE_TISSUE_REPLACEMENT_INVOLVED_IN_INFLAMMATORY_RESPONSE_WOUND_HEALING	0.000784559	0.012433	0.477271	-0.84431	-1.86066	7	Pparg Il1a Abi3bp Clec10a
GOBP_POSITIVE_T_CELL_SELECTION	0.000418288	0.00759488	0.498493	-0.539361	-1.86093	38	Il6 Tbx21 Irf4 Srf Ctsl Il4 Stat3 Il6ra Ptpn2 Themis Cd1d1 Cd3d Itpkb Batf Zap70 Cd3g Cd3e Ly9 Spn
GOBP_ACTOMYOSIN_STRUCTURE_ORGANIZATION	1.17503e-06	5.37938e-05	0.643552	-0.404642	-1.86098	212	Myoc Sorbs1 Tac1 Myh11 Prox1 Srf Mef2c Fhod3 Xirp1 Cnn1 Flnc S1pr1 Casq2 Tcap Casq1 Klhl41 Ptger4 Prkcq Lmod1 Zyx Myom2 Arhgap28 Acta1 Myoz1 Neb Tnnt3 Tmod2 Cul3 Smad4 Coro2b Inpp5k Csrp3 Tnfaip1 Mfn2 Ttn Nrap Cd47 Myo18b Actn2 Lpar1 Myl2 Pdgfra Ldb3 Tnnt1 Tmod3 Dlc1 Mypn Itgb1bp1 Csrp1 Synpo2l Edn1 Cdc42 Rhpn2 Ppfia1 Neurl2 Actc1 Myl9 Myh7 Wdr1 Arhgef15 Nrp1 Tmeff2 Kank3 Pdlim1 Pak2 Tmod1 Actg1 …
GOBP_MITOCHONDRIAL_ELECTRON_TRANSPORT_NADH_TO_UBIQUINONE	0.00186534	0.0241257	0.45506	-0.60658	-1.86133	23	Dld Pink1 Ndufb6 Ndufs2 Ndufv1 Ndufv2 Ndufc2 Ndufa7 Dnajc15 Iscu Ndufs6 Ndufa10 Ndufb9 Coq9 Ndufb8 Ndufs1 Ndufs7 Park7 Ndufs8 Ndufs3 Ndufa8
REACTOME_CYTOKINE_SIGNALING_IN_IMMUNE_SYSTEM	2.15813e-09	1.92498e-07	0.774939	-0.37832	-1.86139	422	Il6 Hspa1a Cd40lg Nfkbia Fos Tnfrsf17 Birc3 Lif Ifng Jun Ube2d3 Socs3 Eif4g2 Hspa1b Pde12 Tubb2a Crk Stx3 Psmc6 Ube2e1 Sqstm1 Csf3 Il4 Kpna1 Hspa8 Il1a Hspa1l Ppp2ca N4bp1 Ppp2r5a Psmd8 Il12rb2 Rnasel Pik3ca Nod2 Il27ra Myd88 Dusp7 Nod1 Il4ra Il15 Tubb2b Il1rl1 Irs2 Ppp2cb Tollip Psme4 H3c1 Map3k8 Csf1 Nfkbib Stat3 Dusp3 Psmd11 Tnfsf9 Lck Casp3 Il2rb Pik3cb Nfkb1 Arih1 Vrk3 Il2rg Ifngr1 Csf2 Il6r…
GOBP_POSITIVE_REGULATION_OF_CELL_CELL_ADHESION	2.79738e-08	1.99783e-06	0.733762	-0.386493	-1.86178	330	Nr4a3 Sele Il6 Selp Hsp90aa1 Cd28 Cd40lg Hsph1 Ifng Gimap5 Ccr7 Icos Cd83 Slamf1 Mmrn1 Smad7 Sox4 Cd209e Plaur Lep Pawr Bcl10 Btnl2 Il4 Prkcq Cd209b H2-Eb2 Il1a Ptpn22 Ccl2 Cd209d Dennd6a H2-Ob Cd209c Nfkbid Cd209a H2-DMb2 Il4ra Il15 Il12b Cd5 Ets1 Cd80 Ccl5 Tnfsf9 Lck Cd47 Il2rg Nfkbiz Il6ra Wnt10b Irf1 Tnf Pck1 Skap1 Btn2a2 Jak3 Cd1d1 Cd27 Itpkb Tespa1 Actl6a Icam1 Nlrp3 Gimap3 Rela Actb Ptafr …
GOBP_REGULATION_OF_PHAGOCYTOSIS	3.20986e-05	0.000912908	0.557332	-0.44221	-1.86295	113	Pparg Tlr2 Cd36 Ifng Ccr7 Ighg2b Colec11 Gata2 Rap1a Lbp Atg3 Cd209b Ccl2 Plscr1 Nod2 Plscr2 Il15 Cfp Pten Il2rb Cd47 Atg5 Il2rg Sod1 Tnf Stap1 Pip4p2 C3 Sftpd Snx3 Scarb1 Atg7 Tub Alox15 Il1b Clec7a Adipoq Mertk Colec10 Bcr Cyba Sirpa
GOBP_COMPLEMENT_ACTIVATION	0.000600835	0.0101496	0.477271	-0.505213	-1.86394	52	Ighg3 Igha Ighg2c Ighg2b Colec11 C7 Ighm Cfh Svep1 C1s2 Cfp Cfi Fcna Ighe C3 C1s1 Serping1 C6 Cr2 C4b Il1b
GOBP_DETECTION_OF_BIOTIC_STIMULUS	0.00106688	0.0157861	0.45506	-0.538173	-1.86665	39	Tlr2 Ssc5d Lbp Nr4a1 Cd209b Crtam Nod2 Nod1 Srpx Tlr4 Fap Cdhr2 Dach1 Nlrp3 Ly96 Scarb1 Clec7a Parg
REACTOME_MYD88_INDEPENDENT_TLR4_CASCADE	4.78178e-05	0.00128708	0.557332	-0.450124	-1.86709	100	Nfkbia Fos Birc3 Jun Ube2d3 Ripk1 Cd14 Ppp2ca N4bp1 Nod2 Dusp7 Nod1 Tlr4 Ppp2cb Map3k8 Nfkbib Dusp3 Nfkb1 Vrk3 Tank Ubc Atf1 Tab2 Mapk8 Ly96 Rela Ticam2 Nkiras2 Nfkb2 Dusp4 Map2k3 Mapkapk2 Traf6 Rps6ka5 Casp8 Ubb Ripk3
GOBP_POSITIVE_REGULATION_OF_CELL_ACTIVATION	1.75319e-09	1.58269e-07	0.788187	-0.379756	-1.8671	418	Nr4a3 Il6 Selp Hsp90aa1 Cd28 Cd40lg Hsph1 Il13 Tac1 Ifng Gimap5 Ccr7 Icos Tbx21 Cd83 Slamf1 Il10 Gata2 Fcer1a Mef2c Sox4 Lbp Klrk1 Cd209e Jund Lep Bcl10 Btnl2 Il4 Prkcq Cd209b H2-Eb2 Il1a Ptpn22 Il5 Ccl2 Cd209d Ighm Nod2 H2-Ob Cd209c Myd88 Nfkbid Cd209a H2-DMb2 Il4ra Lrrk2 Il15 Tlr4 Il1rl1 Irs2 Il12b Cd226 Cd320 Shld3 Cd5 Ighd Cd80 Ccl5 Tnfsf9 Lck Cd47 Il2rg Nfkbiz BC053393 Wnt10b Gpr183 Ms4a2 Ir…
GOBP_REGULATION_OF_LYMPHOCYTE_ACTIVATION	3.23113e-11	3.96344e-09	0.851339	-0.372703	-1.86757	523	Il6 Hsp90aa1 Cd28 Tnfaip3 Cd40lg Hsph1 Btn1a1 Il13 Tac1 Ifng Zc3h12a Gimap5 Ccr7 Icos Pla2g2d Tbx21 Cd83 Slamf1 Smad7 Zfp36l2 Il10 Hspb1 Ctla4 Zfp36l1 Lax1 Mef2c Ccr6 Sox4 Cd209e Lep Adora2a Pawr Bcl10 Dtx1 Klrc1 Btnl2 Tigit Il4 Prkcq Cd209b H2-Eb2 Il1a Ptpn22 Il5 Ccl2 Cd209d Crtam Ighm Nod2 H2-Ob Il27ra Cd209c Myd88 Nfkbid Cd209a H2-DMb2 Mzb1 Il4ra Zc3h12d Il15 Tlr4 Irs2 Il12b Cd320 Shld3 Cd5 Ba…
GOBP_FATTY_ACID_BETA_OXIDATION	0.000209557	0.00438282	0.518848	-0.473657	-1.86766	74	Ehhadh Lep Dbi Hadhb Slc27a2 Cpt2 Eci2 Acox1 Irs2 Etfdh Auh Hadha Acaa1b Etfa Abcb11 Ppard Akt1 Bdh2 Acadl Acaa2 Mlycd Etfbkmt Cnr1 Decr1 Acacb Scp2 Adipoq Hadh Acadm Eci1 Echdc1 Acads Hsd17b4 Acoxl Acadvl
GOBP_B_CELL_ADHESION	0.000113969	0.00265416	0.538434	-0.939451	-1.8683	5	Cd209e Cd209b Cd209d Cd209c Cd209a
GOBP_VACUOLAR_LOCALIZATION	0.000139119	0.0031486	0.518848	-0.45904	-1.86862	88	Nr4a3 Mrgprb1 Mrgprb2 Mrgprx2 Slc18a2 Il13 Plekhm1 Gata2 Fcer1a Snap23 Plekhm2 Il4 Rabgef1 Il4ra Fam98a Lat Ms4a2 Ighe Gab2 Lyn Crhr1 Spag9 Pip4p1 Ndel1 Foxf1 Fer Pdpk1 Lamtor1 Adora3 Arl8b Cd300a Rac2 Vps33a Kxd1 Syk Btk Clnk Nppc Ywhaz Rasgrp1
GOBP_INFLAMMATORY_CELL_APOPTOTIC_PROCESS	0.00148765	0.0202071	0.45506	-0.591659	-1.86991	26	Il6 Ifng Mef2c Plekho2 Nod2 Fas Pten Hmga1 Ccl5 Fasl Pik3cb Sirt1 Itpkb
GOBP_NEGATIVE_REGULATION_OF_CAMP_MEDIATED_SIGNALING	0.00167035	0.0221825	0.45506	-0.680581	-1.87061	15	Nucb2 Cdc34 Ube2b Pde3a Lpar1 Pde11a Aplnr Npy2r Pde3b
GOBP_MONOCYTE_DIFFERENTIATION	0.00186622	0.0241257	0.45506	-0.581316	-1.87078	28	Pparg Jun Zfp36l1 Mef2c Csf1 Csf2 Zbtb46 Fasn Gpr68 Cd4
REACTOME_BUTYROPHILIN_BTN_FAMILY_INTERACTIONS	0.000654523	0.0107431	0.477271	-0.848992	-1.87098	7	Btn1a1 Btnl9 Cd209e Btnl2 Xdh Btn2a2
GOBP_MYELOID_CELL_DIFFERENTIATION	2.8304e-10	2.95336e-08	0.814036	-0.378394	-1.87122	447	Zfp36 Nfkbia Pparg Fos Ppargc1b Lif Tlr2 Flvcr1 Ifng Jun Gimap5 Ccr7 Klf10 Junb Tnfaip6 Irf4 Lipa Mfhas1 Tmem64 Dab2 Ripk1 Gpr171 Srf Gata2 Fam20c Zfp36l1 Mef2c Klf2 Lep Cbfa2t3 Csf3 Ptbp3 Il4 Fli1 Rab7b Ccl3 Lmo2 Fosl2 Il5 Clec1b Il17a Epas1 Plscr1 Inpp4b Myd88 Alas1 Slc11a2 Il15 Il17c Tlr4 Il1rl1 Il12b Meis2 Fas Cebpg Ets1 Csf1 Stat3 Ccl9 Hmga1 Ccl5 Adgrf5 Tnfsf9 Bmp2 Casp3 Prdx3 Leo1 Sirt1 Csf…
GOBP_MIRNA_METABOLIC_PROCESS	7.44577e-05	0.00185211	0.538434	-0.452015	-1.87258	98	Klf4 Pparg Fos Zc3h12a Jun Fosl1 Sox9 Srf Egr1 Il10 Gata2 Smad1 Smad4 Ets1 Stat3 Bmp2 Nfkb1 Yy1 Wt1 Tnf Ppard Eloc Myocd Atoh8 Tent2 Rela Nr3c1 Klf5 Ctcf Elob Pdgfb Nfatc4 Gata6
GOBP_POSITIVE_REGULATION_OF_TUMOR_NECROSIS_FACTOR_SUPERFAMILY_CYTOKINE_PRODUCTION	2.4123e-05	0.000723194	0.57561	-0.434785	-1.87293	131	Il6 Tlr2 Lpl Cd36 Ifng Ccr7 Ripk1 Hspb1 Ccl4 Lbp Arid5a Lep Cd2 Cd14 Cd209b Ccl3 Il1a Ccl2 Il17a Nod2 Spon2 Myd88 Nod1 Lrrk2 Tlr4 Il12b Stat3 Pten Ifngr1 Ccn1 Clu Isl1 Ly96 Ptafr Ccr2 Tirap Mapkapk2 Il17f Clec7a Nfatc4 Ncl Ephb2 H2-Q10 Cyba Spn H2-Q1 Arfgef2 H2-M9 Hspd1
GOBP_NATURAL_KILLER_CELL_MEDIATED_IMMUNITY	2.21789e-05	0.000671172	0.57561	-0.454481	-1.87367	96	Gimap5 Klri2 Rnf19b Crk Pvr Klrk1 Klre1 Lep Klrc1 Cd2 Plekhm2 Klrb1c Crtam Sh2d1a Il12b Prdx1 Cd226 Cebpg Klrc2 Klrd1 Klri1 Clec12b Gimap3 Stx11 Cd96 Nkg7 Pik3r6 Klrb1f Cd160
REACTOME_CELLULAR_RESPONSES_TO_STIMULI	2.88233e-10	2.98814e-08	0.814036	-0.379339	-1.87408	439	Dnajb1 Hsp90aa1 Dnaja1 Hspa1a Hsph1 Fos Txnrd1 Mafk Jun Ube2d3 Hspa1b Nfe2l2 Srxn1 Tubb2a Ets2 Anapc10 Asf1a Psmc6 Ube2e1 Eif2s2 Sqstm1 Rragc Bag3 Bach1 Hspa8 Hspa1l Clec1b Nbn Psmd8 Dync1li1 Rheb Dnajc2 Nup98 Epas1 Atp6v1b2 Cox16 Cul3 Tlr4 Tubb2b Hspa12b Prdx1 Hdac3 Psme4 Ets1 Hmga1 Psmd11 Prdx3 Atp6v1g1 Nploc4 Sirt1 Prkaa2 Mt1 Ptges3 Sod1 Mt2 Kdm6b Erf Psmd6 Map1lc3b Atp6v1c1 Ubc Vcp Dnaja2 Elo…
GOBP_LYMPHOCYTE_ACTIVATION	1.00179e-14	2.0377e-12	0.986546	-0.363659	-1.87499	815	Il6 Igkj5 Hsp90aa1 Cd28 Tnfaip3 Cd40lg Hsph1 Btn1a1 Il13 Tac1 Igkc Ifng Zc3h12a Gimap5 Ccr7 Icos Pla2g2d Tbx21 Cd83 Slamf1 Smad7 Irf4 Lipa Zfp36l2 Srf Egr1 Ctsl Il10 Hspb1 Nfil3 Txk Ctla4 Zfp36l1 Lax1 Mef2c Ccr6 Sox4 Klrk1 Sh2d2a Stat4 Klre1 Gadd45g Cd209e Lep Gsn Adora2a Pawr Bcl10 Prf1 Eomes Dtx1 Klrc1 Btnl2 Cd2 Ptger4 Tigit Il4 Prkcq Gimap1 Cd209b H2-Eb2 Il1a Ptpn22 Fosl2 Il5 Klrb1c Ccl2 Tshr …
GOBP_LIPID_OXIDATION	3.6897e-05	0.00102578	0.557332	-0.442227	-1.87593	117	Pdk4 Nr4a3 Pparg Fabp3 Sox9 Ehhadh C1qtnf9 Lep Dbi Hadhb Slc27a2 Cpt2 Eci2 Nucb2 Acox1 Irs2 Etfdh Auh Hadha Acaa1b Etfa Abcb11 Ppard Adh7 Fmo1 Akt1 Bdh2 Acadl Acaa2 Mlycd Etfbkmt Cnr1 Decr1 Alox15 Alox12e Acacb Cygb Scp2 Adipor1 C1qtnf2 Adipoq Hadh Acadm Eci1 Echdc1
GOBP_CARDIOCYTE_DIFFERENTIATION	2.72844e-06	0.000111845	0.627257	-0.414879	-1.87687	185	Myh11 Prox1 Srf Popdc2 Bves Alpk2 Mef2c Fhod3 Xirp1 Myod1 Tcap Maml1 Eomes Ctdp1 Sox17 Abi3bp Pitx2 Sik1 Neb Tbx5 Mylk2 Smad4 Csrp3 Hdac3 Lrrc10 Lmna Ttn Bmp2 Nrap Atg5 Cacybp Col14a1 Myo18b Actn2 Sirt1 Myl2 Yy1 Pdgfra Wt1 Pdcd4 Kdm6b Myocd Edn1 Bvht Cdc42 Tomm70a Isl1 Actc1 Nr3c1 Hes1 Pi16 Atg7 Rgs4 AW551984 Rbpj Ift20 Nrp1 Asb2 Speg Tbx18 Pdgfb Sox18 Cav3 Gata6 Sgcd Spry1 Vcam1 Nebl Shox2 Alpk3…
GOBP_REGULATION_OF_ALPHA_BETA_T_CELL_DIFFERENTIATION	9.74114e-05	0.00233279	0.538434	-0.477641	-1.87816	73	Il6 Ifng Zc3h12a Gimap5 Ccr7 Tbx21 Cd83 Smad7 Ccr6 Il4 Nfkbid Il4ra Il2rg Nfkbiz Irf1 Jak3 Cd1d1 Itpkb Nlrp3 Gimap3 Tnfsf4 Ccr2 Zap70 Socs1 Ada
GOBP_NEGATIVE_REGULATION_OF_JNK_CASCADE	0.00081452	0.0127943	0.477271	-0.54784	-1.87821	37	Dnaja1 Ptpn22 Hdac3 Dusp3 Dusp16 Per1 Sfrp2 Gstp3 Sfrp5 Akt1 Klhl31 Hipk3 Dact1 Gstp2 Gstp1 Sirpa Itch Cdc42se1 Taok3 Pafah1b1 F2rl1 Cyld Mecom
GOBP_RELAXATION_OF_MUSCLE	0.00123508	0.0174859	0.45506	-0.553123	-1.87825	35	Pde4b Prkg1 Pln Gsn Pawr Atp2a1 Irag1 Actn3 Pik3ca Gucy1a1 Ttn Sod1 Hrc Sln
GOBP_VIRAL_BUDDING_VIA_HOST_ESCRT_COMPLEX	0.00167637	0.0222258	0.45506	-0.69714	-1.88009	14	Vps37b Chmp1b Chmp2b Tsg101 Chmp4b Chmp5 Vps4b Vps4a
HALLMARK_INTERFERON_GAMMA_RESPONSE	1.74662e-06	7.56892e-05	0.643552	-0.415358	-1.88056	186	Il6 Selp Pde4b Tnfaip3 Nfkbia Sectm1a Socs3 Tnfaip6 Irf4 Nampt Cd69 Ripk1 Arl4a St8sia4 Pim1 Stat4 Cxcl10 Gzma Plscr1 Ptgs2 Myd88 Nod1 Ccl7 Il4ra Gch1 Il15 Cfh Cxcl9 Bank1 Fas Stat3 Ccl5 Casp3 Il2rb Cmpk2 Itgb7 Nfkb1 Casp7 Ptpn2 Tdrd7 Irf1 Fgl2 Icam1 Psma3 Gpr18 C1s1 Serping1 Slamf7 Xcl1 Irf2 Txnip
GOBP_POSITIVE_REGULATION_OF_ALPHA_BETA_T_CELL_ACTIVATION	0.00011576	0.00268807	0.538434	-0.458467	-1.88124	92	Il6 Cd28 Hsph1 Ifng Gimap5 Ccr7 Cd83 Prkcq Ptpn22 Nfkbid Il4ra Il12b Cd80 Il2rg Nfkbiz Irf1 Cd1d1 Itpkb Nlrp3 Gimap3 Tnfsf4 Xcl1 Cd160 Ccr2 Zap70 Socs1 Ada Cd3e Cd24a Nkap H2-Q10 H2-Q1 H2-M9 Card11 H2-M2 Hlx Rhoa Syk Jak2 H2-Ab1 Il23a Foxp3 Malt1 Ccl19 Zbtb16 Gli3
GOBP_COMPLEMENT_ACTIVATION_CLASSICAL_PATHWAY	0.0011284	0.0165054	0.45506	-0.570907	-1.88204	31	Ighg3 Igha Ighg2c Ighg2b Ighm Svep1 C1s2 Cfi Ighe C3 C1s1 Serping1 Cr2
GOBP_MYELOID_DENDRITIC_CELL_ACTIVATION	0.00030358	0.00589158	0.498493	-0.545549	-1.88228	38	Gimap5 Slamf1 Irf4 Il10 Klrk1 Il4 Tnfsf9 Csf2 Gimap3 Rbpj Batf Tspan32 Cd37 Traf6 Camk4 Relb
GOBP_MACROPHAGE_CYTOKINE_PRODUCTION	0.000543082	0.00933346	0.477271	-0.516859	-1.88283	49	Tlr2 Cd36 Ifng Trim55 Nod2 Panx1 Spon2 Myd88 Nod1 Tlr4 Litaf Ube2j1 Sirt1 Nlrp3 Tirap Mapkapk2 Sucnr1 Il1b Twist2 Sema7a
GOBP_MUSCLE_TISSUE_DEVELOPMENT	1.3758e-10	1.52576e-08	0.826657	-0.379902	-1.88404	458	Atf3 Btg2 Ifrd1 Zfand5 Rcan1 Fos Tiparp Myh11 Prox1 Smad7 Maff Sox9 Srf Egr1 Pim1 Popdc2 Bves Pln Alpk2 Mef2c Fhod3 Xirp1 Rbfox1 Myod1 Mylk Cacna1s S1pr1 Crhr2 Tcap Smad1 Maml1 Eomes Vgll2 Ctdp1 Nras Klhl41 Nr4a1 Mstn Myf6 Actn3 Fosl2 Mylpf Rpl3l Jph2 Hoxd9 Acta1 Pitx2 Xirp2 Sik1 Myoz1 Neb Tbx5 Mylk2 Smad4 Smyd1 Csrp3 Hdac3 Hivep3 Gja5 Ankrd1 Popdc3 Lrrc10 Lmna Adrb2 Meox2 Tshz3 Pten Ttn Bmp2 Col…
GOBP_POSITIVE_REGULATION_OF_LEUKOCYTE_ADHESION_TO_VASCULAR_ENDOTHELIAL_CELL	0.0011081	0.016306	0.45506	-0.590499	-1.88428	27	Sele Il6 Selp Pawr Ets1 Tnf Icam1 Rela Ptafr Ccr2 Traf6
GOBP_REGULATION_OF_RESPONSE_TO_OXIDATIVE_STRESS	0.00114303	0.016592	0.45506	-0.552859	-1.88664	36	Cd36 Nfe2l2 Hspb1 Stox1 Ncoa7 Adcyap1r1 Mapkap1 Gch1 Pink1 Rnf146 Tbc1d24 Mctp1 Sesn3 Epor Scly
GOBP_INTERLEUKIN_1_BETA_PRODUCTION	7.64488e-05	0.00188993	0.538434	-0.456553	-1.8867	97	Il6 Tnfaip3 Tlr2 Lpl Cd36 Ifng Zc3h12a Ccr7 Errfi1 Egr1 Hspb1 Ccl3 Il17a Nod2 Panx1 Myd88 Nod1 Tlr4 Stat3 Tnf Gbp5 Ccn1 Gstp3 Serpinb1a Nlrp3 Isl1 Rela Gstp2 Sucnr1 Il1b Clec7a Gstp1 Nlrc3
GOBP_LEUKOCYTE_DEGRANULATION	7.98886e-05	0.0019659	0.538434	-0.470148	-1.88727	81	Nr4a3 Mrgprb1 Mrgprb2 Mrgprx2 Slc18a2 Il13 Gata2 Fcer1a Snap23 Il4 Rabgef1 Il4ra Pi4k2a Lat Ms4a2 Ighe Gab2 Lyn Ptafr Stx11 Nkg7 Cd160 Crhr1 Ccr2
GOBP_LONG_CHAIN_FATTY_ACID_METABOLIC_PROCESS	7.98886e-05	0.0019659	0.538434	-0.470207	-1.88751	81	Cyp1a1 Acsl1 Acot1 Acot2 Lipe Cyp2j9 Cyp2e1 Slc27a2 Cpt2 Cyp4a10 Ptgs2 Gpx4 Cyp2d10 Acot9 Cyp2ab1 Slc27a1 Gstp3 Fads1 Acadl Cyp1b1 Acsbg3 Gstp2 Alox15 Alox12e Gstp1 Gpx1 Acsl6 Cyp2f2 Acot3
GOBP_HEMOPOIESIS	1.85806e-17	5.33165e-15	1.07687	-0.362879	-1.88846	974	Il6 Igkj5 Hsp90aa1 Mknk2 Cd28 Zfp36 Klf4 Tnfaip3 Cd40lg Nfkbia Pparg Fos Tiparp Ppargc1b Smpd3 Lif Tlr2 Flvcr1 Igkc Ifng Zc3h12a Jun Gimap5 Ccr7 Klf10 Junb Pla2g2d Tbx21 Cd83 Slamf1 Klf11 Tnfaip6 Smad7 Irf4 Lipa Mfhas1 Tek Zfp36l2 Tmem64 Tsc22d1 Dab2 Ripk1 Nfe2l2 Gpr171 Srf Egr1 Pim1 Ctsl Il10 Hspb1 Gata2 Bves Nfil3 Txk Fam20c Ctla4 Zfp36l1 Mef2c Ccr6 Sox4 Klf2 Stat4 Gadd45g Atf4 Lep Eomes Dtx1 S…
GOBP_LEUKOCYTE_CELL_CELL_ADHESION	5.35757e-10	5.21762e-08	0.801216	-0.384207	-1.88869	416	Nr4a3 Sele Il6 Selp Hsp90aa1 Cd28 Klf4 Cd40lg Hsph1 Btn1a1 Ifng Zc3h12a Gimap5 Ccr7 Icos Pla2g2d Tbx21 Cd83 Slamf1 Smad7 Hspb1 Ctla4 Lax1 Sox4 Cd209e Lep Adora2a Pawr Bcl10 Dtx1 Btnl2 Tigit Il4 Prkcq Cd209b H2-Eb2 Il1a Ptpn22 Ccl2 Cd209d Crtam Slc39a8 H2-Ob Cd209c Nfkbid Cd209a H2-DMb2 Il4ra Zc3h12d Il15 Cfh Il12b Cd5 Madcam1 Ets1 Cd80 Pten Dusp3 Ccl5 Tnfsf9 Lck Casp3 Cd47 Itgb7 Il2rg Nfkbiz Ildr…
GOBP_MUSCLE_SYSTEM_PROCESS	5.14023e-10	5.03648e-08	0.801216	-0.38403	-1.88885	419	Nr4a3 Kcna5 Pde4b Klf4 Pparg Myoc Hcn4 Smpd3 Ryr3 Myh11 Zc3h12a Htr1d Htr7 Smad7 Prkg1 Errfi1 Srf Pln Mef2c Myod1 Mylk Trim63 Kcna1 Cacna1s Ctnna3 Casq2 Grip2 Tcap Cacna1h Smad1 Lep Gsn Pawr Casq1 Ctdp1 Nos1 Nr4a1 Ptger4 Mstn Atp2a1 Tnni2 Irag1 Lmod1 Npy1r Actn3 Myom2 Mylpf Pgam2 Jsrp1 Tnnc2 Ptgs2 Pik3ca Myoz1 Ormdl3 Synm Tnnt3 Myl1 Mylk2 Tmod2 Smad4 Myh4 Kcne4 Csrp3 Mybpc1 Gja5 Mybpc2 Myh1 Gucy1…
GOBP_RESPONSE_TO_INTERLEUKIN_6	0.00106528	0.0157769	0.45506	-0.573298	-1.88992	31	Il6 Selp Ripk1 Gab1 Smad4 Stat3 Gfi1 Nfkb1 Il6ra Ptpn2 Rela Il6st Pid1 Fer Sbno2 Jak1
GOBP_DETECTION_OF_MOLECULE_OF_BACTERIAL_ORIGIN	0.00146167	0.0198878	0.45506	-0.700819	-1.89001	14	Tlr2 Ssc5d Lbp Nr4a1 Nod2 Tlr4 Ly96 Scarb1
GOBP_CHAPERONE_MEDIATED_PROTEIN_FOLDING	0.000195475	0.00413846	0.518848	-0.496211	-1.89109	61	Dnajb1 Hspa1a Hsph1 Hspa1b Hspb1 Hspa8 Hspa1l Unc45b Hspe1 H2-DMb2 Fkbp11 Hspb6 Ptges3 Cct2 Clu Hspa9 Cct4 Unc45a Dnajb6 Pdcl3 Dnajb5 Dnajb2 Hspa5 Tcp1 St13 Cct5 Dnajb4 Dffa Bag1
REACTOME_TRANSLATION	4.58833e-07	2.44138e-05	0.674963	-0.408717	-1.89125	226	Mrpl9 Eif5 Etf1 Eif2s2 Rpl3l Eif3j1 Eif3j2 Mrrf Mrpl41 Eif3e Srp14 Mrps18a Mrps18c Eif4e Srp9 Mrpl18 Srp19 Eif2b4 Eif2s3x Eif4ebp1 Mrpl1 Mrpl16 Eif3m Mrpl12 Mrps28 Eef2 Rpl30 Srp72 Rpl34 Mrps12 Srp68 Gspt1 Rps3a1 Eif1ax Mrpl34 Rps9 Eif2b1 Mrps18b Eif3i Eif3a Mrpl43 Eef1a1 Mrpl46 Rpl36al Mrpl3 Srp54a Ubb Mrps31 Mrps6 Eif2s1 Mrpl30 Rpl4 Eif4b Mrpl21 Rps3 Eif3f Mrpl20 Eif5b Chchd1 Oxa1l Mrpl11 Mrpl3…
GOBP_RESPONSE_TO_HEAT	9.04165e-05	0.00218492	0.538434	-0.466581	-1.89131	86	Dnajb1 Hsp90aa1 Dnaja1 Ier5 Hspa1a Hspa1b Hspb1 Casq1 Nos1 Bag3 Il1a Stac Hspb6 Osm Sod1 Vcp Dnaja2 Akt1 Eif2b4 Hikeshi Sumo1 Hsp90ab1 Pdcl3 Eif2b1 Scn2b Pdcd6 Ywhae Tcim Eif2s1
GOBP_POSITIVE_REGULATION_OF_ALPHA_BETA_T_CELL_DIFFERENTIATION	0.000482918	0.00847163	0.498493	-0.517248	-1.89235	50	Il6 Ifng Gimap5 Ccr7 Cd83 Nfkbid Il4ra Il2rg Nfkbiz Irf1 Cd1d1 Itpkb Nlrp3 Gimap3 Tnfsf4 Ccr2 Zap70 Socs1 Ada Nkap Hlx Rhoa Syk Il23a Foxp3 Malt1 Ccl19 Zbtb16 Gli3 Lilrb4b Tgfbr2 Sash3
GOBP_TYROSINE_PHOSPHORYLATION_OF_STAT_PROTEIN	0.000119694	0.00275948	0.538434	-0.489097	-1.89323	67	Il6 Lif Il13 Ifng Il22ra2 Socs3 Lep Ptger4 Il4 Il15 Il12b Ccl5 Lck Csf2 Il6ra Pecam1 Osm Ptpn2 Irf1 Tnf Isl1 Lyn Hes1 Il24 Il6st Socs1 Parp9 Fer Jak1 Tslp Cav1 Igf1 Nf2 Jak2 Ggnbp2 Hcls1 Cntf Il23a
HALLMARK_IL6_JAK_STAT3_SIGNALING	0.000178587	0.00385107	0.518848	-0.470113	-1.8935	83	Il6 Tlr2 Cd36 Jun Socs3 Pim1 Cxcl2 Cd14 Cxcl10 Myd88 Ccl7 Il4ra Map3k8 Cxcl9 Fas Csf1 Stat3 Il2rg Ifngr1 Csf2 Il9r Ptpn2 Irf1 Tnf
GOBP_REGULATION_OF_IMMUNE_SYSTEM_PROCESS	1.95841e-25	1.25879e-22	1.31101	-0.357477	-1.89542	1502	Nr4a3 Sele Dusp1 Il6 Orm1 Selp Nepn Hsp90aa1 Orm2 Ighg3 Pde4b Btnl4 Cd28 Zfp36 Tnfaip3 Cd40lg Hsph1 Nfkbia Pparg Btn1a1 Fos Ppargc1b Smpd3 Lif Tlr2 Ltf Il13 Cd36 Tac1 Igha Ifng Zc3h12a Jun Ifi205 Trim15 Gimap5 Klri2 Ccr7 Klf10 Ighg2c Icos Pla2g2d Fosl1 Tbx21 Cd83 Slamf1 Ighg2b Prkch Tnfaip6 Smad7 Irf4 Lipa Mfhas1 Tek Lgr4 Zfp36l2 Tmem64 Tsc22d1 Colec11 Ripk1 Nfe2l2 Sox9 Gpr171 C7 Btnl9 Otop1 Il10…
REACTOME_SIGNALING_BY_CSF3_G_CSF	0.00107335	0.0158672	0.45506	-0.61783	-1.89585	23	Ube2d3 Socs3 Csf3 Ubc Eloc Lyn Elob Kras Socs1 Grb2 Ubb Ptpn11 Syk Jak2 Rnf7
GOBP_FATTY_ACID_METABOLIC_PROCESS	3.4018e-09	2.92319e-07	0.774939	-0.389666	-1.89737	370	Pdk4 Ucp3 Nr4a3 Cyp1a1 Abhd5 Acsl1 Pparg Fabp3 Acot1 Scd4 Lpl Olah Ces1f Acot2 Lipa Lipe Sox9 Acbd7 Ehhadh Fabp4 Acaca Cyp2j9 C1qtnf9 Pla2g15 Cyp2e1 Lep Dbi Lypla1 Hadhb Slc27a2 Cpt2 Tnxb Ech1 Ces2g Cyp4a10 Ptgs2 Eci2 Gpx4 Acly Nucb2 Cyp2d10 Acox1 Irs2 Etfdh Auh Acot9 Plaa Hadha Dld Cyp2ab1 Slc45a3 Acaa1b Sirt1 Prkaa2 Scd1 Akr1c18 Slc27a1 Scd3 Ptges3 Lpgat1 Lpin1 Etfa Pck1 Abcb11 Ppard Kat2b Gstp…
GOBP_REGULATION_OF_T_HELPER_17_TYPE_IMMUNE_RESPONSE	0.000986369	0.0147854	0.45506	-0.575969	-1.89873	31	Zc3h12a Tbx21 Smad7 Ccr6 Arid5a Il4 Prkcq Il27ra Nfkbid Nfkbiz Nlrp3
GOBP_NUCLEOSIDE_BISPHOSPHATE_BIOSYNTHETIC_PROCESS	0.000675931	0.0109935	0.477271	-0.547451	-1.89883	39	Pdk4 Acsl1 Dlat Pdhb Slc25a16 Pdha1 Acly Mpc1 Dld Mpc2 Pdhx Acss2 Pank3 Mlycd Acacb Acsl6 Coasy
GOBP_MONONUCLEAR_CELL_DIFFERENTIATION	1.41981e-10	1.56266e-08	0.826657	-0.381723	-1.89923	478	Il6 Igkj5 Hsp90aa1 Cd28 Tnfaip3 Cd40lg Pparg Igkc Ifng Zc3h12a Jun Gimap5 Ccr7 Pla2g2d Tbx21 Cd83 Slamf1 Smad7 Irf4 Lipa Zfp36l2 Srf Egr1 Ctsl Il10 Hspb1 Nfil3 Txk Ctla4 Zfp36l1 Mef2c Ccr6 Sox4 Stat4 Gadd45g Lep Eomes Dtx1 Ptger4 Il4 Gimap1 Il1a Ptpn22 Fosl2 Tshr Crtam Ighm Bcl2a1d Nfkbid Cd79b Il4ra Il15 Cd79a Wwp1 Il12b Rora Itk Fas Cebpg Csf1 Stat3 Hmga1 Tnfsf9 Lck Atg5 Il2rg Nfkbiz Azi2 Irf2b…
GOBP_RESPONSE_TO_NERVE_GROWTH_FACTOR	0.000361874	0.00673807	0.498493	-0.541729	-1.89934	41	Ntf3 Tac1 Ehd1 Crk Rap1a Gria1 Arf6 Dync1li1 Stmn2 Nfkb1 Rapgef2 Shoc2 Cib1 Akt1 Hes1 Parp1 Rab35 Cdc5l
GOBP_B_CELL_PROLIFERATION	0.000102023	0.00241801	0.538434	-0.462304	-1.89936	94	Cd40lg Il13 Il10 Ctla4 Mef2c Pawr Il4 Fosl2 Il5 Ighm Mzb1 Tlr4 Irs2 Cd79a Cd320 Ighd Pten Casp3 Nfkbiz Il9r Btla Gpr183 Ighe Cd27 Lyn Ikzf3 Ifne Tirap Cd19 Cr2 Cd22 Ctps Siglecg Ada Tnfrsf13b Il7r Plcl2 Cd24a Ephb2
GOBP_LEUKOCYTE_APOPTOTIC_PROCESS	1.5574e-05	0.000505526	0.57561	-0.442178	-1.90089	129	Nr4a3 Il6 Ifng Ccr7 Lipa Ripk1 Il10 Mef2c Plekho2 Bcl10 Prkcq Nod2 Ormdl3 Nfkbid Gimap8 Irs2 Fas Pten Ccl5 Fasl Pik3cb Sirt1 Nfkbiz Casp7 Rapgef2 Siglec1 Jak3 Chek2 Cd27 Itpkb Bcl3 Akt1 Lyn Tnfsf4 Fcmr Fnip1 Cd3g St6gal1 Ccl21a Efna1 Gpam Ada Il7r Bcl2a1a Cd24a Casp8 Cd274 Mertk Ripk3
GOBP_LEUKOCYTE_DIFFERENTIATION	5.10043e-13	8.44937e-11	0.921426	-0.37423	-1.90118	637	Il6 Igkj5 Hsp90aa1 Cd28 Tnfaip3 Cd40lg Pparg Fos Ppargc1b Lif Tlr2 Igkc Ifng Zc3h12a Jun Gimap5 Ccr7 Klf10 Junb Pla2g2d Tbx21 Cd83 Slamf1 Tnfaip6 Smad7 Irf4 Lipa Zfp36l2 Tmem64 Ripk1 Srf Egr1 Ctsl Il10 Hspb1 Gata2 Nfil3 Txk Fam20c Ctla4 Zfp36l1 Mef2c Ccr6 Sox4 Stat4 Gadd45g Lep Eomes Dtx1 Cbfa2t3 Csf3 Ptger4 Il4 Gimap1 Ccl3 Il1a Ptpn22 Fosl2 Il5 Tshr Crtam Ighm Il17a Bcl2a1d Inpp4b Myd88 Nfkbid C…
GOBP_REGULATION_OF_OXIDOREDUCTASE_ACTIVITY	8.14069e-05	0.00199714	0.538434	-0.467287	-1.90219	88	Il13 Ifng Fgf23 Lep Fcer2a Il1a Gzma Nod2 Rfk Nod1 Gch1 Vdr Gfi1 Pik3cb Nfkb1 Tnf Atp2b4 Edn1 Nus1 Akt1 Scarb1 Gla Edn3 Aoc3 Etfbkmt Cnr1 Kras Il1b Gnai3 Cav3 Gstp1 Fdx1 Ripk3 Gdnf Cyba Ndufa4 Mt3 Oxa1l Cdh3 Coa8 Eng
GOBP_POSITIVE_REGULATION_OF_T_CELL_PROLIFERATION	2.62324e-05	0.000776295	0.57561	-0.44424	-1.90602	127	Il6 Cd28 Cd40lg Ifng Ccr7 Slamf1 Cd209e Lep Btnl2 Il4 Prkcq Cd209b Il1a Ptpn22 Cd209d Cd209c Cd209a H2-DMb2 Il15 Il12b Cd80 Ccl5 Tnfsf9 Jak3 Cd1d1 Pdcd1lg2 Cd4 Hes1 Tnfsf4 Xcl1 Adk Ccr2 Cd6 Zap70 Il6st Il1b Gpam Traf6 Vcam1 Cd3e Cd24a Cd274 H2-Q10 Spn H2-Q1 Rps3 Igf2 H2-M9 Cd86 Card11 H2-M2 Stat5a Igf1 Coro1a Syk Jak2
GOBP_REGULATION_OF_T_HELPER_CELL_DIFFERENTIATION	0.000569006	0.0096755	0.477271	-0.549659	-1.90649	39	Il6 Zc3h12a Ccr7 Tbx21 Smad7 Ccr6 Il4 Nfkbid Il4ra Nfkbiz Irf1 Jak3 Nlrp3 Tnfsf4 Ccr2
REACTOME_THE_CITRIC_ACID_TCA_CYCLE_AND_RESPIRATORY_ELECTRON_TRANSPORT	2.13362e-06	8.97515e-05	0.627257	-0.432577	-1.90681	154	Pdk4 Ucp3 Coq10b Dlat Pdhb Idh2 Pdha1 Sucla2 Cox16 Adhfe1 Etfdh Cs Dld Pdhx Pdp1 Etfa Ppard Ndufb6 Hagh Atp5e Ndufa1 Ndufa6 Ndufs4 Cox5a Sdhb Atp5pb Ndufb1 Ndufs2 Me3 Ndufv1 Cox7a2l Ndufs5 Uqcrc2 Uqcrh Sdhd Uqcrq Ucp2 Uqcrb Ndufv2 Uqcrfs1 Ndufc2 Cox7b Atp5k Suclg1 Ndufa7 Me1 Ndufa12 Ndufa4 Idh3g Cox6b1 Pdpr Ndufs6 Ndufaf5 Ndufa10 Vdac1 Cox4i1 Idh3b Ndufb5 Atp5b Cycs Ndufb9 Ndufb3 Taco1 Ogdh Surf1…
GOBP_POSITIVE_REGULATION_OF_LYMPHOCYTE_ACTIVATION	3.57367e-09	3.05454e-07	0.774939	-0.39562	-1.90998	340	Il6 Hsp90aa1 Cd28 Cd40lg Hsph1 Il13 Tac1 Ifng Gimap5 Ccr7 Icos Tbx21 Cd83 Slamf1 Il10 Mef2c Sox4 Cd209e Lep Bcl10 Btnl2 Il4 Prkcq Cd209b H2-Eb2 Il1a Ptpn22 Il5 Ccl2 Cd209d Ighm Nod2 H2-Ob Cd209c Myd88 Nfkbid Cd209a H2-DMb2 Il4ra Il15 Tlr4 Irs2 Il12b Cd320 Shld3 Cd5 Ighd Cd80 Ccl5 Tnfsf9 Lck Cd47 Il2rg Nfkbiz Wnt10b Gpr183 Irf1 Pck1 Btn2a2 Jak3 Cd1d1 Fgf10 Cd27 Itpkb Tespa1 Actl6a Ppp2r3c Nlrp3 Gi…
REACTOME_RAF_INDEPENDENT_MAPK1_3_ACTIVATION	0.00148959	0.0202164	0.45506	-0.629007	-1.9107	22	Dusp1 Il6 Dusp2 Dusp5 Dusp7 Dusp8 Dusp16 Il6ra Dusp4 Il6st
GOBP_CD4_POSITIVE_ALPHA_BETA_T_CELL_ACTIVATION	5.15292e-06	0.000196214	0.610527	-0.446129	-1.91151	126	Il6 Cd28 Ifng Zc3h12a Gimap5 Ccr7 Pla2g2d Tbx21 Cd83 Smad7 Irf4 Ctsl Ccr6 Stat4 Gadd45g Ptger4 Il4 Prkcq Gimap1 Nfkbid Il4ra Il12b Rora Stat3 Il2rg Nfkbiz Il6ra Gpr183 Irf1 Jak3 Bcl3 Nlrp3 Gimap3 Tnfsf4 Nkg7 Xcl1 Cd160 Batf Ccr2 Cebpb Socs1 Relb Stoml2 Cd3e Cd24a Ly9 Cd274
GOBP_MAST_CELL_ACTIVATION_INVOLVED_IN_IMMUNE_RESPONSE	9.79678e-05	0.00234263	0.538434	-0.507603	-1.91414	58	Nr4a3 Mrgprb1 Mrgprb2 Mrgprx2 Slc18a2 Il13 Gata2 Fcer1a Snap23 Il4 Rabgef1 Il4ra Lat Ms4a2 Ighe Gab2 Lyn
GOBP_ACTIVATION_OF_PHOSPHOLIPASE_C_ACTIVITY	0.00137993	0.0190499	0.45506	-0.647015	-1.9159	20	Sele Txk Adcyap1r1 Itk Lpar1 Ms4a2 Dlc1 Htr2a Gpr55 Arhgap6 Ang2 Cd86
GOBP_T_CELL_ACTIVATION_INVOLVED_IN_IMMUNE_RESPONSE	1.11614e-05	0.000384054	0.593325	-0.458501	-1.9161	105	Il6 Ifng Zc3h12a Ccr7 Tbx21 Smad7 Irf4 Ccr6 Stat4 Gadd45g Eomes Ptger4 Il4 Nfkbid H2-DMb2 Il4ra Il12b Rora Stat3 Nfkbiz Il6ra Gpr183 Irf1 Pck1 Fgl2 Jak3 Bcl3 Icam1 Nlrp3 Stx11 Tnfsf4 Batf Ccr2 Ifne
GOBP_CARDIAC_PACEMAKER_CELL_DEVELOPMENT	0.000309952	0.00597196	0.498493	-0.806445	-1.91737	9	Popdc2 Bves Maml1 Tbx5 Isl1 Tbx18 Shox2
GOBP_POSITIVE_REGULATION_OF_DEFENSE_RESPONSE	1.45963e-11	1.80422e-09	0.863415	-0.385521	-1.91739	474	Il6 Nepn Hsp90aa1 Cd28 Tnfaip3 Nfkbia Tlr2 Ltf Lpl Cd36 Tac1 Ifng Ifi205 Trim15 Gimap5 Klri2 Ccr7 Fosl1 Ighg2b Irf4 Mfhas1 Lgr4 Ripk1 Txk Fcer1a Pvr Napepld Fabp4 Mef2c Csnk1a1 Lbp Klrk1 Rnf125 C2cd4b Klre1 Bcl10 Klrc1 Cd14 Ptger4 Rab7b Hspa8 Casp6 Ccl3 Ptpn22 Cxcl1 Ppp2ca Arf6 Klrb1c Crtam Il17a Rnf185 Sh2d1a C2cd4a Plscr1 Ptgs2 Nod2 Ddx3x Ifi208 Myd88 Plscr2 Gpr4 Nod1 Lrrk2 Tlr4 Il1rl1 Ccl24 Il…
GOBP_POSITIVE_REGULATION_OF_MYELOID_LEUKOCYTE_CYTOKINE_PRODUCTION_INVOLVED_IN_IMMUNE_RESPONSE	0.000515543	0.00897536	0.477271	-0.552852	-1.91756	39	Nr4a3 Tlr2 Cd36 Ifng Fcer1a Nod2 Panx1 Spon2 Myd88 Nod1 Tlr4 Sirt1 Ddx21 Ticam2 Tirap Mapkapk2 Ddx1 Sema7a
GOBP_RESPONSE_TO_TEMPERATURE_STIMULUS	4.1526e-06	0.000162751	0.610527	-0.436372	-1.91773	151	Ucp3 Dnajb1 Hsp90aa1 Dnaja1 Ier5 Hspa1a Pparg Tac1 Cidea Hspa1b Lipa Lipe Hspb1 Pawr Casq1 Adrb3 Nos1 Bag3 Il1a Tlr4 Plin1 Stac Adrb2 Hspb6 Osm Slc27a1 Sod1 Htr2a Vcp Dnaja2 Akt1 Metrnl Acadl Eif2b4 Hikeshi Sumo1 Hsp90ab1 Pdcl3 Eif2b1 Scn2b Ucp2 Pdcd6 Ces1d Ywhae Acadm Tcim Eif2s1
GOBP_REGULATION_OF_CAMP_MEDIATED_SIGNALING	0.000227209	0.00464507	0.518848	-0.556073	-1.91859	38	Gpr3 Crhr2 Ptger4 Adcyap1r1 Nucb2 Gnai1 Cdc34 Ube2b Pde3a Ptger3 Lpar1 Rapgef2 Pde11a Aplnr Crhr1 Npy2r Pde3b
HALLMARK_IL2_STAT5_SIGNALING	3.21827e-07	1.82037e-05	0.674963	-0.421701	-1.92174	198	Klf6 Selp Gadd45b Plin2 Lif Il13 Odc1 Icos Cd83 Prkch Abcb1a Rgs16 Irf4 Maff Arl4a Pim1 Il10 Nfil3 Ctla4 Rhob Uck2 Eomes Ptger2 Ndrg1 Cxcl10 Cish Muc1 Slc39a8 Glipr2 Plscr1 Gpx4 Bhlhe40 Cd79b Gabarapl1 Il4ra Il1rl1 She Rora Coch Map3k8 Csf1 Eno3 Bmp2 Casp3 Il2rb Nfkbiz Ifngr1 Csf2 Cdc42se2 Fgl2 Spp1
GOBP_LIPID_DIGESTION	0.00113135	0.0165148	0.45506	-0.712729	-1.92213	14	Cel Cd36 Lep Aqp1
GOBP_EOSINOPHIL_CHEMOTAXIS	0.000965645	0.0145426	0.477271	-0.641787	-1.9236	21	Ccl4 Ccl22 Il4 Ccl3 Ccl2 Ccl11 Ccl7 Ccl24 Ccl9 Ccl5 Ccl6
GOBP_POSITIVE_REGULATION_OF_CYTOKINE_PRODUCTION	5.3312e-12	7.19891e-10	0.887075	-0.384829	-1.92362	505	Nr4a3 Il6 Hsp90aa1 Pde4b Cd28 Cd40lg Arrdc4 Tlr2 Il13 Lpl Cd36 Ifng Trim15 Gimap5 Ccr7 Tbx21 Cd83 Slamf1 Irf4 Tek Ripk1 Egr1 Il10 Hspb1 Rab1a Txk Ccl4 Fcer1a Lbp Klrk1 Arid5a Klre1 Atf4 Crhr2 Lep Bcl10 Btnl2 Cd2 Nras Cd14 Rel Ptger4 Tigit Il4 Prkcq Cd209b Rab7b Ccl3 Il17d Il1a Ptpn22 Ccl2 Cd209d Crtam Il17a Il12rb2 Ptgs2 Lum Nod2 Ddx3x Hilpda Panx1 Spon2 Il27ra Myd88 Nod1 Il4ra Lrrk2 Il15 Il17c T…
REACTOME_TRANSLOCATION_OF_ZAP_70_TO_IMMUNOLOGICAL_SYNAPSE	0.000798319	0.0126014	0.477271	-0.700311	-1.92484	15	H2-Eb2 Ptpn22 Cd247 Lck Trbv16 Cd3d Cd4 Zap70 Cd3g Cd3e H2-Aa Trbc2 H2-Ab1 H2-Eb1 Trav16
REACTOME_REGULATION_OF_PYRUVATE_DEHYDROGENASE_PDH_COMPLEX	0.000781943	0.0124161	0.477271	-0.700564	-1.92553	15	Pdk4 Dlat Pdhb Pdha1 Dld Pdhx Pdp1 Ppard
GOBP_REGULATION_OF_ANTIGEN_RECEPTOR_MEDIATED_SIGNALING_PATHWAY	9.00147e-05	0.00218492	0.538434	-0.499565	-1.92587	65	Ccr7 Prkch Lipa Pawr Bcl10 Btnl2 Ptpn22 Sh2d1a Usp46 Cd226 Dusp3 Lck Cmtm3 Ptpn2 Btn2a2 Stap1 Tespa1 Lyn Rela Sla2 Cd160 Cd19 Trat1 Ubash3a Cd22 Ada Plcl2 Lpxn Rps3 Card11 Cd300a Thy1 Cyld Elf1 Gcsam Cblb Malt1 Nectin2 Laptm5 Lilrb4b
GOBP_VIRAL_RELEASE_FROM_HOST_CELL	0.00070268	0.0113481	0.477271	-0.627621	-1.9259	23	Vps37b Chmp1b Chmp2b Rab7 Tsg101 Pcx Chmp4b Vapa Vapb Chmp5 Vps4b Vps4a
GOBP_POSITIVE_REGULATION_OF_T_CELL_CYTOKINE_PRODUCTION	0.000771833	0.0123128	0.477271	-0.609425	-1.92606	26	Il6 Tbx21 Slamf1 Arid5a Il4 Nlrp3 Tnfsf4 Xcl1 Il1b Traf6
REACTOME_IKK_COMPLEX_RECRUITMENT_MEDIATED_BY_RIP1	0.00130534	0.0182975	0.45506	-0.621279	-1.92616	24	Birc3 Ube2d3 Ripk1 Cd14 Tlr4 Ubc Ly96 Ticam2 Traf6 Ubb Ripk3
GOBP_MUSCLE_CELL_FATE_COMMITMENT	0.000674889	0.0109876	0.477271	-0.748373	-1.9264	12	Mef2c Tbx5 Myl2 Wt1 Fgf10 AW551984 Rbpj Tbx18 Tbx1
GOBP_INNATE_IMMUNE_RESPONSE_ACTIVATING_CELL_SURFACE_RECEPTOR_SIGNALING_PATHWAY	5.08522e-05	0.00134842	0.557332	-0.485018	-1.92668	77	Nepn Tnfaip3 Nfkbia Tlr2 Ltf Klri2 Mfhas1 Lbp Klrk1 Klre1 Klrc1 Cd14 Rab7b Ptpn22 Arf6 Nod2 Myd88 Tlr4 Klrc2 Klrd1 Klri1 Tmem126a Lyn Ly96 Rela Ticam2
GOBP_P38MAPK_CASCADE	0.000168371	0.00366109	0.518848	-0.516929	-1.92905	55	Dusp1 Zfp36 Gadd45b Zc3h12a Mfhas1 Zfp36l1 Gadd45g Lep Gsn Ptpn22 Xdh Bmp2 Per1 Hgf Rell2 Map2k3 Ccr2 Mapkapk2 Il1b Cav3
GOBP_POSITIVE_REGULATION_OF_CD4_POSITIVE_ALPHA_BETA_T_CELL_DIFFERENTIATION	0.000655654	0.0107488	0.477271	-0.586492	-1.93342	31	Il6 Ifng Gimap5 Ccr7 Cd83 Nfkbid Il4ra Il2rg Nfkbiz Irf1 Nlrp3 Gimap3 Tnfsf4 Ccr2 Socs1
REACTOME_TBC_RABGAPS	0.000351892	0.00660579	0.498493	-0.573515	-1.93383	34	Rab6a Rab7b Tbc1d15 Arf6 Rab7 Map1lc3b Tbc1d13 Tbc1d14 Tbc1d24 Gabarapl2 Gabarap Rab8b Rab11a Rab35 Tbc1d10c Ulk1 Rab11b Rab8a Tbc1d17
GOBP_ORGAN_OR_TISSUE_SPECIFIC_IMMUNE_RESPONSE	0.000873791	0.0135139	0.477271	-0.589894	-1.93458	30	Il6 Ltf Igha Rnase2b Il4 Nod2 Cfh Ear2 Pigr Xcl1 Cd160
GOBP_B_CELL_RECEPTOR_SIGNALING_PATHWAY	0.00014813	0.00330687	0.518848	-0.51843	-1.93466	55	Nfkbia Prkch Ctla4 Mef2c Ighm Cd79b Bcar1 Cd79a Itk Lck Nfkb1 Nfkbiz Cmtm3 Blk Ms4a1 Stap1 Ighe Lyn Bmx Tec Cd19 Cd22 Grb2 Plcl2 Lpxn
GOBP_POSITIVE_REGULATION_OF_MHC_CLASS_II_BIOSYNTHETIC_PROCESS	0.00060782	0.0102059	0.477271	-0.751755	-1.93511	12	Cd40lg Ifng Il10 Il4 Tlr4 Sirt1
GOBP_RESPONSE_TO_CYTOKINE	2.38517e-17	6.72407e-15	1.07687	-0.37417	-1.93631	867	Klf6 Sele Dusp1 Il6 Selp Acsl1 Mcl1 Zfp36 Klf4 Nfkbia Pparg Tnfrsf17 Birc3 Smpd3 Tlr2 Il13 Rab11fip5 Ifng Zc3h12a Ifi205 Ccr7 Spock2 Il22ra2 Ackr1 Fosl1 Socs3 Smad7 Pde12 Zfp36l2 Nrp2 Ripk1 Nfe2l2 Srf Egr1 Otop1 Cdc42ep4 Ugcg Gpd1 Nfil3 Txk Ccl4 Serpina3f Zfp36l1 Fabp4 Ccl22 Cxcl2 Myod1 Bspry Ubxn2a Rnf125 Rab20 Stat4 Timp4 Lep Gsn Vamp3 Gldc Dtx1 Ackr3 Csf3 Cd14 Rel Ccdc3 Il4 Spata2 Cxcl10 Gtf2h…
REACTOME_ATTENUATION_PHASE	0.00117712	0.0169137	0.45506	-0.733918	-1.9381	13	Dnajb1 Hsp90aa1 Hspa1a Hspa1b Hspa8 Hspa1l Ptges3
GOBP_NITRIC_OXIDE_MEDIATED_SIGNAL_TRANSDUCTION	0.000629342	0.0104688	0.477271	-0.613953	-1.94037	26	Kcnc2 Gucy1a2 Cd36 Mafa Nos1 Ndnf Gucy1a1 Rasd1 Mt1 Mt2 Atp2b4
REACTOME_ZBP1_DAI_MEDIATED_INDUCTION_OF_TYPE_I_IFNS	0.000960063	0.0145252	0.477271	-0.737472	-1.94749	13	Nfkbia Myd88 Nfkbib Nfkb1 Rela Nkiras2 Nfkb2
GOBP_DE_NOVO_PROTEIN_FOLDING	0.000145345	0.00326649	0.518848	-0.564472	-1.94757	38	Dnajb1 Hspa1a Hsph1 Sh3glb1 Hspa1b Hspa8 Hspa1l Dnajc2 Hspe1 H2-DMb2 Ptges3 Cct2 Hspa9
GOBP_POSITIVE_REGULATION_OF_LEUKOCYTE_PROLIFERATION	4.2028e-07	2.2739e-05	0.674963	-0.430248	-1.94797	186	Il6 Cd28 Cd40lg Il13 Tac1 Ifng Ccr7 Slamf1 Mef2c Cd209e Lep Btnl2 Il4 Prkcq Cd209b Il1a Ptpn22 Il5 Cd209d Ighm Cd209c Myd88 Cd209a H2-DMb2 Il15 Tlr4 Irs2 Il12b Cd320 Ighd Csf1 Cd80 Ccl5 Tnfsf9 Csf2 Gpr183 Jak3 Cd1d1 Fgf10 Lyn Pdcd1lg2 Cd4 Hes1 Tnfsf4 Xcl1 Adk Ccr2 Cd6 Zap70 Tirap Il6st St6gal1 Il1b Gpam Ada Traf6 Vcam1 Cd3e Cd24a Cd274 Ephb2 H2-Q10 Spn H2-Q1 Bcl2l1 Csf2rb2 Rps3 Igf2 H2-M9 Cd86 Ca…
GOBP_POSITIVE_REGULATION_OF_HEMOPOIESIS	2.55242e-07	1.48605e-05	0.674963	-0.426779	-1.94903	201	Il6 Hsp90aa1 Cd40lg Fos Ppargc1b Lif Ifng Jun Gimap5 Ccr7 Klf10 Cd83 Tmem64 Ripk1 Il10 Zfp36l1 Sox4 Il4 Ccl3 Il5 Il17a Nfkbid Il4ra Il15 Il12b Csf1 Ccl9 Ccl5 Tnfsf9 Lck Il2rg Nfkbiz Wnt10b Zbtb46 Irf1 Tnf Pck1 Btn2a2 Cd1d1 Cd27 Ikzf1 Itpkb Tespa1 Actl6a Ppp2r3c Nlrp3 Gimap3 Nedd9 Actb Gpr68 Cd4 Tnfsf4 Pik3r6 Phf10 Ccr2 Zap70 Brd7 Trib1 Rb1 Socs1 Ada Traf6 Il4i1 Il7r Car2
REACTOME_CHEMOKINE_RECEPTORS_BIND_CHEMOKINES	0.000154254	0.00340481	0.518848	-0.530287	-1.95018	51	Ccr7 Ccr10 Ccl4 Ccl22 Cxcl2 Ccr6 Ccr8 Ackr3 Cxcl10 Ccl3 Cxcl1 Cxcr5 Ccl11 Ccl7 Cxcl9 Ccl5 Cxcr3 Ccr9 Xcl1 Pf4 Cxcr6 Cxcl16 Ccl21a Cxcl3
GOBP_REGULATION_OF_FATTY_ACID_OXIDATION	0.000164966	0.00361443	0.518848	-0.556653	-1.95166	41	Pdk4 Nr4a3 Pparg Fabp3 Sox9 Dbi Nucb2 Irs2 Abcb11 Ppard Fmo1 Akt1 Acadl Mlycd Etfbkmt Cnr1 Acacb C1qtnf2
GOBP_POSITIVE_REGULATION_OF_TRANSCRIPTION_FROM_RNA_POLYMERASE_II_PROMOTER_INVOLVED_IN_CELLULAR_RESPONSE_TO_CHEMICAL_STIMULUS	0.000461542	0.00816796	0.498493	-0.698253	-1.95183	16	Jun Nfe2l2 Atf4 Smad1 Bmp2 Rela Rbpj
GOBP_RESPONSE_TO_TUMOR_NECROSIS_FACTOR	2.13426e-07	1.26086e-05	0.690132	-0.432882	-1.95323	181	Il6 Zfp36 Nfkbia Tnfrsf17 Birc3 Smpd3 Zc3h12a Zfp36l2 Ripk1 Nfe2l2 Gpd1 Ccl4 Zfp36l1 Fabp4 Ccl22 Myod1 Cd14 Ccdc3 Spata2 Ccl3 Ccl2 Ccl11 Ccl7 Gch1 Lrrk2 Actr3 Inpp5k Ccl24 Ppp2cb Card14 Rora Ankrd1 Ccl9 Ccl5 Nfkb1 Ccl6 Sirt1 Ube2k Ptpn2 Irf1 Tank Tnf Tnfrsf11a Cib1 Adamts12 Akt1 Tjp2 Rela Nkiras2 Xcl1 Hipk1 Rraga Cxcl16
REACTOME_CELLULAR_RESPONSE_TO_HYPOXIA	3.67472e-05	0.00102422	0.557332	-0.502534	-1.95591	69	Ube2d3 Psmc6 Psmd8 Epas1 Psme4 Psmd11 Psmd6 Ubc Eloc Psma7 Psma3 Psmb7 Elob Psmd7 Psmb1 Psma2 Psmc2 Psma1 Psmb2 Psmc1 Psmd1 Psmd13 Psma6 Ubb Psme3 Psmb4 Psma5 Cited2 Psmd14 Psmc4 Psmd12 Psmd4 Psmd3 Psma8 Cul2 Psmb5 Psmd10 Psma4 Psmd2 Psmc3 Psmb6 Psmb3 Psmc5
GOBP_POSITIVE_REGULATION_OF_PRODUCTION_OF_MOLECULAR_MEDIATOR_OF_IMMUNE_RESPONSE	5.34425e-07	2.77022e-05	0.659444	-0.443982	-1.95709	154	Nr4a3 Il6 Cd28 Tlr2 Il13 Cd36 Ifng Gimap5 Tbx21 Slamf1 Tek Il10 Fcer1a Arid5a Il4 Ptpn22 Il5 Il17a Nod2 Panx1 Spon2 Myd88 Nod1 Mzb1 Il4ra Tlr4 Cd226 Shld3 Sirt1 Ddx21 Cd27 Nlrp3 Gimap3 Ticam2 Tnfsf4 Xcl1 Cd160 Trim6 Tirap Mapkapk2 Il17f Ddx1 Il1b Cd37 Clec7a Traf6 Sema7a Exosc3
GOBP_MAST_CELL_ACTIVATION	7.13464e-05	0.00178299	0.538434	-0.486061	-1.95773	83	Nr4a3 Mrgprb1 Mrgprb2 Mrgprx2 Slc18a2 Il13 Gata2 Fcer1a Bcl10 Snap23 Ndrg1 Il4 Rabgef1 Plscr1 Plscr2 Il4ra Tlr4 Cd226 BC053393 Lat Ms4a2 Ighe Gab2 Lyn Crhr1 Cnr1 Foxf1 Fer Pdpk1 Rhoh Cd48 Tslp Adora3 Timd2 Lcp2 Cd300a Rac2 Syk Btk Clnk Nppc Ywhaz Rasgrp1 Nectin2 Lilrb4b Crlf2 Scn11a Il13ra2 Adora2b Cd300lb
GOBP_POSITIVE_REGULATION_OF_INTERLEUKIN_12_PRODUCTION	0.000209745	0.00438282	0.518848	-0.547777	-1.95843	45	Cd40lg Tlr2 Cd36 Ifng Ccr7 Lep Rel Il17a Nod2 Tlr4 Il12b Tnfsf9 Irf1 Flt3 Isl1 Rela Tnfsf4 Tirap Clec7a Traf6
GOBP_B_CELL_ACTIVATION	7.1749e-09	5.79364e-07	0.761461	-0.413787	-1.95897	275	Il6 Igkj5 Cd28 Tnfaip3 Cd40lg Il13 Igkc Ifng Tbx21 Zfp36l2 Il10 Ctla4 Zfp36l1 Lax1 Mef2c Ccr6 Pawr Il4 Gimap1 Fosl2 Il5 Tshr Ighm Nbn Cxcr5 Nod2 Il27ra Cd79b Mzb1 Igbp1 Tlr4 Irs2 Cd79a Cd320 Shld3 Bank1 Fas Cebpg Ighd Pten Hmga1 Casp3 Il2rg Nfkbiz Irf2bp2 Yy1 Il9r Btla Ptpn2 Gpr183 Hmgb3 Flt3 Ms4a1 Itm2a Jak3 Ighe Cd27 Ikzf1 Bcl3 Nfatc1 Ppp2r3c Swap70 Dock11 Lyn Samsn1 Ikzf3 Tnfsf4 Top2b Rbpj Bat…
GOBP_REGULATION_OF_FC_RECEPTOR_MEDIATED_STIMULATORY_SIGNALING_PATHWAY	0.000645068	0.0106314	0.477271	-0.727348	-1.96156	14	Rap1a Rabgef1 Plscr1 Plscr2 Cd226 Pten Cd47 Lyn
GOBP_MIRNA_TRANSCRIPTION	4.30168e-05	0.00116961	0.557332	-0.497854	-1.96307	74	Klf4 Pparg Fos Jun Fosl1 Sox9 Srf Egr1 Il10 Gata2 Smad1 Smad4 Ets1 Stat3 Bmp2 Nfkb1 Yy1 Wt1 Tnf Ppard Myocd Atoh8 Rela Nr3c1 Klf5 Ctcf Pdgfb Nfatc4 Gata6
GOBP_ALPHA_BETA_T_CELL_DIFFERENTIATION	4.52126e-06	0.000175913	0.610527	-0.456354	-1.96584	131	Il6 Ifng Zc3h12a Gimap5 Ccr7 Pla2g2d Tbx21 Cd83 Smad7 Irf4 Ctsl Txk Ccr6 Stat4 Gadd45g Eomes Ptger4 Il4 Gimap1 Fosl2 Nfkbid Il4ra Il12b Rora Itk Stat3 Il2rg Nfkbiz Il6ra Gpr183 Irf1 Jak3 Cd1d1 Itpkb Bcl3 Nlrp3 Gimap3 Gpr18 Tnfsf4 Batf Ccr2 Zap70 Socs1 Ada Relb
GOBP_POSITIVE_REGULATION_OF_NITRIC_OXIDE_METABOLIC_PROCESS	0.000152907	0.00337973	0.518848	-0.537376	-1.96598	50	Il6 Hsp90aa1 Klf4 Smpd3 Tlr2 Cd36 Ifng Klf2 Klrk1 Ptgs2 Tlr4 Hrh1 Tnf Clu Icam1 Akt1
GOBP_MUSCLE_CELL_DIFFERENTIATION	6.2815e-12	8.34194e-10	0.887075	-0.398235	-1.96715	440	Ifrd1 Ntf3 Rcan1 H3f3b Myh11 Adamts5 Tmem182 Prox1 Sox9 Srf Popdc2 Ehd1 Gdf15 Tcf23 Bves Alpk2 Prdm6 Mef2c Fhod3 Xirp1 Myod1 Asf1a Flnc Cacna1s Casq2 Tcap Smad1 Dusp29 Casq1 Maml1 Ctdp1 Klhl41 Il4 Lama2 Myf6 Cxcl10 Lmod1 Actn3 Myom2 Sypl2 Rpl3l Acta1 Pitx2 Sik1 Myoz1 Neb Tbx5 Tnnt3 Il4ra Mylk2 Tmod2 Fbxo40 Smad4 Cfh H3f3a Smyd1 Csrp3 Hdac3 Rora Cxcl9 Mfn2 Popdc3 Lrrc10 Lmna Mamstr Tshz3 Ttn Bmp2 …
GOBP_CYTOKINE_PRODUCTION_INVOLVED_IN_IMMUNE_RESPONSE	5.27499e-07	2.74316e-05	0.659444	-0.442767	-1.96726	163	Nr4a3 Il6 Nepn Tlr2 Cd36 Ifng Gimap5 Tbx21 Slamf1 Smad7 Tek Il10 Fcer1a Arid5a Il4 Fosl2 Trim55 Rabgef1 Nod2 Panx1 Spon2 Myd88 Nod1 Tlr4 Il12b Litaf Cd226 Ube2j1 Atg5 Sirt1 Ddx21 Tnf Jak3 Il31ra Nlrp3 Gimap3 Ticam2 Cd96 Tnfsf4 Xcl1 Cd160 Trim6 Ccr2 Tirap Mapkapk2 Sucnr1 Ddx1 Il1b Clec7a Traf6 Twist2
GOBP_RESPONSE_TO_CHEMOKINE	2.66338e-05	0.000785281	0.57561	-0.496125	-1.96776	76	Dusp1 Zc3h12a Ackr1 Ccl4 Ccl22 Cxcl2 Ackr3 Cxcl10 Ccl3 Cxcl1 Ccl2 Ccl11 Ccl7 Ccl24 Cxcl9 Ccl9 Ccl5 Slit3 Rnf113a2 Ccl6 Oxsr1 Cib1 Edn1 Lyn Xcl1 Pf4 Cxcr6 Ccr2 Lox Ccl21a Rbm15 Cxcl3
GOBP_REGULATION_OF_IMMUNE_EFFECTOR_PROCESS	1.15331e-11	1.44785e-09	0.875325	-0.400402	-1.9683	416	Nr4a3 Il6 Nepn Cd28 Tnfaip3 Cd40lg Tlr2 Il13 Cd36 Ifng Zc3h12a Gimap5 Klri2 Ccr7 Tbx21 Slamf1 Ighg2b Smad7 Tek Colec11 Il10 Crk Gata2 Fcer1a Pvr Rap1a Ccr6 Lbp Klrk1 Arid5a Klre1 Lep Klrc1 Il4 Fcer2a Ptpn22 Cxcl1 Il5 Klrb1c Ccl2 Crtam Ighm Il17a Sh2d1a Rabgef1 Muc4 Nod2 Panx1 Spon2 Il27ra Myd88 Nod1 Nfkbid H2-DMb2 Mzb1 Il4ra Raet1e Cfh Tlr4 Il12b Litaf Cd226 Shld3 Svep1 Ube2j1 Cfp Klrc2 Zpbp2 Cd8…
GOBP_REGULATION_OF_MONOOXYGENASE_ACTIVITY	0.000168286	0.00366109	0.518848	-0.550587	-1.96847	45	Ifng Fgf23 Lep Fcer2a Il1a Nod1 Gch1 Vdr Gfi1 Pik3cb Nfkb1 Tnf Atp2b4 Nus1 Akt1 Scarb1 Gla Cnr1 Kras Il1b Cav3 Gdnf Cdh3 Eng Cav1
GOBP_POSITIVE_REGULATION_OF_NITRIC_OXIDE_SYNTHASE_BIOSYNTHETIC_PROCESS	0.000536972	0.00926811	0.477271	-0.656814	-1.96864	21	Tlr2 Ifng Nampt Fcer2a Ccl2 Nod2 Lrrk2 Tlr4 Kdr Jak3
GOBP_POSITIVE_REGULATION_OF_FAT_CELL_DIFFERENTIATION	2.73935e-05	0.00080326	0.57561	-0.505811	-1.96866	69	Zfp36 Pparg Lpl Zc3h12a Tmem64 Pim1 Napepld Zfp36l1 Ccdc3 Ptgs2 Bmp2 Noct Dkkl1 Tfe3 Sfrp2 Htr2a Akt1 Medag Metrnl Uchl3 Rarres2 Klf5 Dact1 Adig Cebpb Aamdc Sav1 Syap1 Wnt5b Axin2 Six1
GOBP_EOSINOPHIL_MIGRATION	0.000697274	0.0112835	0.477271	-0.635794	-1.97116	24	Ccl4 Ccl22 Ptger4 Il4 Ccl3 Ccl2 Ccl11 Ccl7 Ccl24 Ccl9 Ccl5 Ccl6
GOBP_MUSCLE_STRUCTURE_DEVELOPMENT	1.62852e-16	3.96494e-14	1.04763	-0.386211	-1.97211	699	Atf3 Btg2 Ifrd1 Il6 Ntf3 Rcan1 Fos Lif H3f3b Myh11 Adamts5 Tmem182 Prox1 Smad7 Maff Sox9 Srf Egr1 Popdc2 Ehd1 Gsc Gdf15 Tcf23 Bves Alpk2 Fxr1 Prdm6 Zfp36l1 Mef2c Fhod3 Xirp1 Ppp2r3a Rbfox1 Myod1 Sox4 Mylk Asf1a Flnc Cacna1s S1pr1 Casq2 Crhr2 Tcap Smad1 Dusp29 Casq1 Maml1 Eomes Vgll2 Ctdp1 Nras Klhl41 Nr4a1 Mstn Il4 Lama2 Myf6 Cxcl10 Lmod1 Lbx1 Actn3 Myom2 Mylpf Sypl2 Rpl3l Epas1 Jph2 Hoxd9 Acta1 …
GOBP_T_CELL_DIFFERENTIATION_INVOLVED_IN_IMMUNE_RESPONSE	1.83233e-05	0.000572834	0.57561	-0.492834	-1.97392	80	Il6 Ifng Zc3h12a Ccr7 Tbx21 Smad7 Irf4 Ccr6 Stat4 Gadd45g Eomes Ptger4 Il4 Nfkbid Il4ra Il12b Rora Stat3 Nfkbiz Il6ra Gpr183 Irf1 Pck1 Fgl2 Jak3 Bcl3 Nlrp3 Tnfsf4 Batf Ccr2
REACTOME_MAPK6_MAPK4_SIGNALING	1.64006e-05	0.000526029	0.57561	-0.501999	-1.97393	73	Dnajb1 Mapk4 Mapk6 Hspb1 Psmc6 Psmd8 Psme4 Psmd11 Psmd6 Ubc Cdc42 Psma7 Psma3 Psmb7 Cdc42ep2 Psmd7 Pak2 Psmb1 Psma2 Psmc2 Psma1 Psmb2 Psmc1 Psmd1 Psmd13 Psma6 Ubb Septin7 Psme3 Psmb4 Psma5 Psmd14 Psmc4 Foxo3 Psmd12 Psmd4 Psmd3 Psma8 Psmb5 Psmd10 Psma4 Psmd2 Psmc3 Psmb6 Rac1 Psmb3 Psmc5
GOBP_POSITIVE_REGULATION_OF_IMMUNE_EFFECTOR_PROCESS	3.93794e-09	3.29577e-07	0.761461	-0.415716	-1.97541	287	Nr4a3 Il6 Cd28 Tlr2 Il13 Cd36 Ifng Gimap5 Klri2 Ccr7 Tbx21 Slamf1 Ighg2b Tek Colec11 Il10 Gata2 Fcer1a Pvr Rap1a Lbp Klrk1 Arid5a Klre1 Klrc1 Il4 Fcer2a Ptpn22 Cxcl1 Il5 Klrb1c Ccl2 Crtam Il17a Sh2d1a Rabgef1 Nod2 Panx1 Spon2 Myd88 Nod1 Nfkbid H2-DMb2 Mzb1 Il4ra Raet1e Tlr4 Il12b Cd226 Shld3 Cfp Klrc2 Sirt1 Nfkbiz Ddx21 Klrd1 Klri1 Ms4a2 Irf1 Tnf Pck1 Stap1 Cd1d1 Cd27 Nlrp3 Gab2 C3 Gimap3 Lyn Pta…
REACTOME_REGULATION_OF_RUNX2_EXPRESSION_AND_ACTIVITY	0.000132107	0.00300685	0.518848	-0.535784	-1.97673	52	Psmc6 Psmd8 Psmd11 Psmd6 Ubc Psma7 Psma3 Psmb7 Psmd7 Psmb1 Psma2 Psmc2 Psma1 Psmb2 Psmc1 Psmd1 Psmd13 Psma6 Ubb Psme3 Psmb4 Psma5 Psmd14 Psmc4 Psmd12 Psmd4 Psmd3 Psmb5 Psmd10 Psma4 Psmd2 Psmc3 Psmb6 Psmb3 Psmc5
GOBP_RESPONSE_TO_TYPE_II_INTERFERON	1.10775e-06	5.12982e-05	0.643552	-0.454565	-1.9773	141	Pparg Tlr2 Rab11fip5 Ifng Pde12 Otop1 Cdc42ep4 Txk Ccl4 Ccl22 Rab20 Gsn Vamp3 Rab7b Ccl3 Zyx Ccl2 Ccl11 Ccl7 Gch1 Tlr4 Actr3 Ccl24 Il12b Ccl9 Ccl5 Cd47 Ccl6 Gbp11 Ifngr1 Actr2 Ptpn2 Irf1 Tnf Gbp5 Gbp4 Mrc1 Camk2a Cdc42 Stx11 Xcl1 Vamp4 Cdc42ep2 Cxcl16 Ccl21a Actg1
GOBP_REGULATION_OF_MIRNA_METABOLIC_PROCESS	5.20875e-05	0.00137212	0.557332	-0.491106	-1.97805	83	Klf4 Pparg Fos Zc3h12a Jun Fosl1 Sox9 Srf Egr1 Il10 Gata2 Smad1 Smad4 Ets1 Stat3 Bmp2 Nfkb1 Yy1 Wt1 Tnf Ppard Myocd Atoh8 Tent2 Rela Nr3c1 Klf5 Ctcf Pdgfb Nfatc4 Gata6
REACTOME_G1_S_DNA_DAMAGE_CHECKPOINTS	5.78448e-05	0.00149679	0.557332	-0.514958	-1.97991	64	Psmc6 Psmd8 Psme4 Psmd11 Psmd6 Ubc Chek2 Cdc25a Psma7 Psma3 Psmb7 Psmd7 Psmb1 Cop1 Psma2 Psmc2 Psma1 Psmb2 Psmc1 Psmd1 Psmd13 Psma6 Ubb Psme3 Psmb4 Psma5 Psmd14 Psmc4 Psmd12 Psmd4 Psmd3 Psma8 Psmb5 Psmd10 Psma4 Psmd2 Psmc3 Psmb6 Psmb3 Psmc5 Cdkn1a
GOBP_T_CELL_SELECTION	7.1999e-05	0.00179651	0.538434	-0.533052	-1.98095	54	Il6 Cd28 Ccr7 Tbx21 Irf4 Srf Ctsl Il4 Il15 Fas Stat3 Atg5 Il6ra Ptpn2 Themis Cd1d1 Cd3d Itpkb Cd4 Btnl6 Batf Zap70 Cd3g Cd3e Ly9 Spn Card11 Rhoa Dock2 Cyld Syk
GOBP_ADAPTIVE_THERMOGENESIS	4.95713e-07	2.61167e-05	0.659444	-0.444939	-1.98158	166	Ucp3 Clic5 Acsl1 Pparg Ppargc1b Il13 Cd36 Cidea Adamts5 Gpr3 Irf4 Lipa Lgr4 Plcl1 Fabp4 Gadd45g Atf4 Lep Adrb3 Il4 Cpt2 Actn3 Tshr Rheb Epas1 Nova1 Il4ra Il15 Tlr4 Hdac3 Mfn2 Adrb2 Scd1 Wnt10b Lpin1 Ebf2 Kdm6b Tfe3 Acot13 Igf2bp2 Nova2 Id1 Acadl Ddit3 Rbpj Ccr2 Sln Cebpb Decr1 Rb1 Plcl2 Adipor1 Pctp Ucp2 Adipoq Hadh Nrd1 Nr1h3 Ces1d
GOBP_REGULATION_OF_NITRIC_OXIDE_METABOLIC_PROCESS	3.02222e-05	0.000867216	0.57561	-0.503286	-1.98449	74	Il6 Hsp90aa1 Klf4 Smpd3 Tlr2 Cd36 Ifng Zc3h12a Gimap5 Il10 Klf2 Klrk1 Il4 Ptgs2 Tlr4 Hrh1 Cd47 Tnf Atp2b4 Clu Icam1 Akt1 Gimap3 Gla Epor Il1b Clec7a
HALLMARK_PI3K_AKT_MTOR_SIGNALING	5.66254e-06	0.000213094	0.610527	-0.476913	-1.98531	102	Mknk2 Ube2d3 Ripk1 Acaca Sqstm1 Il4 Pitx2 Myd88 Mapkap1 Nod1 Actr3 Nfkbib Pten Dusp3 Sfn Lck Fasl Ralb Il2rg Prkaa2 Actr2 Prkar2a Atf1 Eif4e Akt1 Mapk8 Rit1 Ddit3 Map2k3 Arpc3 Adcy2 Cab39 Irak4 Grb2 Camk4
GOBP_T_HELPER_17_CELL_DIFFERENTIATION	0.000263708	0.00526401	0.498493	-0.602774	-1.98709	31	Il6 Zc3h12a Tbx21 Smad7 Irf4 Ccr6 Il4 Nfkbid Rora Stat3 Nfkbiz Il6ra Nlrp3 Batf
GOBP_REGULATION_OF_IMMUNE_RESPONSE	3.29238e-20	1.20239e-17	1.16018	-0.384017	-1.98821	880	Nr4a3 Il6 Nepn Hsp90aa1 Ighg3 Pde4b Btnl4 Cd28 Tnfaip3 Cd40lg Nfkbia Pparg Btn1a1 Tlr2 Ltf Il13 Cd36 Igha Ifng Zc3h12a Ifi205 Trim15 Gimap5 Klri2 Ccr7 Ighg2c Pla2g2d Fosl1 Tbx21 Slamf1 Ighg2b Prkch Smad7 Irf4 Lipa Mfhas1 Lgr4 Colec11 Nfe2l2 C7 Btnl9 Otop1 Il10 Crk Gata2 Txk Fcer1a Ctla4 Pvr Rap1a Lax1 Mef2c Ccr6 Csnk1a1 Lbp Klrk1 Rnf125 Arid5a Klre1 Usp38 Lep Pawr Bcl10 Klrc1 Btnl2 Nras Cd14 Il4 …
GOBP_CELLULAR_COMPONENT_ASSEMBLY_INVOLVED_IN_MORPHOGENESIS	8.26156e-07	4.03467e-05	0.659444	-0.463293	-1.98912	128	Tlr2 Prox1 Agfg1 Srf Pln Mef2c Fhod3 Xirp1 Flnc Casq2 Tcap Casq1 Klhl41 Lmod1 Myom2 Acta1 Myoz1 Neb Tnnt3 Tmod2 Smad4 Tbc1d20 Csrp3 Mfn2 Zpbp2 Ttn Nrap Actn2 Myl2 Pdgfra Ldb3 Mtmr2 Tnnt1 Tmod3 Tppp Mypn Csrp1 Synpo2l Edn1 Neurl2 Actc1 Myl9 Myh7 Wdr1 Tmod1 Actg1 Cav3 Nebl Lmod3 Cfl2 Pgm5 Cavin4 Myoz2 Tenm4 Fig4 Mef2a Tpm1 Pafah1b1
GOBP_NEGATIVE_REGULATION_OF_TUMOR_NECROSIS_FACTOR_SUPERFAMILY_CYTOKINE_PRODUCTION	3.80896e-05	0.00105346	0.557332	-0.515247	-1.99012	66	Tnfaip3 Zc3h12a Cidea Slamf1 Errfi1 Il10 Fxr1 Lbp Ptger4 Il4 Ilrun Ptpn22 Nod2 Il27ra Tlr4 Hdac3 Sirt1 Flt3 Gstp3 Bcl3 Gpr18 Gstp2 Twist2 Gstp1 Nlrc3 Adipoq Cd24a Cd274 Sirpa Trim27
GOBP_VIRION_ASSEMBLY	0.000340695	0.00644914	0.498493	-0.631248	-1.99503	26	Vps37b Chmp1b Rab1a Chmp2b Tbc1d20 Tsg101 Pcx Chmp4b Chmp5 Vps4b Vps4a
GOBP_INTERLEUKIN_1_MEDIATED_SIGNALING_PATHWAY	0.000361141	0.00673222	0.498493	-0.625346	-1.99547	27	Il6 Nfkbia Egr1 Myd88 Tollip Rela Tirap Irak4 Il1b Traf6 Rps6ka5 Il1rn Vrk2 Rps6ka4
GOBP_CARDIAC_MUSCLE_CELL_DIFFERENTIATION	8.51012e-07	4.13139e-05	0.659444	-0.456441	-1.99599	145	Myh11 Prox1 Srf Popdc2 Bves Alpk2 Mef2c Fhod3 Xirp1 Myod1 Tcap Maml1 Ctdp1 Pitx2 Sik1 Neb Tbx5 Mylk2 Smad4 Csrp3 Hdac3 Lrrc10 Lmna Ttn Bmp2 Nrap Atg5 Cacybp Col14a1 Myo18b Actn2 Sirt1 Myl2 Yy1 Pdgfra Wt1 Kdm6b Myocd Edn1 Bvht Tomm70a Isl1 Actc1 Nr3c1 Pi16 Atg7 Rgs4 AW551984 Rbpj Ift20 Asb2 Speg Tbx18 Cav3 Gata6 Sgcd Nebl Shox2 Alpk3 Adra1b Acadm Cavin4 Ang2 Large1 Mef2a Pdlim5 Akap6
REACTOME_CELLULAR_RESPONSE_TO_CHEMICAL_STRESS	2.5657e-07	1.48838e-05	0.674963	-0.453247	-1.99792	154	Txnrd1 Mafk Nfe2l2 Srxn1 Psmc6 Sqstm1 Bach1 Psmd8 Cox16 Cul3 Prdx1 Hdac3 Psme4 Psmd11 Prdx3 Nploc4 Prkaa2 Sod1 Psmd6 Map1lc3b Ubc Vcp Blvrb Psma7 Akt1 Psma3 Psmb7 Cox5a Psmd7 Cox7a2l Psmb1 Gstp1 Psma2 Psmc2 Psma1 Psmb2 Gpx1 Psmc1 Psmd1 Psmd13 Prkci Psma6 Ubb Psme3 Sod2 Cyba Psmb4 Psma5 Cox7b Psmd14 Ndufa4 Sin3b Psmc4 Psmd12 Cox6b1 Psmd4 Psmd3 Cox4i1 Psma8 Mul1 Psmb5 Psmd10 Cycs Psma4 Psmd2 Helz2 …
GOBP_HUMORAL_IMMUNE_RESPONSE_MEDIATED_BY_CIRCULATING_IMMUNOGLOBULIN	0.000117519	0.00271714	0.538434	-0.558924	-1.99828	45	Ighg3 Igha Gimap5 Ighg2c Ighg2b Fcer2a Ighm Nod2 Svep1 C1s2 Cfi Tnf Ighe Bcl3 C3 Gimap3 C1s1 Serping1
REACTOME_ANTIGEN_PROCESSING_CROSS_PRESENTATION	3.41912e-05	0.000965587	0.557332	-0.496829	-2.0011	83	Cd36 Psmc6 Vamp3 Snap23 Psmd8 Psme4 Psmd11 Psmd6 Mrc1 Psma7 Psma3 Psmb7 Sec22b Psmd7 Psmb1 Psma2 Psmc2 Psma1 Psmb2 Psmc1 Psmd1 Psmd13 Psma6 H2-Q10 Psme3 Cyba Psmb4 Psma5 H2-Q1 Psmd14 H2-M9 Psmc4 Psmd12 H2-M2 Psmd4 Psmd3 Psma8 Psmb5 Psmd10 Psma4 Psmd2 Psmc3 Psmb6 Psmb3 Psmc5
GOBP_INTERLEUKIN_6_MEDIATED_SIGNALING_PATHWAY	0.000244448	0.00493472	0.498493	-0.683205	-2.00139	19	Il6 Ripk1 Gab1 Smad4 Stat3 Gfi1 Il6ra Ptpn2 Il6st Fer Jak1
GOBP_POSITIVE_REGULATION_OF_LIPID_STORAGE	0.000327429	0.00627859	0.498493	-0.668248	-2.00291	21	Plin2 Lpl Cd36 Zc3h12a Cidea Ehd1 Hilpda C3 Scarb1
HALLMARK_UV_RESPONSE_UP	2.03132e-07	1.21796e-05	0.690132	-0.454851	-2.00438	153	Atf3 Btg2 Il6 Cyp1a1 Dnajb1 Dnaja1 Nfkbia Fos Eif5 Junb Htr7 Abcb1a Btg3 Rrad Plcl1 Ctsl Rhob Sqstm1 Nr4a1 Cxcl1 Alas1 Ykt6 Ptprd Gch1 Cdc34 Cyb5b Cebpg Bmp2 Casp3 Sult1a1 Slc6a12 Ddx21 Irf1 Mgat1 Chrna5 Atp6v1c1 Tyro3 Fosb Pdlim3 Fmo1 Icam1 Lyn Aqp3
GOBP_CARDIAC_CELL_DEVELOPMENT	2.36249e-06	9.86049e-05	0.627257	-0.476652	-2.00522	112	Myh11 Prox1 Srf Popdc2 Bves Alpk2 Fhod3 Xirp1 Tcap Maml1 Ctdp1 Pitx2 Neb Tbx5 Smad4 Csrp3 Lrrc10 Lmna Ttn Nrap Atg5 Col14a1 Myo18b Actn2 Sirt1 Myl2 Yy1 Pdgfra Pdcd4 Myocd Edn1 Tomm70a Isl1 Actc1 Nr3c1 Pi16 Atg7 Rgs4 Asb2 Speg Tbx18 Cav3 Sgcd Spry1 Nebl Shox2 Alpk3 Adra1b Cavin4 Ang2 Large1 Mef2a Pdlim5 Akap6
GOBP_RESPONSE_TO_BACTERIUM	1.06872e-16	2.68333e-14	1.05746	-0.394016	-2.00526	656	Il6 Wfdc3 Jchain Ighg3 Pde4b Zfp36 Glycam1 Wap Igkj1 Tnfaip3 Nfkbia Igkv6-14 Tlr2 Ltf Lpl Cd36 Tac1 Igha Ifng Zc3h12a Ifi205 Ccr7 Adamts5 Ighg2c Ighg2b Wfdc17 Rnase2b Lyz1 Macrod2 Rnase1 Il10 Rab1a Ssc5d Scn7a Serpina3f Fabp4 Mef2c Cxcl2 Lbp Klrk1 Arid5a Gpm6a Cyp2e1 Bcl10 Slc30a1 Ptger2 Stab2 Cd14 Nos1 Nr4a1 Ptger4 Cxcl10 Cd209b Hadhb Rgs1 Il1a Ptpn22 Cxcl1 Fosl2 Ccl2 Gzma Cd209d Ighm Il17a Il12…
GOBP_NEGATIVE_REGULATION_OF_COLD_INDUCED_THERMOGENESIS	6.45246e-05	0.00164579	0.538434	-0.556492	-2.00829	47	Cidea Adamts5 Lgr4 Plcl1 Atf4 Actn3 Rheb Nova1 Il15 Tlr4 Wnt10b Tfe3 Acot13 Nova2 Id1 Ddit3 Rbpj Rb1 Plcl2 Pctp Adipoq Nrd1 Nr1h3
GOBP_REGULATION_OF_B_CELL_ACTIVATION	4.56672e-07	2.43796e-05	0.674963	-0.462152	-2.0103	141	Il6 Cd28 Tnfaip3 Cd40lg Il13 Ifng Tbx21 Zfp36l2 Il10 Ctla4 Zfp36l1 Mef2c Pawr Il4 Il5 Ighm Nod2 Il27ra Mzb1 Tlr4 Irs2 Cd320 Shld3 Bank1 Fas Ighd Pten Casp3 Il2rg Btla Gpr183 Hmgb3 Flt3 Cd27 Ppp2r3c Lyn Samsn1 Ikzf3 Tnfsf4 Akirin2 Tirap Cd19 Cd22 Siglecg Ada Tnfrsf13b Il4i1 Tbc1d10c Exosc3
GOBP_STRIATED_MUSCLE_ADAPTATION	6.68564e-05	0.00169718	0.538434	-0.54966	-2.01093	50	Pparg Myoc Errfi1 Mef2c Myod1 Cacna1s Tcap Smad1 Gsn Actn3 Myoz1 Smad4 Lmna Bmp2 Tnnt1 Atp2b4 Nfatc1 Klf15 Myh7 Asb2 Gata6
GOBP_POSITIVE_REGULATION_OF_LIPID_LOCALIZATION	1.52831e-06	6.76541e-05	0.643552	-0.480692	-2.01295	107	Acsl1 Nfkbia Pparg Fabp3 Plin2 Lpl Cd36 Tac1 Zc3h12a Abca8a Cidea Ces1f Dab2 Ehd1 Dbi Il1a Lrat Hilpda Retn Nucb2 Abcb4 Mfn2 Fasl Sirt1 Abca8b Spp1 Tnfrsf11a P2ry2 Edn1 C3 Pltp Scarb1 Eepd1 Il1b Acacb Abcg4 Scp2 Adipoq Nr1h3 Acsl6 Ces1d
GOBP_RESPONSE_TO_HEPATOCYTE_GROWTH_FACTOR	0.000451028	0.00804392	0.498493	-0.708459	-2.01358	17	Il6 Il10 Crk Gab1 Bcar1 Hgf Adamts12 Rela Nrp1
GOBP_MYELOID_LEUKOCYTE_CYTOKINE_PRODUCTION	3.2796e-05	0.000931095	0.557332	-0.523882	-2.01422	64	Nr4a3 Tlr2 Cd36 Ifng Fcer1a Trim55 Rabgef1 Nod2 Panx1 Spon2 Myd88 Nod1 Tlr4 Litaf Ube2j1 Sirt1 Ddx21 Nlrp3 Ticam2 Tirap Mapkapk2 Sucnr1 Ddx1 Il1b Twist2 Sema7a
GOBP_AEROBIC_ELECTRON_TRANSPORT_CHAIN	6.83414e-05	0.00172399	0.538434	-0.543906	-2.01425	53	Afg1l Cox6a2 Dld Pink1 Ndufb6 Cox5a Sdhb Ndufs2 Ndufv1 Cox7a2l Uqcrc2 Uqcrh Sdhd Uqcrq Uqcrb Ndufv2 Uqcrfs1 Ndufc2 Cox7b Ndufa7 Dnajc15 Cox7a2 Iscu Ndufs6 Ndufa10 Cox4i1 Cycs Ndufb9 Cox4i2 Cyc1 Coq9 Ndufb8 Cox8b Uqcrc1 Uqcr10 Cox8a Ndufs1 Ndufs7 Park7 Ndufs8 Sdhc Ndufs3 Ndufa8 Cox5b Cox6a1
REACTOME_MUSCLE_CONTRACTION	3.22861e-07	1.82037e-05	0.674963	-0.459423	-2.01557	148	Kcna5 Npr1 Gucy1a2 Sorbs1 Ryr3 Myh11 Kcnk6 Pln Mylk Casq2 Tcap Casq1 Nos1 Trpc1 Atp2a1 Tnni2 Lmod1 Actn3 Mylpf Tnnc2 Acta1 Neb Tnnt3 Myl1 Tmod2 Kcne4 Mybpc1 Mybpc2 Gucy1a1 Trdn Tpm3 Kcnj12 Actn2 Myl2 Des Tpm2 Atp2b2 Tnnt1 Atp2b4 Tmod3 Ryr1 Myl10 Camk2a Cacng7 Fxyd1 Actc1 Myl9 Actg2 Acta2 Atp1b2 Pak2 Tmod1 Myl3 Kcnk5
GOBP_POSITIVE_REGULATION_OF_CD4_POSITIVE_ALPHA_BETA_T_CELL_ACTIVATION	3.73517e-05	0.00103653	0.557332	-0.569025	-2.01666	43	Il6 Cd28 Ifng Gimap5 Ccr7 Cd83 Prkcq Nfkbid Il4ra Il2rg Nfkbiz Irf1 Nlrp3 Gimap3 Tnfsf4 Xcl1 Cd160 Ccr2 Socs1 Cd3e Cd24a
GOBP_T_HELPER_17_TYPE_IMMUNE_RESPONSE	7.29526e-05	0.00181748	0.538434	-0.561466	-2.01926	46	Il6 Zc3h12a Tbx21 Smad7 Irf4 Ccr6 Arid5a Il4 Prkcq Il27ra Nfkbid Rora Stat3 Nfkbiz Il6ra
GOBP_POSITIVE_REGULATION_OF_CYTOKINE_PRODUCTION_INVOLVED_IN_IMMUNE_RESPONSE	2.77191e-06	0.00011305	0.627257	-0.486825	-2.01932	100	Nr4a3 Il6 Tlr2 Cd36 Ifng Gimap5 Tbx21 Slamf1 Tek Fcer1a Arid5a Il4 Nod2 Panx1 Spon2 Myd88 Nod1 Tlr4 Cd226 Sirt1 Ddx21 Nlrp3 Gimap3 Ticam2 Tnfsf4 Xcl1 Cd160 Trim6 Tirap Mapkapk2 Ddx1 Il1b Clec7a Traf6
GOBP_POSITIVE_REGULATION_OF_INTERLEUKIN_17_PRODUCTION	0.000250107	0.00503	0.498493	-0.639037	-2.01965	26	Il6 Arid5a Prkcq Nod2 Myd88 Il15 Il12b Osm Ccn1 Slc7a5
REACTOME_SMOOTH_MUSCLE_CONTRACTION	0.000142697	0.00321598	0.518848	-0.608917	-2.02042	32	Gucy1a2 Sorbs1 Myh11 Mylk Lmod1 Mylpf Gucy1a1 Tpm3 Tpm2 Myl10 Myl9 Actg2 Acta2 Pak2
REACTOME_IMMUNE_SYSTEM	1.23484e-32	2.83466e-29	1.48157	-0.380633	-2.02167	1572	Iglc2 Igkv1-117 Il6 Ighv1-82 Orm1 Igkv13-84 Ighv1-53 Igkv15-103 Iglc1 Ighv1-5 Hsp90aa1 Igkv1-135 Orm2 Ighg3 Igkv14-126 Cd28 Ighv1-64 Igkv2-112 Hspa1a Tnfaip3 Ighv14-3 Cd40lg Igkv8-21 Ighv1-55 Nfkbia Btn1a1 Fos Tnfrsf17 Ighv11-2 Birc3 Ighv1-42 Fbxw4 Ighv1-69 Ighv1-58 Lif Tlr2 Ltf Cd36 Ifng Jun Ube2d3 Ifi205 Igkv13-85 Igkv14-100 Znrf2 Igkv1-88 Ighv1-74 Ighg2c Icos Ighv1-63 Sdcbp Rlim Socs3 Tnfaip6 …
GOBP_STRIATED_MUSCLE_CELL_DIFFERENTIATION	3.49564e-11	4.25542e-09	0.851339	-0.4204	-2.02275	324	Rcan1 Myh11 Adamts5 Tmem182 Prox1 Srf Popdc2 Ehd1 Gdf15 Bves Alpk2 Mef2c Fhod3 Xirp1 Myod1 Flnc Cacna1s Casq2 Tcap Casq1 Maml1 Ctdp1 Klhl41 Il4 Myf6 Cxcl10 Lmod1 Actn3 Myom2 Rpl3l Acta1 Pitx2 Sik1 Myoz1 Neb Tbx5 Tnnt3 Il4ra Mylk2 Tmod2 Smad4 Smyd1 Csrp3 Hdac3 Cxcl9 Mfn2 Popdc3 Lrrc10 Lmna Mamstr Ttn Bmp2 Nrap Atg5 Nek5 Cacybp Col14a1 Myo18b Actn2 Sirt1 Myl2 Yy1 Pdgfra Wnt10b Ldb3 Wt1 Tnnt1 Tmod3 …
GOBP_THIOESTER_BIOSYNTHETIC_PROCESS	0.000211161	0.00440097	0.518848	-0.63469	-2.02529	27	Pdk4 Acsl1 Dlat Pdhb Pdha1 Acly Mpc1 Dld Mpc2 Pdhx Acss2 Mlycd Acacb Acsl6
GOBP_POSITIVE_REGULATION_OF_IMMUNE_SYSTEM_PROCESS	3.7806e-24	1.95969e-21	1.27091	-0.387778	-2.02592	1048	Nr4a3 Sele Il6 Selp Nepn Hsp90aa1 Ighg3 Pde4b Btnl4 Cd28 Tnfaip3 Cd40lg Hsph1 Nfkbia Btn1a1 Fos Ppargc1b Lif Tlr2 Ltf Il13 Cd36 Tac1 Igha Ifng Zc3h12a Jun Ifi205 Trim15 Gimap5 Klri2 Ccr7 Klf10 Ighg2c Icos Fosl1 Tbx21 Cd83 Slamf1 Ighg2b Prkch Irf4 Lipa Mfhas1 Tek Lgr4 Tmem64 Colec11 Ripk1 C7 Btnl9 Il10 Gata2 Txk Fcer1a Ctla4 Pvr Rap1a Zfp36l1 Lax1 Mef2c Ccr6 Csnk1a1 Sox4 Lbp Klrk1 Rnf125 Arid5a Kl…
GOBP_REACTIVE_NITROGEN_SPECIES_METABOLIC_PROCESS	8.79245e-06	0.000309837	0.593325	-0.495344	-2.02953	91	Il6 Hsp90aa1 Klf4 Smpd3 Tlr2 Cd36 Ifng Zc3h12a Gimap5 Il10 Klf2 Klrk1 Nos1 Il4 Ptgs2 Tlr4 Rora Cyb5b Hrh1 Cd47 Tnf Atp2b4 Slc7a6 Clu Icam1 Akt1 Gimap3 Cyp1b1 Gla Epor Il1b Clec7a
GOBP_PROTEIN_REFOLDING	0.000140153	0.00316659	0.518848	-0.662769	-2.03375	23	Hsp90aa1 Dnaja1 Hspa1a Hspa1b Hspb1 Hspa8 Hspa1l Hspb6 Dnaja2 Hspa9 Dnajb2 Hspa5 St13 Hspd1 Pdcl
GOBP_POSITIVE_REGULATION_OF_TYROSINE_PHOSPHORYLATION_OF_STAT_PROTEIN	4.84136e-05	0.00130093	0.557332	-0.556083	-2.03442	50	Il6 Lif Il13 Ifng Lep Ptger4 Il4 Il15 Il12b Ccl5 Lck Csf2 Il6ra Pecam1 Osm Tnf Isl1 Lyn Hes1 Il24 Il6st
GOBP_CYCLIC_NUCLEOTIDE_MEDIATED_SIGNALING	7.41588e-06	0.000267188	0.610527	-0.510403	-2.03445	78	Npr1 Kcnc2 Gucy1a2 Cd36 Gpr3 Prkg1 Sox9 Crhr2 Ptger4 Irag1 Adcyap1r1 Aqp1 Nucb2 Gnai1 Cdc34 Gucy1a1 Ube2b Pde3a Ptger3 Lpar1 Rapgef2 Pde11a Atf1 Ednrb Aplnr Rundc3a Cap2 Pde7a Crhr1 Npy2r Pde3b Adcy2
GOBP_REGULATION_OF_SEQUESTERING_OF_TRIGLYCERIDE	0.000165789	0.00361473	0.518848	-0.754625	-2.03512	14	Abhd5 Pparg Plin2 Lpl Cidea
GOBP_REGULATION_OF_PRODUCTION_OF_MOLECULAR_MEDIATOR_OF_IMMUNE_RESPONSE	4.82455e-09	4.01493e-07	0.761461	-0.442283	-2.03628	216	Nr4a3 Il6 Nepn Cd28 Tnfaip3 Cd40lg Tlr2 Il13 Cd36 Ifng Gimap5 Tbx21 Slamf1 Smad7 Tek Il10 Fcer1a Arid5a Il4 Ptpn22 Il5 Ighm Il17a Rabgef1 Nod2 Panx1 Spon2 Il27ra Myd88 Nod1 Mzb1 Il4ra Tlr4 Litaf Cd226 Shld3 Ube2j1 Zpbp2 Atg5 Sirt1 Ddx21 Tnf Jak3 Cd27 Nlrp3 Gimap3 Ticam2 Cd96 Tnfsf4 Xcl1 Cd160 Trim6 Ccr2 Tirap Mapkapk2 Cd22 Il17f Ddx1 Il1b Siglecg Cd37 Clec7a Traf6 Twist2 Sema7a Exosc3
GOBP_POSITIVE_REGULATION_OF_INTERLEUKIN_8_PRODUCTION	2.92904e-05	0.000845992	0.57561	-0.545048	-2.0412	56	Il6 Tlr2 Ripk1 Rab1a Lbp Lep Bcl10 Cd2 Cd14 Ptger4 Il17d Nod2 Myd88 Nod1 Tlr4 Stat3 Tnf Serpine1 Rela Ddit3 Prg3 Tirap Lamtor5 Il1b Clec7a
GOBP_POSITIVE_REGULATION_OF_TRANSCRIPTION_FROM_RNA_POLYMERASE_II_PROMOTER_IN_RESPONSE_TO_STRESS	0.000240536	0.00488027	0.518848	-0.690208	-2.0438	20	Atf3 Pparg Nfe2l2 Klf2 Atf4 Muc1 Creb3l3 Ddit3 Rbpj Cebpb
GOBP_CARDIAC_MYOFIBRIL_ASSEMBLY	0.000186517	0.00400152	0.518848	-0.710167	-2.04665	18	Prox1 Srf Fhod3 Tcap Neb Smad4 Csrp3 Ttn Nrap Myl2 Pdgfra Actc1
GOBP_THIOESTER_METABOLIC_PROCESS	3.77205e-06	0.000149293	0.627257	-0.510149	-2.04784	81	Pdk4 Acsl1 Dlat Acot1 Pdhb Acot2 Ehhadh Acaca Pdha1 Sucla2 Acly Mpc1 Cs Acot9 Dld Mpc2 Pdhx Fasn Tdo2 Gpat4 Acsm5 Acss2 Mvd Hmgcl Acot10 Csl Pmvk Acaa2 Mlycd Gpam Acacb Acsl6 Ces1d Acot3 Suclg1 Nudt7
GOBP_POSITIVE_REGULATION_OF_IMMUNE_RESPONSE	1.60945e-18	5.278e-16	1.11466	-0.400937	-2.04793	702	Nr4a3 Il6 Nepn Hsp90aa1 Ighg3 Pde4b Btnl4 Cd28 Tnfaip3 Cd40lg Nfkbia Btn1a1 Tlr2 Ltf Il13 Cd36 Igha Ifng Zc3h12a Ifi205 Trim15 Gimap5 Klri2 Ccr7 Ighg2c Fosl1 Tbx21 Slamf1 Ighg2b Prkch Irf4 Lipa Mfhas1 Lgr4 Colec11 C7 Btnl9 Il10 Gata2 Txk Fcer1a Ctla4 Pvr Rap1a Lax1 Mef2c Csnk1a1 Lbp Klrk1 Rnf125 Arid5a Klre1 Pawr Bcl10 Klrc1 Btnl2 Nras Cd14 Il4 Prkcq H2-Eb2 Rab7b Hspa8 Casp6 Fcer2a Ptpn22 Fosl2 P…
REACTOME_HEMOSTASIS	1.52637e-15	3.35991e-13	1.01754	-0.408435	-2.0486	528	Iglc2 Sele Igkv1-117 Ighv1-82 Orm1 Igkv13-84 Ighv1-53 Igkv15-103 Iglc1 Jchain Ighv1-5 Selp Igkv1-135 Orm2 Igkv14-126 Scg3 Ighv1-64 Igkv2-112 Ighv14-3 Igkv8-21 Ighv1-55 Ighv11-2 Ighv1-42 Mafk Ighv1-69 Ighv1-58 H3f3b Cd36 Igha Igkv13-85 Igkv14-100 Igkv1-88 Ighv1-74 Thbd Ighv1-63 Prkch Mmrn1 Ighv1-78 Ighv1-31 Igkv12-98 Tek Maff Prkg1 Ighv5-9 Rap1b Igkv1-122 Ehd1 Igkv1-110 Tubb2a Crk Gata2 Rap1a Igkv…
GOBP_REGULATION_OF_LIPID_STORAGE	5.00511e-05	0.00133158	0.557332	-0.573979	-2.0521	45	Abhd5 Nfkbia Pparg Plin2 Lpl Cd36 Zc3h12a Cidea Ces1f Ehd1 Lep Hilpda Sirt1 Ptpn2 Pnpla2 Ppard C3 Scarb1
GOBP_IMMUNE_RESPONSE_REGULATING_SIGNALING_PATHWAY	2.31228e-13	4.06118e-11	0.932595	-0.417917	-2.05426	415	Nr4a3 Nepn Pde4b Btnl4 Cd28 Tnfaip3 Nfkbia Btn1a1 Tlr2 Ltf Cd36 Ifng Zc3h12a Trim15 Klri2 Ccr7 Fosl1 Prkch Irf4 Lipa Mfhas1 Lgr4 Btnl9 Txk Ctla4 Rap1a Lax1 Mef2c Csnk1a1 Lbp Klrk1 Rnf125 Klre1 Pawr Bcl10 Klrc1 Btnl2 Nras Cd14 Rab7b Hspa8 Ptpn22 Fosl2 Ppp2ca Arf6 Ighm Cd247 Sh2d1a Rabgef1 Plscr1 Bcl2a1d Nod2 Ddx3x Myd88 Plscr2 Nod1 Usp46 Nfkbid Cd79b Bcar1 Tlr4 Cd79a Cd226 Itk Klrc2 Pten Dusp3 Gfi…
GOBP_ACETYL_COA_BIOSYNTHETIC_PROCESS_FROM_PYRUVATE	5.93744e-05	0.00152668	0.557332	-0.799764	-2.05869	12	Pdk4 Dlat Pdhb Pdha1 Mpc1 Dld Mpc2 Pdhx
GOBP_INTERLEUKIN_8_PRODUCTION	7.39681e-06	0.0002671	0.610527	-0.52632	-2.06041	71	Il6 Klf4 Tlr2 Ripk1 Rab1a Ssc5d Lbp Lep Bcl10 Cd2 Cd14 Ptger4 Il17d Ptpn22 Nod2 Myd88 Nod1 Tlr4 Stat3 Tnf Serpine1 Bcl3 Rela Ddit3 Prg3 Tirap Lamtor5 Il17f Il1b Clec7a Map2k5
GOBP_TYPE_II_INTERFERON_PRODUCTION	1.6552e-07	1.01517e-05	0.690132	-0.476169	-2.06095	136	Pde4b Cd40lg Zc3h12a Gimap5 Ccr7 Slamf1 Rnf19b Il10 Txk Klrk1 Arid5a Klre1 Gadd45g Eomes Cd2 Nras Cd14 Ptpn22 Crtam Il12rb2 Nod2 Il27ra Tlr4 Il1rl1 Il12b Cd226 Itk Cebpg Tnfsf9 Cd47 Nfkbiz Azi2 Tnf Flt3 Cd1d1 Slc7a5 Cd27 Bcl3 Isl1 Gimap3 Ticam2 Pdcd1lg2 Cd96 Ddit3 Tnfsf4 Cd160 Ccr2
GOBP_ACETYL_COA_BIOSYNTHETIC_PROCESS	9.85203e-05	0.00235234	0.538434	-0.704117	-2.06265	19	Pdk4 Dlat Pdhb Pdha1 Acly Mpc1 Dld Mpc2 Pdhx Acss2 Mlycd
GOBP_ACUTE_INFLAMMATORY_RESPONSE	4.66947e-07	2.47636e-05	0.674963	-0.48899	-2.06332	114	Il6 Orm1 Orm2 Pparg Tac1 Ccr7 Pla2g2d Ighg2b Lipa Fcer1a Lbp C2cd4b Itih4 Il4 Casp6 Il1a C2cd4a Plscr1 Ptgs2 Cd163 Stat3 Ccl5 B4galt1 Ptger3 Saa3 Tnf Il31ra Tnfrsf11a Ighe Saa1 Ednrb Icam1 Nlrp3 C3 Saa2 Tnfsf4 Cd6 Aoc3 Prcp Cnr1 Il1b Gstp1 Eif2ak1 H2-Q10 Il1rn Spn H2-Q1
GOBP_REGULATION_OF_CD4_POSITIVE_ALPHA_BETA_T_CELL_DIFFERENTIATION	1.6461e-05	0.000526916	0.57561	-0.555652	-2.06494	54	Il6 Ifng Zc3h12a Gimap5 Ccr7 Tbx21 Cd83 Smad7 Ccr6 Il4 Nfkbid Il4ra Il2rg Nfkbiz Irf1 Jak3 Nlrp3 Gimap3 Tnfsf4 Ccr2
GOBP_POSITIVE_REGULATION_OF_LEUKOCYTE_CELL_CELL_ADHESION	1.21412e-10	1.38366e-08	0.826657	-0.435628	-2.06657	281	Nr4a3 Sele Il6 Selp Hsp90aa1 Cd28 Cd40lg Hsph1 Ifng Gimap5 Ccr7 Icos Cd83 Slamf1 Sox4 Cd209e Lep Pawr Bcl10 Btnl2 Il4 Prkcq Cd209b H2-Eb2 Il1a Ptpn22 Ccl2 Cd209d H2-Ob Cd209c Nfkbid Cd209a H2-DMb2 Il4ra Il15 Il12b Cd5 Ets1 Cd80 Ccl5 Tnfsf9 Lck Cd47 Il2rg Nfkbiz Wnt10b Irf1 Tnf Pck1 Skap1 Btn2a2 Jak3 Cd1d1 Cd27 Itpkb Tespa1 Actl6a Icam1 Nlrp3 Gimap3 Rela Actb Ptafr Pdcd1lg2 Cd4 Hes1 Tnfsf4 Pik3r6 …
GOBP_CGMP_MEDIATED_SIGNALING	0.000116844	0.00270933	0.538434	-0.648516	-2.06941	27	Npr1 Kcnc2 Gucy1a2 Cd36 Prkg1 Irag1 Aqp1 Gucy1a1 Pde3a Pde11a Ednrb Rundc3a
GOBP_POSITIVE_REGULATION_OF_INTERLEUKIN_1_PRODUCTION	1.00746e-05	0.000349653	0.593325	-0.533907	-2.07246	68	Il6 Tlr2 Lpl Cd36 Ifng Ccr7 Egr1 Hspb1 Ccl3 Il17a Nod2 Panx1 Myd88 Nod1 Tlr4 Ighd Stat3 Tnf Gbp5 Ccn1 Nlrp3 Isl1 Rela
REACTOME_COSTIMULATION_BY_THE_CD28_FAMILY	1.18774e-05	0.000402654	0.593325	-0.540354	-2.07755	64	Cd28 Icos Ctla4 H2-Eb2 Ppp2ca Ppp2r5a Cd247 Pik3ca Mapkap1 Ppp2cb Map3k8 Cd80 Lck Trbv16 Cd3d Cdc42 Akt1 Lyn Pdcd1lg2 Cd4 Ppp2r5c Cd3g Pak2 Grb2 Cd3e Cd274 Pdpk1 Yes1 Map3k14 Cd86 Ptpn11 H2-Aa Pik3r1 Trbc2 H2-Ab1 H2-Eb1 Trib3 Rac1 Ppp2r5b Grap2 Ppp2r5e
REACTOME_GLI3_IS_PROCESSED_TO_GLI3R_BY_THE_PROTEASOME	8.24108e-06	0.000291718	0.593325	-0.552819	-2.08012	57	Csnk1a1 Psmc6 Psmd8 Psme4 Psmd11 Psmd6 Ubc Psma7 Psma3 Psmb7 Psmd7 Psmb1 Psma2 Psmc2 Psma1 Psmb2 Psmc1 Psmd1 Psmd13 Psma6 Ubb Psme3 Psmb4 Psma5 Psmd14 Psmc4 Psmd12 Psmd4 Psmd3 Psma8 Psmb5 Psmd10 Psma4 Psmd2 Psmc3 Psmb6 Gli3 Psmb3 Psmc5
REACTOME_DEGRADATION_OF_BETA_CATENIN_BY_THE_DESTRUCTION_COMPLEX	6.75575e-06	0.000246723	0.610527	-0.521398	-2.08142	79	Frat2 Csnk1a1 Frat1 Psmc6 Tcf7l1 Ppp2ca Ppp2r5a Psmd8 Ppp2cb Psme4 Psmd11 Psmd6 Ubc Psma7 Psma3 Psmb7 Ppp2r5c Psmd7 Psmb1 Tle4 Psma2 Psmc2 Psma1 Psmb2 Psmc1 Psmd1 Psmd13 Psma6 Ubb Psme3 Psmb4 Tle1 Psma5 Psmd14 Psmc4 Psmd12 Psmd4 Psmd3 Psma8 Axin1 Psmb5 Ctbp1 Psmd10 Psma4 Psmd2 Psmc3 Psmb6 Tcf7l2 Ppp2r5b Ppp2r5e Psmb3 Psmc5
REACTOME_TNFR2_NON_CANONICAL_NF_KB_PATHWAY	1.85683e-06	7.93547e-05	0.643552	-0.503897	-2.08235	97	Cd40lg Tnfrsf17 Birc3 Psmc6 Psmd8 Psme4 Psmd11 Tnfsf9 Tnfsf15 Tnf Psmd6 Ubc Tnfrsf11a Cd27 Eda Psma7 Psma3 Tnfsf4 Psmb7 Nfkb2 Psmd7 Psmb1 Tnfrsf13b Relb Psma2 Psmc2 Psma1 Psmb2 Psmc1 Psmd1 Psmd13 Psma6 Ubb Psme3 Psmb4 Psma5 Map3k14 Psmd14 Lta Psmc4 Psmd12 Psmd4 Psmd3 Edaradd Psma8 Psmb5 Ltb Psmd10 Psma4 Psmd2 Tnfrsf12a Edar Tnfsf14 Psmc3 Psmb6
GOBP_POSITIVE_REGULATION_OF_INTERLEUKIN_10_PRODUCTION	1.2351e-05	0.000415206	0.593325	-0.588626	-2.08612	43	Il6 Cd28 Cd40lg Tlr2 Il13 Cd83 Irf4 Ptger4 Tigit Il4 Nod2 Tlr4 Il12b Stat3 Hgf Bcl3 Tnfsf4
GOBP_MHC_CLASS_II_BIOSYNTHETIC_PROCESS	0.000151886	0.00336641	0.518848	-0.734504	-2.08761	17	Cd40lg Taf7 Ifng Il10 Il4 Tlr4 Sirt1
GOBP_MUSCLE_CELL_DEVELOPMENT	7.171e-10	6.85898e-08	0.801216	-0.453662	-2.09245	221	Rcan1 Myh11 Tmem182 Prox1 Srf Popdc2 Bves Alpk2 Mef2c Fhod3 Xirp1 Myod1 Flnc Cacna1s Casq2 Tcap Casq1 Maml1 Ctdp1 Klhl41 Myf6 Lmod1 Actn3 Myom2 Sypl2 Acta1 Pitx2 Myoz1 Neb Tbx5 Tnnt3 Tmod2 Smad4 Csrp3 Mfn2 Lrrc10 Lmna Ttn Nrap Atg5 Col14a1 Myo18b Actn2 Sirt1 Wfikkn2 Myl2 Yy1 Pdgfra Wnt10b Ldb3 Tnnt1 Tmod3 Ryr1 Mypn Csrp1 Synpo2l Myocd Edn1 Tomm70a Isl1 Neurl2 Actc1 Nr3c1 Ppp3cb Hes1 Pi16 Atg7 Cac…
HALLMARK_COMPLEMENT	2.18555e-09	1.92965e-07	0.774939	-0.465951	-2.09945	180	Il6 Scg3 Hspa1a Tnfaip3 Cd40lg Ltf Cd36 Spock2 Hpcal4 Lipa Maff Pim1 Ctsl Ehd1 Dusp5 Pclo Plaur Gzma Plscr1 Pik3ca Cfh Ppp2cb Gnb4 Ccl5 Lck Casp3 Prdm4 Actn2 Casp7 Pdp1 Irf1 Ctsb Cdh13 Serpinb2 Usp16 Zeb1 Csrp1 Clu Serpine1 Timp2 C3 Olr1 Lyn Msrb1 Gca Rnf4 C1s1 Serping1 Atox1 Zfpm2 Irf2 Pcsk9 Gzmk Prcp Cr2 Cebpb Plek Pdgfb Gnai3 Grb2 Fdx1 Car2 Gzmb
GOBP_POSITIVE_REGULATION_OF_INTERLEUKIN_1_BETA_PRODUCTION	5.27179e-06	0.000198855	0.610527	-0.558246	-2.10054	57	Il6 Tlr2 Lpl Cd36 Ifng Ccr7 Egr1 Hspb1 Ccl3 Il17a Nod2 Panx1 Myd88 Nod1 Tlr4 Stat3 Tnf Gbp5 Ccn1 Nlrp3 Isl1 Rela
REACTOME_RUNX1_REGULATES_TRANSCRIPTION_OF_GENES_INVOLVED_IN_DIFFERENTIATION_OF_HSCS	3.59397e-06	0.000142949	0.627257	-0.544045	-2.10135	66	Gata2 Psmc6 Lmo2 Psmd8 Psme4 Psmd11 Tal1 Psmd6 Ubc Psma7 Psma3 Psmb7 Psmd7 Psmb1 Mnat1 Psma2 Psmc2 Psma1 Psmb2 Psmc1 Psmd1 Psmd13 Psma6 Ubb Psme3 Psmb4 Psma5 Itch Psmd14 Psmc4 Psmd12 Psmd4 Psmd3 Psma8 Psmb5 Psmd10 Psma4 Psmd2 Psmc3 Psmb6 Psmb3 Psmc5
GOBP_CD4_POSITIVE_ALPHA_BETA_T_CELL_DIFFERENTIATION	1.0588e-06	4.97483e-05	0.643552	-0.511193	-2.10364	95	Il6 Ifng Zc3h12a Gimap5 Ccr7 Pla2g2d Tbx21 Cd83 Smad7 Irf4 Ctsl Ccr6 Stat4 Gadd45g Ptger4 Il4 Gimap1 Nfkbid Il4ra Il12b Rora Stat3 Il2rg Nfkbiz Il6ra Gpr183 Irf1 Jak3 Bcl3 Nlrp3 Gimap3 Tnfsf4 Batf Ccr2
GOBP_NITRIC_OXIDE_SYNTHASE_BIOSYNTHETIC_PROCESS	5.49551e-05	0.00143356	0.557332	-0.65471	-2.10697	28	Tlr2 Ifng Nampt Ptger4 Fcer2a Ccl2 Nod2 Lrrk2 Tlr4 Kdr Jak3 Gstp3 Edn1 Map2k3 Gstp2 Gstp1
REACTOME_HSP90_CHAPERONE_CYCLE_FOR_STEROID_HORMONE_RECEPTORS_SHR_IN_THE_PRESENCE_OF_LIGAND	6.55018e-06	0.000241088	0.610527	-0.581759	-2.10769	48	Dnajb1 Hsp90aa1 Dnaja1 Hspa1a Hspa1b Tubb2a Hspa8 Hspa1l Dync1li1 Tubb2b Ptges3 Dnaja2 Nr3c1 Actr1a Capza2 Hsp90ab1 Tuba1c Dynll2 Tubb6 Dctn3 Dctn2 Dctn4 Tubb4a Capzb
GOBP_TUMOR_NECROSIS_FACTOR_SUPERFAMILY_CYTOKINE_PRODUCTION	5.74508e-10	5.56131e-08	0.801216	-0.459623	-2.10885	209	Il6 Zfp36 Tnfaip3 Tlr2 Ltf Lpl Cd36 Ifng Zc3h12a Cidea Ccr7 Slamf1 Errfi1 Ripk1 Il10 Hspb1 Ccl4 Fxr1 Lbp Arid5a Lep Cd2 Cd14 Ptger4 Il4 Ilrun Cd209b Ccl3 Il1a Ptpn22 Ccl2 Il17a Nod2 Spon2 Il27ra Myd88 Nod1 Lrrk2 Tlr4 Il12b Ube2j1 Hdac3 Stat3 Pten Cd47 Sirt1 Azi2 Ifngr1 Flt3 Ccn1 Gstp3 Clu Bcl3 Isl1 Ly96 Ptafr Gpr18 Ccr2 Tirap Mapkapk2 Gstp2 Il17f Clec7a Nfatc4 Twist2 Gstp1 Nlrc3 Adipoq Cd24a Angp…
GOBP_T_CELL_RECEPTOR_SIGNALING_PATHWAY	1.72651e-07	1.05088e-05	0.690132	-0.492028	-2.11106	127	Pde4b Btnl4 Cd28 Btn1a1 Ifng Zc3h12a Ccr7 Lipa Btnl9 Txk Ctla4 Pawr Bcl10 Btnl2 Nras Ptpn22 Fosl2 Cd247 Sh2d1a Bcl2a1d Usp46 Nfkbid Cd226 Itk Dusp3 Lck Themis3 Nfkbiz Ptpn2 Lat Skap1 Btn2a2 Themis Tespa1 Rela Sla2 Clec2i Btnl6 Eif2b4 Cacnb4 Cd160 Tec Zap70 Trat1 Ubash3a Ada Traf6 Eif2b1 Stoml2 Cd3e
REACTOME_THE_ROLE_OF_GTSE1_IN_G2_M_PROGRESSION_AFTER_G2_CHECKPOINT	2.56349e-06	0.000106441	0.627257	-0.539824	-2.11328	71	Hsp90aa1 Tubb2a Psmc6 Psmd8 Tubb2b Psme4 Psmd11 Psmd6 Ubc Mapre1 Psma7 Psma3 Psmb7 Psmd7 Hsp90ab1 Psmb1 Tuba1c Psma2 Psmc2 Psma1 Tubb6 Psmb2 Psmc1 Psmd1 Psmd13 Psma6 Ubb Psme3 Psmb4 Psma5 Psmd14 Psmc4 Psmd12 Tubb4a Psmd4 Psmd3 Psma8 Psmb5 Psmd10 Psma4 Psmd2 Psmc3 Psmb6 Psmb3 Psmc5 Cdkn1a
GOBP_POSITIVE_REGULATION_OF_MIRNA_METABOLIC_PROCESS	3.54244e-06	0.000141249	0.627257	-0.563155	-2.11901	57	Klf4 Pparg Fos Zc3h12a Jun Fosl1 Srf Egr1 Il10 Gata2 Smad1 Smad4 Ets1 Stat3 Bmp2 Nfkb1 Wt1 Tnf Myocd Atoh8 Rela Nr3c1 Klf5 Ctcf Pdgfb
REACTOME_VESICLE_MEDIATED_TRANSPORT	8.56315e-20	3.05781e-17	1.15122	-0.417844	-2.12017	621	Iglc2 Igkv1-117 Ighv1-82 Igkv13-84 Ighv1-53 Igkv15-103 Iglc1 Jchain Ighv1-5 Igkv1-135 Igkv14-126 Vps37b Ighv1-64 Igkv2-112 Ighv14-3 Igkv8-21 Ighv1-55 Ighv11-2 Ighv1-42 Ighv1-69 Ighv1-58 Cd36 Acbd3 Igha Igkv13-85 Igkv14-100 Igkv1-88 Ighv1-74 Apol10b Stx18 Ighv1-63 Gjb6 Ighv1-78 Ighv1-31 Igkv12-98 Ighv5-9 Dab2 Agfg1 Colec11 Arfgap3 Igkv1-122 Igkv1-110 Tubb2a Gjb2 Rab1a Rab18 Igkv17-127 Chmp2b Dennd…
GOBP_RESPONSE_TO_INTERLEUKIN_1	6.51136e-07	3.30067e-05	0.659444	-0.516329	-2.12478	95	Sele Il6 Nfkbia Zc3h12a Egr1 Ccl4 Ccl22 Ccl3 Ccl2 Il17a Ccl11 Myd88 Ccl7 Ccl24 Tollip Rora Ankrd1 Ccl9 Ccl5 Cd47 Nfkb1 Ccl6 Yy1 Irf1 Saa3 Tank Tnfrsf11a Serpine1 Adamts12 Rela Xcl1 Tirap Cebpb Irak4 Ccl21a Il1b Traf6 Rps6ka5 Prkci Il1rn Ccl8 Sirpa Vrk2
GOBP_POSITIVE_REGULATION_OF_TYPE_II_INTERFERON_PRODUCTION	1.14782e-06	5.26983e-05	0.643552	-0.530184	-2.13103	82	Pde4b Cd40lg Slamf1 Txk Klrk1 Arid5a Klre1 Cd2 Nras Cd14 Ptpn22 Crtam Il12rb2 Il27ra Tlr4 Il12b Cd226 Cebpg Tnfsf9 Tnf Flt3 Cd1d1 Slc7a5 Cd27 Bcl3 Isl1 Ticam2 Tnfsf4 Cd160 Ccr2 Il1b Clec7a Cd3e Cyrib Hspd1 Lta Trim27
HALLMARK_MYOGENESIS	2.82562e-10	2.95336e-08	0.814036	-0.470048	-2.13972	196	Ifrd1 Acsl1 Gadd45b Fabp3 Sorbs1 Cd36 Myh11 Pkia Pygm Mef2c Wwtr1 Mylk Casq2 Tcap Cacna1h Gsn Casq1 Nos1 Lama2 Myf6 Atp2a1 Tnni2 Actn3 Myom2 Mylpf Pgam2 Tnnc2 Ckm Acta1 Bhlhe40 Myoz1 Pvalb Tnnt3 Myl1 Fhl1 Cox6a2 Myh4 Csrp3 Gja5 Myh1 Ckmt2 Tpm3 Eno3 Col3a1 Actn2 Myl2 Des Ldb3 Tpm2 Lpin1 Tnnt1 Cdh13 Ryr1 Pcx Hbegf Clu Myh2 Ankrd2 Sh3bgr Ablim1 Tagln Sgcg Gabarapl2 Fxyd1 Actc1 Aplnr Rit1 Col15a1 Myb…
GOBP_CELLULAR_RESPONSE_TO_BIOTIC_STIMULUS	5.63272e-11	6.65531e-09	0.851339	-0.460653	-2.14046	233	Il6 Pde4b Zfp36 Tnfaip3 Nfkbia Tlr2 Ltf Cd36 Ifng Zc3h12a Il10 Mef2c Cxcl2 Lbp Klrk1 Arid5a Bcl10 Cd14 Cxcl10 Hadhb Il1a Ptpn22 Cxcl1 Ccl2 Plscr1 Nod2 Spon2 Myd88 Plscr2 Gch1 Cfh Tlr4 Il12b Litaf Plaa Cxcl9 Ankrd1 Nfkbib Cd80 Gfi1 Cmpk2 Nfkb1 Nfkbiz Casp7 Pdcd4 Tnf Gbp5 Ppard Stap1 Mrc1 Serpine1 Il36g Nlrp3 Akt1 Lyn Mapk8 Ly96 Rela Ticam2 Pdcd1lg2 Ddit3 Tnfsf4 Pf4 Mir24-2 Chmp5 Map2k3 Trim30c Txn…
GOBP_REGULATION_OF_DNA_TEMPLATED_TRANSCRIPTION_IN_RESPONSE_TO_STRESS	8.5416e-06	0.000301659	0.593325	-0.607796	-2.14479	42	Ppp1r15a Atf3 Pparg Cd36 Jun Nfe2l2 Egr1 Klf2 Atf4 Stox1 Bag3 Muc1 Epas1 Ankrd2 Creb3l3 Rela Ddit3 Rbpj Sirt2 Cebpb
REACTOME_INNATE_IMMUNE_SYSTEM	1.66079e-27	1.56983e-24	1.35757	-0.414111	-2.14913	921	Iglc2 Igkv1-117 Ighv1-82 Orm1 Igkv13-84 Ighv1-53 Igkv15-103 Iglc1 Ighv1-5 Hsp90aa1 Igkv1-135 Orm2 Ighg3 Igkv14-126 Ighv1-64 Igkv2-112 Hspa1a Tnfaip3 Ighv14-3 Igkv8-21 Ighv1-55 Nfkbia Fos Ighv11-2 Birc3 Ighv1-42 Ighv1-69 Ighv1-58 Tlr2 Ltf Cd36 Jun Ube2d3 Ifi205 Igkv13-85 Igkv14-100 Igkv1-88 Ighv1-74 Ighg2c Ighv1-63 Sdcbp Tnfaip6 Ighv1-78 Hspa1b Ighv1-31 Igkv12-98 Rnase2b Ighv5-9 Rap1b Colec11 Ripk…
HALLMARK_ADIPOGENESIS	2.56924e-10	2.71612e-08	0.814036	-0.471028	-2.15034	200	Orm1 Pparg Angptl4 Dlat Sorbs1 Plin2 Lpl Cd36 Cidea Lipe Arl4a Pim3 Fabp4 Mylk Pfkfb3 Lep Tob1 Rnf11 Cavin2 Ak2 Cpt2 Ech1 Gphn Gpx4 Retn Acly Taldo1 Cavin1 Cmpk1 Acox1 Cs Dld Slc25a10 Prdx3 Enpp2 Ptger3 Sult1a1 Ifngr1 Slc27a1 Sod1 Pdcd4 Tank Ubc Gpat4 C3 Ubqln1 Acadl Sncg Scarb1 Col15a1 Coq3 Tkt Sdhb Itsn1 Ywhag Itga7 Coq5 Adig Acaa2 Omd Decr1 Gpam Ddt Scp2 Stom Uqcrq Ucp2 Adipoq Hadh Angpt1 Grpe…
REACTOME_REGULATION_OF_RUNX3_EXPRESSION_AND_ACTIVITY	2.50284e-06	0.000104192	0.627257	-0.580661	-2.15788	54	Psmc6 Psmd8 Psmd11 Psmd6 Ubc Psma7 Psma3 Psmb7 Psmd7 Psmb1 Psma2 Psmc2 Psma1 Psmb2 Psmc1 Psmd1 Psmd13 Psma6 Ubb Psme3 Psmb4 Psma5 Psmd14 Psmc4 Psmd12 Psmd4 Psmd3 Psmb5 Psmd10 Psma4 Psmd2 Psmc3 Psmb6 Psmb3 Psmc5
REACTOME_REGULATION_OF_PTEN_STABILITY_AND_ACTIVITY	1.67629e-06	7.29979e-05	0.643552	-0.556395	-2.15975	68	Psmc6 Prex2 Psmd8 Psme4 Usp13 Pten Psmd11 Rnf146 Psmd6 Ubc Psma7 Akt1 Psma3 Psmb7 Psmd7 Psmb1 Psma2 Psmc2 Psma1 Psmb2 Psmc1 Psmd1 Psmd13 Psma6 Ubb Psme3 Psmb4 Psma5 Psmd14 Trim27 Psmc4 Psmd12 Psmd4 Psmd3 Psma8 Psmb5 Psmd10 Psma4 Psmd2 Csnk2b Mkrn1 Psmc3 Psmb6 Psmb3 Psmc5
HALLMARK_OXIDATIVE_PHOSPHORYLATION	3.44255e-10	3.50116e-08	0.814036	-0.475938	-2.16364	194	Pdk4 Dlat Pdhb Idh2 Hadhb Pdha1 Ech1 Hccs Gpx4 Sucla2 Alas1 Mpc1 Mtx2 Etfdh Cs Hadha Mfn2 Dld Prdx3 Atp6v1g1 Casp7 Pdhx Slc25a20 Pdp1 Etfa Atp6v1c1 Slc25a3 Ndufb6 Rhot1 Tomm70a Atp5e Hspa9 Bdh2 Ndufa1 Ndufa6 Ndufs4 Cox5a Sdhb Atp5pb Atp6v1d Atp6v1h Ndufs2 Acaa2 Ndufv1 Atp6v0c Decr1 Cox7a2l Mrps12 Uqcrc2 Fdx1 Uqcrh Mrpl34 Sdhd Uqcrq Cyb5a Uqcrb Glud1 Ndufv2 Mdh1 Uqcrfs1 Grpel1 Acadm Eci1 Ndufc2 Co…
GOBP_INTERLEUKIN_12_PRODUCTION	9.71182e-07	4.67243e-05	0.643552	-0.561772	-2.16982	66	Cd40lg Tlr2 Cd36 Ifng Ccr7 Slamf1 Il10 Lep Rel Tigit Il17a Nod2 Tlr4 Il12b Tnfsf9 Cd47 Nfkb1 Irf1 Flt3 Jak3 Isl1 Rela Tnfsf4 Tirap Clec7a Traf6 Nlrc3
GOBP_FC_RECEPTOR_MEDIATED_STIMULATORY_SIGNALING_PATHWAY	2.56473e-05	0.000761787	0.57561	-0.76393	-2.17125	17	Nr4a3 Rap1a Rabgef1 Plscr1 Plscr2 Cd226 Pten Cd47 Lyn Myo1g
GOBP_RESPONSE_TO_MUSCLE_STRETCH	1.85879e-05	0.000578695	0.57561	-0.727606	-2.18082	21	Nfkbia Fos Jun Tcap Gsn Pik3ca Csrp3 Ankrd1 Ttn Nfkb1 Ankrd2 Rela
GOBP_ACETYL_COA_METABOLIC_PROCESS	1.73221e-05	0.000552278	0.57561	-0.642378	-2.18133	35	Pdk4 Dlat Pdhb Acaca Pdha1 Acly Mpc1 Cs Dld Mpc2 Pdhx Fasn Tdo2 Acss2 Mvd Csl Pmvk Acaa2 Mlycd Acacb
REACTOME_DEGRADATION_OF_DVL	1.54927e-06	6.83933e-05	0.643552	-0.584664	-2.18182	55	Psmc6 Psmd8 Cul3 Psme4 Psmd11 Psmd6 Ubc Psma7 Psma3 Psmb7 Dact1 Psmd7 Psmb1 Psma2 Psmc2 Psma1 Psmb2 Psmc1 Psmd1 Psmd13 Psma6 Ubb Psme3 Psmb4 Psma5 Psmd14 Psmc4 Psmd12 Psmd4 Psmd3 Psma8 Psmb5 Psmd10 Psma4 Psmd2 Psmc3 Psmb6 Psmb3 Psmc5
GOBP_TEMPERATURE_HOMEOSTASIS	3.29147e-10	3.39042e-08	0.814036	-0.483362	-2.18546	184	Acsl1 Pparg Ppargc1b Il13 Cd36 Gimap5 Cidea Adamts5 Gpr3 Irf4 Lgr4 Egr1 Plcl1 Napepld Fabp4 Gadd45g Atf4 Lep Adrb3 Sqstm1 Il4 Cpt2 Il1a Actn3 Tshr Rheb Epas1 Ptgs2 Nod2 Nova1 Il4ra Il15 Tlr4 Hdac3 Mfn2 Adrb2 Stat3 Ccl5 Ptger3 Scd1 Wnt10b Slc27a1 Lpin1 Tnf Ebf2 Kdm6b Tfe3 Htr2a Acot13 Tnfrsf11a Ednrb Gimap3 Drd1 Igf2bp2 Nova2 Id1 Acadl Ddit3 Rbpj Ccr2 Sln Cebpb Cnr1 Decr1 Rb1 Il1b Plcl2 Adipor1 Pc…
GOBP_ACTIVATION_OF_IMMUNE_RESPONSE	2.36942e-18	7.61483e-16	1.10534	-0.43876	-2.18634	489	Nr4a3 Nepn Hsp90aa1 Ighg3 Pde4b Btnl4 Cd28 Tnfaip3 Nfkbia Btn1a1 Tlr2 Ltf Cd36 Igha Ifng Zc3h12a Ifi205 Trim15 Klri2 Ccr7 Ighg2c Fosl1 Ighg2b Prkch Irf4 Lipa Mfhas1 Lgr4 Colec11 C7 Btnl9 Txk Ctla4 Rap1a Lax1 Mef2c Csnk1a1 Lbp Klrk1 Rnf125 Klre1 Pawr Bcl10 Klrc1 Btnl2 Nras Cd14 Rab7b Hspa8 Casp6 Ptpn22 Fosl2 Ppp2ca Arf6 Ighm Cd247 Sh2d1a Rabgef1 Plscr1 Bcl2a1d Nod2 Ddx3x Ifi208 Myd88 Plscr2 Nod1 U…
REACTOME_DECTIN_1_MEDIATED_NONCANONICAL_NF_KB_SIGNALING	1.09788e-06	5.0988e-05	0.643552	-0.581298	-2.18728	57	Psmc6 Psmd8 Psme4 Psmd11 Psmd6 Ubc Psma7 Psma3 Psmb7 Nfkb2 Psmd7 Psmb1 Relb Psma2 Psmc2 Psma1 Psmb2 Psmc1 Psmd1 Psmd13 Psma6 Ubb Psme3 Psmb4 Psma5 Map3k14 Psmd14 Psmc4 Psmd12 Psmd4 Psmd3 Psma8 Psmb5 Psmd10 Psma4 Psmd2 Psmc3 Psmb6 Psmb3 Psmc5
GOBP_CELLULAR_RESPONSE_TO_TYPE_II_INTERFERON	9.11315e-09	7.06928e-07	0.74774	-0.517703	-2.18821	115	Pparg Tlr2 Rab11fip5 Ifng Pde12 Otop1 Cdc42ep4 Txk Ccl4 Ccl22 Rab20 Gsn Vamp3 Rab7b Ccl3 Zyx Ccl2 Ccl11 Ccl7 Tlr4 Actr3 Ccl24 Il12b Ccl9 Ccl5 Cd47 Ccl6 Gbp11 Ifngr1 Actr2 Ptpn2 Irf1 Tnf Gbp5 Gbp4 Mrc1 Camk2a Cdc42 Stx11 Xcl1 Vamp4 Cdc42ep2 Ccl21a Actg1
REACTOME_C_TYPE_LECTIN_RECEPTORS_CLRS	3.07095e-08	2.1737e-06	0.719513	-0.520873	-2.18939	111	Nfkbia Cd209e Psmc6 Bcl10 Psmd8 Ppp3r1 Cdc34 Psme4 Psmd11 Nfkb1 Psmd6 Ubc Tab2 Nfatc1 Psma7 Psma3 Lyn Rela Ppp3cb Psmb7 Nfkb2 Psmd7 Pak2 Kras Il1b Psmb1 Traf6 Rps6ka5 Relb Psma2 Psmc2 Icam2 Psma1 Psmb2 Psmc1 Psmd1 Psmd13 Casp8 Psma6 Ubb Psme3 Psmb4 Psma5 Pdpk1 Map3k14 Psmd14 Card11 Psmc4 Psmd12 Psmd4 Psmd3 Nfatc3 Psma8 Syk Psmb5 Psmd10 Psma4 Psmd2 Nfatc2 Psmc3 Psmb6 Malt1
REACTOME_CLEC7A_DECTIN_1_SIGNALING	1.49687e-07	9.41194e-06	0.690132	-0.535997	-2.19937	92	Nfkbia Psmc6 Bcl10 Psmd8 Ppp3r1 Cdc34 Psme4 Psmd11 Nfkb1 Psmd6 Ubc Tab2 Nfatc1 Psma7 Psma3 Rela Ppp3cb Psmb7 Nfkb2 Psmd7 Il1b Psmb1 Traf6 Relb Psma2 Psmc2 Psma1 Psmb2 Psmc1 Psmd1 Psmd13 Casp8 Psma6 Ubb Psme3 Psmb4 Psma5 Pdpk1 Map3k14 Psmd14 Card11 Psmc4 Psmd12 Psmd4 Psmd3 Nfatc3 Psma8 Psmb5 Psmd10 Psma4 Psmd2 Nfatc2 Psmc3 Psmb6 Malt1 Psmb3 Psmc5
REACTOME_CROSS_PRESENTATION_OF_SOLUBLE_EXOGENOUS_ANTIGENS_ENDOSOMES	1.62766e-06	7.12667e-05	0.643552	-0.611534	-2.20692	47	Psmc6 Psmd8 Psme4 Psmd11 Psmd6 Mrc1 Psma7 Psma3 Psmb7 Psmd7 Psmb1 Psma2 Psmc2 Psma1 Psmb2 Psmc1 Psmd1 Psmd13 Psma6 Psme3 Psmb4 Psma5 Psmd14 Psmc4 Psmd12 Psmd4 Psmd3 Psma8 Psmb5 Psmd10 Psma4 Psmd2 Psmc3 Psmb6 Psmb3 Psmc5
GOBP_RESPONSE_TO_MOLECULE_OF_BACTERIAL_ORIGIN	6.1118e-14	1.13022e-11	0.954542	-0.462099	-2.20859	302	Il6 Pde4b Zfp36 Igkj1 Tnfaip3 Nfkbia Tlr2 Ltf Cd36 Ifng Zc3h12a Ccr7 Il10 Ssc5d Mef2c Cxcl2 Lbp Klrk1 Arid5a Bcl10 Ptger2 Cd14 Nos1 Nr4a1 Ptger4 Cxcl10 Hadhb Il1a Ptpn22 Cxcl1 Fosl2 Ccl2 Il12rb2 Plscr1 Ptgs2 Nod2 Spon2 Myd88 Plscr2 Gch1 Cfh Tlr4 Il12b Litaf Plaa Cxcl9 Ankrd1 Nfkbib Cd80 Gfi1 Prdx3 Cmpk2 Nfkb1 Ptger3 Nfkbiz Casp7 Noct Pdcd4 Tnf Gbp5 Ptgir Ppard Stap1 Tnfrsf11a Lias Mrc1 Serpine1 T…
REACTOME_STABILIZATION_OF_P53	7.84715e-07	3.87987e-05	0.659444	-0.592911	-2.2126	55	Psmc6 Psmd8 Psme4 Psmd11 Psmd6 Ubc Chek2 Psma7 Psma3 Psmb7 Psmd7 Psmb1 Cop1 Psma2 Psmc2 Psma1 Psmb2 Psmc1 Psmd1 Psmd13 Psma6 Ubb Psme3 Psmb4 Psma5 Psmd14 Psmc4 Psmd12 Psmd4 Psmd3 Psma8 Psmb5 Psmd10 Psma4 Psmd2 Psmc3 Psmb6 Psmb3 Psmc5
REACTOME_REGULATION_OF_MRNA_STABILITY_BY_PROTEINS_THAT_BIND_AU_RICH_ELEMENTS	3.53498e-07	1.97922e-05	0.674963	-0.549455	-2.21306	83	Zfp36 Hspa1a Hspa1b Hspb1 Zfp36l1 Psmc6 Hspa8 Psmd8 Psme4 Psmd11 Exosc9 Psmd6 Ubc Psma7 Akt1 Psma3 Psmb7 Psmd7 Mapkapk2 Psmb1 Exosc3 Psma2 Psmc2 Psma1 Psmb2 Psmc1 Psmd1 Psmd13 Psma6 Ubb Psme3 Psmb4 Psma5 Psmd14 Psmc4 Psmd12 Psmd4 Psmd3 Psma8 Psmb5 Psmd10 Psma4 Psmd2 Elavl1 Ywhaz Psmc3 Parn Pabpc1 Psmb6 Psmb3 Psmc5
REACTOME_NUCLEAR_EVENTS_MEDIATED_BY_NFE2L2	7.70827e-07	3.8348e-05	0.659444	-0.593337	-2.21419	55	Nfe2l2 Srxn1 Psmc6 Psmd8 Prdx1 Psmd11 Prkaa2 Psmd6 Ubc Psma7 Psma3 Psmb7 Psmd7 Psmb1 Psma2 Psmc2 Psma1 Psmb2 Psmc1 Psmd1 Psmd13 Psma6 Ubb Psme3 Psmb4 Psma5 Psmd14 Psmc4 Psmd12 Psmd4 Psmd3 Psmb5 Psmd10 Psma4 Psmd2 Psmc3 Psmb6 Psmb3 Psmc5
HALLMARK_APOPTOSIS	3.5972e-10	3.61271e-08	0.814036	-0.501894	-2.22602	159	Atf3 Btg2 Il6 Mcl1 Dnaja1 Gadd45b Birc3 Jun Etf1 Smad7 Btg3 Cd69 Hspb1 Rhob Gsn Bcl10 Prf1 Cd2 Sqstm1 Cd14 Casp6 Il1a Ppp3r1 Rnasel Lum Gpx4 Gch1 Pmaip1 Gna15 Sat1 Fas Lmna Mmp2 Bmp2 Casp3 Fasl Igfbp6 Wee1 Casp7 Ifngr1 Sod1 Irf1 Pdcd4 Tnf Clu Timp2 Hgf Bmf Nedd9 Rela Ddit3
GOBP_NEGATIVE_REGULATION_OF_INTERLEUKIN_12_PRODUCTION	5.17928e-06	0.000196287	0.610527	-0.759943	-2.22619	19	Tlr2 Ccr7 Slamf1 Il10 Tigit Nod2 Nfkb1 Jak3
REACTOME_KEAP1_NFE2L2_PATHWAY	5.7961e-08	3.94651e-06	0.719513	-0.564521	-2.2425	77	Mafk Nfe2l2 Srxn1 Psmc6 Sqstm1 Bach1 Psmd8 Cul3 Prdx1 Psme4 Psmd11 Nploc4 Prkaa2 Psmd6 Map1lc3b Ubc Vcp Psma7 Akt1 Psma3 Psmb7 Psmd7 Psmb1 Psma2 Psmc2 Psma1 Psmb2 Psmc1 Psmd1 Psmd13 Prkci Psma6 Ubb Psme3 Psmb4 Psma5 Psmd14 Psmc4 Psmd12 Psmd4 Psmd3 Psma8 Mul1 Psmb5 Psmd10 Psma4 Psmd2 Psmc3 Psmb6 Psmb3 Psmc5
REACTOME_STRIATED_MUSCLE_CONTRACTION	1.00374e-06	4.78607e-05	0.643552	-0.665479	-2.24393	34	Tcap Tnni2 Actn3 Tnnc2 Acta1 Neb Tnnt3 Myl1 Tmod2 Mybpc1 Mybpc2 Tpm3 Actn2 Myl2 Des Tpm2 Tnnt1 Tmod3 Actc1 Tmod1 Myl3
REACTOME_UBIQUITIN_MEDIATED_DEGRADATION_OF_PHOSPHORYLATED_CDC25A	3.91964e-07	2.14965e-05	0.674963	-0.615678	-2.26421	51	Psmc6 Psmd8 Psme4 Psmd11 Psmd6 Ubc Chek2 Cdc25a Psma7 Psma3 Psmb7 Psmd7 Psmb1 Psma2 Psmc2 Psma1 Psmb2 Psmc1 Psmd1 Psmd13 Psma6 Ubb Psme3 Psmb4 Psma5 Psmd14 Psmc4 Psmd12 Psmd4 Psmd3 Psma8 Psmb5 Psmd10 Psma4 Psmd2 Psmc3 Psmb6 Psmb3 Psmc5
GOBP_ACUTE_PHASE_RESPONSE	1.04564e-06	4.92741e-05	0.643552	-0.661702	-2.26858	37	Il6 Orm1 Orm2 Lbp Itih4 Il1a Plscr1 Ptgs2 Cd163 Stat3 Ccl5 Ptger3 Saa3 Tnf Tnfrsf11a Saa1 Ednrb Saa2 Cnr1 Il1b
REACTOME_TCR_SIGNALING	4.8472e-09	4.01493e-07	0.761461	-0.543056	-2.27828	109	Nfkbia Psmc6 Bcl10 Prkcq H2-Eb2 Ptpn22 Psmd8 Cd247 Pik3ca Cdc34 Psme4 Itk Pten Psmd11 Lck Pik3cb Nfkb1 Lat Psmd6 Ubc Trbv16 Tab2 Cd3d Psma7 Psma3 Rela Cd4 Psmb7 Zap70 Psmd7 Cd3g Pak2 Trat1 Psmb1 Traf6 Psma2 Psmc2 Psma1 Cd3e Psmb2 Psmc1 Psmd1 Psmd13 Psma6 Ubb Psme3 Psmb4 Psma5 Pdpk1 Psmd14 Card11 Psmc4 Psmd12 Psmd4 Lcp2 Psmd3 Psma8 Psmb5 H2-Aa Psmd10 Psma4 Psmd2 Pik3r1 Trbc2 H2-Ab1 H2-Eb1 Psmc3 Ps…
HALLMARK_FATTY_ACID_METABOLISM	4.05559e-11	4.89995e-09	0.851339	-0.521877	-2.28957	148	Cel Cyp1a1 Hsp90aa1 Acsl1 Hsdl2 Inmt Hsph1 Cd36 Pdhb Aldh9a1 Cidea Odc1 Acot2 Aqp7 Gpd1 Ehhadh Car4 Hadhb Pdha1 Cpt2 Ech1 Nbn Cyp4a10 Hccs Eci2 Sucla2 Gabarapl1 Acox1 Hsd17b7 Etfdh Kmt5a Auh Dld Eno3 Glul Fasn Tdo2 Adh7 Fmo1 Rap1gds1 Acadl Hmgcl Aoc3 Acaa2 Mlycd Decr1 Car2 Sdhd Hadh Mdh1 Ywhah Hibch Acadm Eci1 Suclg1 Me1 Acads Hsd17b11 Idi1 Idh3g Urod Hsd17b4 Cpox Reep6 Acadvl Alad Idh3b
GOBP_ANTIGEN_RECEPTOR_MEDIATED_SIGNALING_PATHWAY	1.4387e-11	1.79213e-09	0.875325	-0.514139	-2.29237	168	Pde4b Btnl4 Cd28 Nfkbia Btn1a1 Ifng Zc3h12a Ccr7 Prkch Lipa Btnl9 Txk Ctla4 Lax1 Mef2c Pawr Bcl10 Btnl2 Nras Ptpn22 Fosl2 Ighm Cd247 Sh2d1a Bcl2a1d Usp46 Nfkbid Cd79b Bcar1 Cd79a Cd226 Itk Dusp3 Lck Nfkb1 Themis3 Nfkbiz Cmtm3 Ptpn2 Lat Blk Skap1 Btn2a2 Ms4a1 Stap1 Themis Ighe Tespa1 Lyn Rela Sla2 Clec2i Btnl6 Eif2b4 Cacnb4 Cd160 Bmx Tec Zap70 Cd19 Trat1 Ubash3a Cd22 Ada Traf6 Grb2 Plcl2 Eif2b1 St…
REACTOME_ADAPTIVE_IMMUNE_SYSTEM	2.59322e-28	2.97646e-25	1.38026	-0.448878	-2.2931	704	Iglc2 Igkv1-117 Ighv1-82 Igkv13-84 Ighv1-53 Igkv15-103 Iglc1 Ighv1-5 Igkv1-135 Igkv14-126 Cd28 Ighv1-64 Igkv2-112 Ighv14-3 Cd40lg Igkv8-21 Ighv1-55 Nfkbia Btn1a1 Ighv11-2 Ighv1-42 Fbxw4 Ighv1-69 Ighv1-58 Cd36 Ube2d3 Igkv13-85 Igkv14-100 Znrf2 Igkv1-88 Ighv1-74 Icos Ighv1-63 Rlim Socs3 Ighv1-78 Rasgrp3 Ighv1-31 Igkv12-98 Rnf19b Prkg1 Ighv5-9 Rap1b Asb12 Igkv1-122 Btnl9 Ctsl Igkv1-110 Tubb2a Ctla4 …
GOBP_CELLULAR_RESPONSE_TO_INTERLEUKIN_1	8.37472e-09	6.56456e-07	0.74774	-0.577357	-2.31245	80	Il6 Nfkbia Zc3h12a Egr1 Ccl4 Ccl22 Ccl3 Ccl2 Il17a Ccl11 Myd88 Ccl7 Ccl24 Tollip Rora Ankrd1 Ccl9 Ccl5 Cd47 Nfkb1 Ccl6 Yy1 Irf1 Saa3 Tank Serpine1 Adamts12 Rela Xcl1 Tirap Cebpb Irak4 Ccl21a Il1b Traf6 Rps6ka5 Il1rn Ccl8 Sirpa Vrk2
HALLMARK_INFLAMMATORY_RESPONSE	2.55791e-12	3.73663e-10	0.898671	-0.509683	-2.31539	192	Klf6 Btg2 Sele Il6 Pde4b Nfkbia Lif Tlr2 Ccr7 Gpr132 Slamf1 Tnfaip6 Rgs16 Nampt Cd69 Il10 Pvr Ccl22 Rnf144b Plaur Ptger2 Csf3 Cd14 Ptger4 Cxcl10 Rgs1 Il1a Nod2 Ccl7 Slc11a2 Il4ra Gch1 Aqp9 Il15 Ccl24 Il12b Gna15 Cxcl9 Csf1 Hrh1 Ccl5 Tnfsf9 Lck Il2rb Nfkb1 Lpar1 Tnfsf15 Osm Gpr183 Irf1 Ptgir Slc28a2 Hbegf Serpine1 P2ry2 Edn1 Abi1 Icam1 Nlrp3 Olr1 Lyn Rela Aplnr Ptafr
REACTOME_ACTIVATION_OF_NF_KAPPAB_IN_B_CELLS	3.25619e-08	2.27495e-06	0.719513	-0.603182	-2.31911	64	Nfkbia Psmc6 Bcl10 Rel Psmd8 Psme4 Nfkbib Psmd11 Nfkb1 Psmd6 Ubc Psma7 Psma3 Rela Psmb7 Psmd7 Nfkbie Psmb1 Psma2 Psmc2 Psma1 Psmb2 Psmc1 Psmd1 Psmd13 Psma6 Ubb Psme3 Psmb4 Psma5 Psmd14 Card11 Psmc4 Psmd12 Psmd4 Psmd3 Psma8 Psmb5 Psmd10 Psma4 Psmd2 Psmc3 Psmb6 Malt1 Psmb3 Psmc5
REACTOME_DEGRADATION_OF_AXIN	5.84056e-08	3.96e-06	0.719513	-0.626074	-2.32664	54	Psmc6 Psmd8 Psme4 Psmd11 Rnf146 Psmd6 Ubc Psma7 Psma3 Psmb7 Psmd7 Psmb1 Psma2 Psmc2 Psma1 Psmb2 Psmc1 Psmd1 Psmd13 Psma6 Ubb Axin2 Psme3 Psmb4 Psma5 Psmd14 Psmc4 Psmd12 Psmd4 Psmd3 Psma8 Axin1 Psmb5 Psmd10 Psma4 Psmd2 Psmc3 Psmb6 Psmb3 Psmc5
GOBP_SARCOMERE_ORGANIZATION	4.29926e-08	2.96501e-06	0.719513	-0.642282	-2.32696	48	Prox1 Srf Mef2c Fhod3 Xirp1 Flnc Casq2 Tcap Casq1 Myom2 Myoz1 Neb Tnnt3 Csrp3 Mfn2 Ttn Actn2 Ldb3 Tnnt1 Mypn Csrp1 Synpo2l Edn1 Neurl2 Myh7 Wdr1 Actg1 Cav3
GOBP_IMMUNE_RESPONSE_REGULATING_CELL_SURFACE_RECEPTOR_SIGNALING_PATHWAY	7.76844e-16	1.7833e-13	1.02767	-0.496067	-2.34182	267	Nr4a3 Nepn Pde4b Btnl4 Cd28 Tnfaip3 Nfkbia Btn1a1 Tlr2 Ltf Ifng Zc3h12a Klri2 Ccr7 Prkch Lipa Mfhas1 Btnl9 Txk Ctla4 Rap1a Lax1 Mef2c Lbp Klrk1 Klre1 Pawr Bcl10 Klrc1 Btnl2 Nras Cd14 Rab7b Ptpn22 Fosl2 Arf6 Ighm Cd247 Sh2d1a Rabgef1 Plscr1 Bcl2a1d Nod2 Myd88 Plscr2 Usp46 Nfkbid Cd79b Bcar1 Tlr4 Cd79a Cd226 Itk Klrc2 Pten Dusp3 Lck Cd47 Nfkb1 Themis3 Nfkbiz Cmtm3 Btla Ptpn2 Lat Klrd1 Blk Klri1 Cle…
GOBP_IMMUNE_EFFECTOR_PROCESS	2.23679e-30	3.59431e-27	1.43181	-0.460729	-2.34915	678	Nr4a3 Iglc2 Il6 Ighv1-82 Ighv13-2 Mrgprb1 Ighv1-53 Iglc1 Ighv2-2 Ighv1-5 Nepn Ighv10-3 Ighg3 Ighv7-3 Cd28 Ighv1-64 Ighv9-3 Tnfaip3 Ighv14-3 Cd40lg Ighv1-55 Mrgprb2 Mrgprx2 Ighv11-2 Ighv1-42 Ighv10-1 Slc18a2 Ighv1-69 Ighv1-58 Ighv7-1 Tlr2 Il13 Cd36 Igha Ifng Zc3h12a Ighv9-4 Gimap5 Klri2 Ccr7 Ighv1-74 Ighg2c Ighv1-63 Tbx21 Slamf1 Ighg2b Ighv1-78 Smad7 Ighv1-31 Irf4 Lipa Rnf19b Tek Ighv5-9 Colec11 I…
REACTOME_DOWNSTREAM_SIGNALING_EVENTS_OF_B_CELL_RECEPTOR_BCR	1.83116e-09	1.64385e-07	0.788187	-0.595307	-2.37288	78	Nfkbia Rasgrp3 Psmc6 Bcl10 Rel Psmd8 Ppp3r1 Psme4 Nfkbib Psmd11 Nfkb1 Psmd6 Ubc Nfatc1 Psma7 Psma3 Rela Ppp3cb Psmb7 Psmd7 Nfkbie Kras Psmb1 Psma2 Psmc2 Psma1 Psmb2 Psmc1 Psmd1 Psmd13 Psma6 Ubb Psme3 Psmb4 Psma5 Psmd14 Card11 Psmc4 Psmd12 Psmd4 Fkbp1a Psmd3 Nfatc3 Psma8 Psmb5 Psmd10 Psma4 Psmd2 Nfatc2 Rasgrp1 Psmc3 Psmb6 Malt1 Psmb3 Psmc5
REACTOME_AUF1_HNRNP_D0_BINDS_AND_DESTABILIZES_MRNA	1.94888e-08	1.44411e-06	0.733762	-0.636729	-2.37612	55	Hspa1a Hspa1b Hspb1 Psmc6 Hspa8 Psmd8 Psme4 Psmd11 Psmd6 Ubc Psma7 Psma3 Psmb7 Psmd7 Psmb1 Psma2 Psmc2 Psma1 Psmb2 Psmc1 Psmd1 Psmd13 Psma6 Ubb Psme3 Psmb4 Psma5 Psmd14 Psmc4 Psmd12 Psmd4 Psmd3 Psma8 Psmb5 Psmd10 Psma4 Psmd2 Psmc3 Pabpc1 Psmb6 Psmb3 Psmc5
HALLMARK_ALLOGRAFT_REJECTION	2.93405e-14	5.68039e-12	0.965328	-0.531902	-2.40627	185	Il6 Cd28 Cd40lg Lif Tlr2 Il13 Ifng Irf4 St8sia4 Il10 Ccl22 Stat4 Bcl10 Prf1 Cd2 Il4 Gzma Crtam Cd247 Rpl3l Eif3j1 H2-Ob Ccl11 Il27ra Ncr1 Ccl7 H2-DMb2 Il4ra Il15 Cd79a Il12b Itk Cxcl9 Fas Cfp Ets1 Csf1 Cd80 Sit1 Ccl5 Lck Il2rb Fasl Cd47 Srgn Il2rg Ifngr1 Map4k1 Klrd1 Tnf Dyrk3 Cd7 Abi1 Rars Cd3d Bcl3 Icam1 Nlrp3 Akt1 Lyn Cxcr3 Cd4 Cd96 Pf4 H2-Oa Ccr2 Zap70 Cd3g Trat1 Il1b Socs1 Rps3a1 Tpd52 Rps9 …
REACTOME_DOWNSTREAM_TCR_SIGNALING	3.43034e-10	3.50116e-08	0.814036	-0.589783	-2.41646	91	Nfkbia Psmc6 Bcl10 Prkcq H2-Eb2 Psmd8 Cd247 Pik3ca Cdc34 Psme4 Pten Psmd11 Lck Pik3cb Nfkb1 Psmd6 Ubc Trbv16 Tab2 Cd3d Psma7 Psma3 Rela Cd4 Psmb7 Psmd7 Cd3g Trat1 Psmb1 Traf6 Psma2 Psmc2 Psma1 Cd3e Psmb2 Psmc1 Psmd1 Psmd13 Psma6 Ubb Psme3 Psmb4 Psma5 Pdpk1 Psmd14 Card11 Psmc4 Psmd12 Psmd4 Psmd3 Psma8 Psmb5 H2-Aa Psmd10 Psma4 Psmd2 Pik3r1 Trbc2 H2-Ab1 H2-Eb1 Psmc3 Psmb6 Malt1 Psmb3 Psmc5 Trav16
GOBP_ADAPTIVE_IMMUNE_RESPONSE_BASED_ON_SOMATIC_RECOMBINATION_OF_IMMUNE_RECEPTORS_BUILT_FROM_IMMUNOGLOBULIN_SUPERFAMILY_DOMAINS	3.35821e-22	1.34908e-19	1.22105	-0.498084	-2.42812	374	Iglc2 Il6 Ighv1-82 Ighv13-2 Ighv1-53 Iglc1 Ighv2-2 Ighv1-5 Ighv10-3 Ighg3 Ighv7-3 Cd28 Ighv1-64 Ighv9-3 Tnfaip3 Ighv14-3 Cd40lg Ighv1-55 Ighv11-2 Ighv1-42 Ighv10-1 Ighv1-69 Ighv1-58 Ighv7-1 Igha Ifng Zc3h12a Ighv9-4 Gimap5 Ccr7 Ighv1-74 Ighg2c Ighv1-63 Tbx21 Slamf1 Ighg2b Ighv1-78 Smad7 Ighv1-31 Irf4 Ighv5-9 Iglc3 Fcer1a Pvr Mef2c Ccr6 Arid5a Stat4 Gadd45g Ighv1-76 Ighv1-12 Ighv14-4 Bcl10 Prf1 Ig…
GOBP_LEUKOCYTE_MEDIATED_IMMUNITY	1.29006e-28	1.59461e-25	1.38775	-0.509677	-2.52805	462	Nr4a3 Iglc2 Il6 Ighv1-82 Ighv13-2 Mrgprb1 Ighv1-53 Iglc1 Ighv2-2 Ighv1-5 Ighv10-3 Ighg3 Ighv7-3 Cd28 Ighv1-64 Ighv9-3 Ighv14-3 Cd40lg Ighv1-55 Mrgprb2 Mrgprx2 Ighv11-2 Ighv1-42 Ighv10-1 Slc18a2 Ighv1-69 Ighv1-58 Ighv7-1 Tlr2 Il13 Igha Ifng Ighv9-4 Gimap5 Klri2 Ighv1-74 Ighg2c Ighv1-63 Tbx21 Slamf1 Ighg2b Ighv1-78 Smad7 Ighv1-31 Rnf19b Ighv5-9 Iglc3 Crk Gata2 Fcer1a Pvr Ccr6 Klrk1 Arid5a Klre1 Igh…
GOBP_STRIATED_MUSCLE_CELL_DEVELOPMENT	7.41051e-12	9.68126e-10	0.875325	-0.64853	-2.54584	72	Prox1 Srf Mef2c Fhod3 Xirp1 Flnc Casq2 Tcap Casq1 Klhl41 Lmod1 Myom2 Acta1 Myoz1 Neb Tnnt3 Tmod2 Smad4 Csrp3 Mfn2 Ttn Nrap Actn2 Myl2 Pdgfra Ldb3 Tnnt1 Tmod3 Mypn Csrp1 Synpo2l Edn1 Neurl2 Actc1 Myl9 Myh7 Wdr1 Tmod1 Actg1 Cav3 Nebl Lmod3 Cfl2 Pgm5 Cavin4 Myoz2 Large1 Mef2a Tpm1
GOBP_ADAPTIVE_IMMUNE_RESPONSE	8.03986e-32	1.61491e-28	1.46752	-0.512653	-2.55599	493	Iglc2 Il6 Ighv1-82 Ighv13-2 Ighv1-53 Iglc1 Ighv2-2 Jchain Ighv1-5 Iglv2 Ighv10-3 Ighg3 Ighv7-3 Cd28 Igkv4-55 Ighv1-64 Igkv2-112 Ighv9-3 Tnfaip3 Ighv14-3 Cd40lg Ighv1-55 Tnfrsf17 Ighv11-2 Ighv1-42 Ighv10-1 Ighv1-69 Ighv1-58 Ighv7-1 Igha Ifng Zc3h12a Ighv9-4 Gimap5 Ccr7 Igkv12-41 Ighv1-74 Ighg2c Ighv1-63 Tbx21 Slamf1 Ighg2b Ighv1-78 Igkv5-48 Smad7 Ighv1-31 Irf4 Rnf19b Ighv5-9 Iglc3 Txk Fcer1a Ctla4…
GOBP_LYMPHOCYTE_MEDIATED_IMMUNITY	2.76527e-26	2.33869e-23	1.32672	-0.530867	-2.577	360	Iglc2 Il6 Ighv1-82 Ighv13-2 Ighv1-53 Iglc1 Ighv2-2 Ighv1-5 Ighv10-3 Ighg3 Ighv7-3 Cd28 Ighv1-64 Ighv9-3 Ighv14-3 Cd40lg Ighv1-55 Ighv11-2 Ighv1-42 Ighv10-1 Ighv1-69 Ighv1-58 Ighv7-1 Igha Ifng Ighv9-4 Gimap5 Klri2 Ighv1-74 Ighg2c Ighv1-63 Tbx21 Slamf1 Ighg2b Ighv1-78 Smad7 Ighv1-31 Rnf19b Ighv5-9 Iglc3 Crk Fcer1a Pvr Ccr6 Klrk1 Arid5a Klre1 Ighv1-76 Ighv1-12 Lep Ighv14-4 Bcl10 Prf1 Klrc1 Cd2 Ighv9…
REACTOME_CELL_SURFACE_INTERACTIONS_AT_THE_VASCULAR_WALL	1.28157e-20	4.90321e-18	1.17789	-0.648789	-2.80335	134	Iglc2 Sele Igkv1-117 Ighv1-82 Igkv13-84 Ighv1-53 Igkv15-103 Iglc1 Jchain Ighv1-5 Selp Igkv1-135 Igkv14-126 Ighv1-64 Igkv2-112 Ighv14-3 Igkv8-21 Ighv1-55 Ighv11-2 Ighv1-42 Ighv1-69 Ighv1-58 Igha Igkv13-85 Igkv14-100 Igkv1-88 Ighv1-74 Thbd Ighv1-63 Ighv1-78 Ighv1-31 Igkv12-98 Tek Ighv5-9 Igkv1-122 Igkv1-110 Igkv17-127 Ighv1-76 Ighv1-12 Ighv14-4 Igkv14-130 Procr Pik3ca Ighv1-47 Igkv1-133 Ighv1-84 Ig…
GOBP_B_CELL_MEDIATED_IMMUNITY	3.07645e-26	2.45209e-23	1.32672	-0.625491	-2.85652	201	Iglc2 Ighv1-82 Ighv13-2 Ighv1-53 Iglc1 Ighv2-2 Ighv1-5 Ighv10-3 Ighg3 Ighv7-3 Cd28 Ighv1-64 Ighv9-3 Ighv14-3 Cd40lg Ighv1-55 Ighv11-2 Ighv1-42 Ighv10-1 Ighv1-69 Ighv1-58 Ighv7-1 Igha Ifng Ighv9-4 Gimap5 Ighv1-74 Ighg2c Ighv1-63 Tbx21 Ighg2b Ighv1-78 Ighv1-31 Ighv5-9 Iglc3 Fcer1a Ccr6 Ighv1-76 Ighv1-12 Ighv14-4 Bcl10 Ighv9-1 Il4 Ighv7-4 Fcer2a Ighm Nbn Ighv9-2 Ighv1-47 Nod2 Il27ra Myd88 Il4ra Ighv…
REACTOME_FCGAMMA_RECEPTOR_FCGR_DEPENDENT_PHAGOCYTOSIS	1.0366e-22	4.38346e-20	1.2379	-0.673319	-2.88041	125	Iglc2 Igkv1-117 Ighv1-82 Igkv13-84 Ighv1-53 Igkv15-103 Iglc1 Ighv1-5 Hsp90aa1 Igkv1-135 Ighg3 Igkv14-126 Ighv1-64 Igkv2-112 Ighv14-3 Igkv8-21 Ighv1-55 Ighv11-2 Ighv1-42 Ighv1-69 Ighv1-58 Igkv13-85 Igkv14-100 Igkv1-88 Ighv1-74 Ighg2c Ighv1-63 Ighv1-78 Ighv1-31 Igkv12-98 Ighv5-9 Igkv1-122 Igkv1-110 Crk Igkv17-127 Ighv1-76 Ighv1-12 Ighv14-4 Igkv14-130 Cd247 Wipf1 Pik3ca Ighv1-47 Igkv1-133 Ighv1-84 I…
REACTOME_SIGNALING_BY_THE_B_CELL_RECEPTOR_BCR	6.23955e-24	3.13323e-21	1.27091	-0.656908	-2.88197	148	Iglc2 Igkv1-117 Ighv1-82 Igkv13-84 Ighv1-53 Igkv15-103 Iglc1 Ighv1-5 Igkv1-135 Igkv14-126 Ighv1-64 Igkv2-112 Ighv14-3 Igkv8-21 Ighv1-55 Nfkbia Ighv11-2 Ighv1-42 Ighv1-69 Ighv1-58 Igkv13-85 Igkv14-100 Igkv1-88 Ighv1-74 Ighv1-63 Ighv1-78 Rasgrp3 Ighv1-31 Igkv12-98 Ighv5-9 Igkv1-122 Igkv1-110 Igkv17-127 Psmc6 Ighv1-76 Ighv1-12 Ighv14-4 Bcl10 Rel Igkv14-130 Trpc1 Psmd8 Ppp3r1 Ighv1-47 Igkv1-133 Cd79b…
GOBP_PRODUCTION_OF_MOLECULAR_MEDIATOR_OF_IMMUNE_RESPONSE	1.66299e-41	8.90753e-38	1.67818	-0.592947	-2.89173	376	Nr4a3 Igkv1-117 Igkv4-72 Il6 Igkv6-15 Igkv4-80 Igkv13-84 Igkv15-103 Iglv1 Nepn Igkv8-28 Igkv1-135 Igkv10-96 Igkv5-39 Igkv14-126 Igkv4-57 Igkv8-19 Cd28 Igkv4-55 Igkv2-109 Igkv12-46 Igkv2-112 Tnfaip3 Cd40lg Igkv16-104 Igkv8-21 Igkv4-91 Igkv6-13 Igkv8-27 Igkv9-124 Igkv4-63 Igkv6-25 Igkv4-53 Igkv4-59 Igkv4-57-1 Igkv6-14 Igkv12-44 Igkv6-32 Igkv6-17 Igkv5-43 Tlr2 Igkv4-68 Il13 Igkv4-50 Cd36 Ifng Gimap5…
REACTOME_IMMUNOREGULATORY_INTERACTIONS_BETWEEN_A_LYMPHOID_AND_A_NON_LYMPHOID_CELL	1.06003e-23	4.86677e-21	1.26274	-0.666357	-2.90439	143	Iglc2 Igkv1-117 Ighv1-82 Igkv13-84 Ighv1-53 Igkv15-103 Iglc1 Ighv1-5 Igkv1-135 Igkv14-126 Ighv1-64 Igkv2-112 Ighv14-3 Cd40lg Igkv8-21 Ighv1-55 Ighv11-2 Ighv1-42 Ighv1-69 Ighv1-58 Igkv13-85 Igkv14-100 Igkv1-88 Ighv1-74 Ighv1-63 Ighv1-78 Ighv1-31 Igkv12-98 Ighv5-9 Igkv1-122 Igkv1-110 Pvr Igkv17-127 Klrk1 Ighv1-76 Ighv1-12 Ighv14-4 Igkv14-130 Cd300lg Crtam Cd247 Ighv1-47 Igkv1-133 Ighv1-84 Raet1e Ig…
REACTOME_FC_EPSILON_RECEPTOR_FCERI_SIGNALING	3.35319e-26	2.45209e-23	1.32672	-0.653502	-2.91044	166	Iglc2 Igkv1-117 Ighv1-82 Igkv13-84 Ighv1-53 Igkv15-103 Iglc1 Ighv1-5 Igkv1-135 Igkv14-126 Ighv1-64 Igkv2-112 Ighv14-3 Igkv8-21 Ighv1-55 Nfkbia Fos Ighv11-2 Ighv1-42 Ighv1-69 Ighv1-58 Jun Igkv13-85 Igkv14-100 Igkv1-88 Ighv1-74 Ighv1-63 Ighv1-78 Ighv1-31 Igkv12-98 Ighv5-9 Igkv1-122 Igkv1-110 Txk Fcer1a Igkv17-127 Psmc6 Ighv1-76 Ighv1-12 Ighv14-4 Bcl10 Igkv14-130 Prkcq Psmd8 Ppp3r1 Pik3ca Ighv1-47 I…
REACTOME_FCERI_MEDIATED_NF_KB_ACTIVATION	1.47789e-25	9.8951e-23	1.31101	-0.699263	-2.98029	123	Iglc2 Igkv1-117 Ighv1-82 Igkv13-84 Ighv1-53 Igkv15-103 Iglc1 Ighv1-5 Igkv1-135 Igkv14-126 Ighv1-64 Igkv2-112 Ighv14-3 Igkv8-21 Ighv1-55 Nfkbia Ighv11-2 Ighv1-42 Ighv1-69 Ighv1-58 Igkv13-85 Igkv14-100 Igkv1-88 Ighv1-74 Ighv1-63 Ighv1-78 Ighv1-31 Igkv12-98 Ighv5-9 Igkv1-122 Igkv1-110 Fcer1a Igkv17-127 Psmc6 Ighv1-76 Ighv1-12 Ighv14-4 Bcl10 Igkv14-130 Prkcq Psmd8 Ighv1-47 Igkv1-133 Ighv1-84 Ighv1-67…
REACTOME_COMPLEMENT_CASCADE	8.55518e-24	4.16585e-21	1.26274	-0.753206	-3.06608	88	Iglc2 Igkv1-117 Ighv1-82 Igkv13-84 Ighv1-53 Igkv15-103 Iglc1 Ighv1-5 Igkv1-135 Ighg3 Igkv14-126 Ighv1-64 Igkv2-112 Ighv14-3 Igkv8-21 Ighv1-55 Ighv11-2 Ighv1-42 Ighv1-69 Ighv1-58 Igkv13-85 Igkv14-100 Igkv1-88 Ighv1-74 Ighg2c Ighv1-63 Ighv1-78 Ighv1-31 Igkv12-98 Ighv5-9 Colec11 C7 Igkv1-122 Igkv1-110 Igkv17-127 Ighv1-76 Ighv1-12 Ighv14-4 Igkv14-130 Ighv1-47 Igkv1-133 Ighv1-84 Ighv1-67 C1s2 Ighv1-77…
HALLMARK_TNFA_SIGNALING_VIA_NFKB	1.25481e-35	3.3606e-32	1.54988	-0.681535	-3.10022	195	Klf6 Nr4a3 Ppp1r15a Atf3 Btg2 Dusp1 Il6 Pde4b Mcl1 Gem Zfp36 Gadd45b Rcan1 Klf4 Ier5 Tnfaip3 Nfkbia Fos Birc3 Tiparp Lif Tlr2 Zc3h12a Jun Klf10 Junb Fosl1 Cd83 Tgif1 Socs3 Tnfaip6 Dusp2 Rnf19b Nampt Btg3 Maff Tsc22d1 Cd69 Nfe2l2 Egr1 Pnrc1 Ehd1 Tubb2a Nfil3 Ets2 Cxcl2 Klf2 Rhob Dusp5 Pfkfb3 Plaur Ackr3 Sqstm1 Nr4a1 Rel Ptger4 Cxcl10 Il1a Cxcl1 Fosl2 Ier2 Cebpd Ptgs2 Bcl2a1d Panx1 Bhlhe40 Gch1 Nr4…
GOBP_IMMUNOGLOBULIN_PRODUCTION	3.98341e-40	1.60024e-36	1.64704	-0.666524	-3.10386	236	Igkv1-117 Igkv4-72 Il6 Igkv6-15 Igkv4-80 Igkv13-84 Igkv15-103 Iglv1 Igkv8-28 Igkv1-135 Igkv10-96 Igkv5-39 Igkv14-126 Igkv4-57 Igkv8-19 Cd28 Igkv4-55 Igkv2-109 Igkv12-46 Igkv2-112 Tnfaip3 Cd40lg Igkv16-104 Igkv8-21 Igkv4-91 Igkv6-13 Igkv8-27 Igkv9-124 Igkv4-63 Igkv6-25 Igkv4-53 Igkv4-59 Igkv4-57-1 Igkv6-14 Igkv12-44 Igkv6-32 Igkv6-17 Igkv5-43 Igkv4-68 Il13 Igkv4-50 Ifng Igkv6-20 Igkv13-85 Igkv14-1…
REACTOME_FCERI_MEDIATED_CA_2_MOBILIZATION	9.10382e-24	4.30263e-21	1.26274	-0.784489	-3.10557	75	Iglc2 Igkv1-117 Ighv1-82 Igkv13-84 Ighv1-53 Igkv15-103 Iglc1 Ighv1-5 Igkv1-135 Igkv14-126 Ighv1-64 Igkv2-112 Ighv14-3 Igkv8-21 Ighv1-55 Ighv11-2 Ighv1-42 Ighv1-69 Ighv1-58 Igkv13-85 Igkv14-100 Igkv1-88 Ighv1-74 Ighv1-63 Ighv1-78 Ighv1-31 Igkv12-98 Ighv5-9 Igkv1-122 Igkv1-110 Txk Fcer1a Igkv17-127 Ighv1-76 Ighv1-12 Ighv14-4 Igkv14-130 Ppp3r1 Ighv1-47 Igkv1-133 Ighv1-84 Ighv1-67 Ighv1-77 Itk Ighv14…
REACTOME_FCERI_MEDIATED_MAPK_ACTIVATION	2.95112e-25	1.75635e-22	1.30309	-0.7827	-3.10919	77	Iglc2 Igkv1-117 Ighv1-82 Igkv13-84 Ighv1-53 Igkv15-103 Iglc1 Ighv1-5 Igkv1-135 Igkv14-126 Ighv1-64 Igkv2-112 Ighv14-3 Igkv8-21 Ighv1-55 Fos Ighv11-2 Ighv1-42 Ighv1-69 Ighv1-58 Jun Igkv13-85 Igkv14-100 Igkv1-88 Ighv1-74 Ighv1-63 Ighv1-78 Ighv1-31 Igkv12-98 Ighv5-9 Igkv1-122 Igkv1-110 Fcer1a Igkv17-127 Ighv1-76 Ighv1-12 Ighv14-4 Igkv14-130 Ighv1-47 Igkv1-133 Ighv1-84 Ighv1-67 Ighv1-77 Ighv14-2 Lat …
REACTOME_ANTIGEN_ACTIVATES_B_CELL_RECEPTOR_BCR_LEADING_TO_GENERATION_OF_SECOND_MESSENGERS	6.88073e-25	3.81264e-22	1.29512	-0.803641	-3.12784	69	Iglc2 Igkv1-117 Ighv1-82 Igkv13-84 Ighv1-53 Igkv15-103 Iglc1 Ighv1-5 Igkv1-135 Igkv14-126 Ighv1-64 Igkv2-112 Ighv14-3 Igkv8-21 Ighv1-55 Ighv11-2 Ighv1-42 Ighv1-69 Ighv1-58 Igkv13-85 Igkv14-100 Igkv1-88 Ighv1-74 Ighv1-63 Ighv1-78 Ighv1-31 Igkv12-98 Ighv5-9 Igkv1-122 Igkv1-110 Igkv17-127 Ighv1-76 Ighv1-12 Ighv14-4 Igkv14-130 Trpc1 Ighv1-47 Igkv1-133 Cd79b Ighv1-84 Ighv1-67 Cd79a Ighv1-77 Ighv14-2
REACTOME_ROLE_OF_PHOSPHOLIPIDS_IN_PHAGOCYTOSIS	3.35714e-26	2.45209e-23	1.32672	-0.813562	-3.16646	69	Iglc2 Igkv1-117 Ighv1-82 Igkv13-84 Ighv1-53 Igkv15-103 Iglc1 Ighv1-5 Igkv1-135 Ighg3 Igkv14-126 Ighv1-64 Igkv2-112 Ighv14-3 Igkv8-21 Ighv1-55 Ighv11-2 Ighv1-42 Ighv1-69 Ighv1-58 Igkv13-85 Igkv14-100 Igkv1-88 Ighv1-74 Ighg2c Ighv1-63 Ighv1-78 Ighv1-31 Igkv12-98 Ighv5-9 Igkv1-122 Igkv1-110 Igkv17-127 Ighv1-76 Ighv1-12 Ighv14-4 Igkv14-130 Cd247 Pik3ca Ighv1-47 Igkv1-133 Ighv1-84 Ighv1-67 Ighv1-77 Ig…
REACTOME_ROLE_OF_LAT2_NTAL_LAB_ON_CALCIUM_MOBILIZATION	4.91492e-25	2.82064e-22	1.29512	-0.832059	-3.17104	61	Iglc2 Igkv1-117 Ighv1-82 Igkv13-84 Ighv1-53 Igkv15-103 Iglc1 Ighv1-5 Igkv1-135 Igkv14-126 Ighv1-64 Igkv2-112 Ighv14-3 Igkv8-21 Ighv1-55 Ighv11-2 Ighv1-42 Ighv1-69 Ighv1-58 Igkv13-85 Igkv14-100 Igkv1-88 Ighv1-74 Ighv1-63 Ighv1-78 Ighv1-31 Igkv12-98 Ighv5-9 Igkv1-122 Igkv1-110 Fcer1a Igkv17-127 Ighv1-76 Ighv1-12 Ighv14-4 Igkv14-130 Pik3ca Ighv1-47 Igkv1-133 Ighv1-84 Ighv1-67 Ighv1-77 Ighv14-2 Pik3c…
REACTOME_BINDING_AND_UPTAKE_OF_LIGANDS_BY_SCAVENGER_RECEPTORS	6.11724e-27	5.461e-24	1.34993	-0.79237	-3.17363	80	Iglc2 Igkv1-117 Ighv1-82 Igkv13-84 Ighv1-53 Igkv15-103 Iglc1 Jchain Ighv1-5 Igkv1-135 Igkv14-126 Ighv1-64 Igkv2-112 Ighv14-3 Igkv8-21 Ighv1-55 Ighv11-2 Ighv1-42 Ighv1-69 Ighv1-58 Cd36 Igha Igkv13-85 Igkv14-100 Igkv1-88 Ighv1-74 Apol10b Ighv1-63 Ighv1-78 Ighv1-31 Igkv12-98 Ighv5-9 Colec11 Igkv1-122 Igkv1-110 Igkv17-127 Ighv1-76 Ighv1-12 Ighv14-4 Stab2 Igkv14-130 Ighv1-47 Igkv1-133 Ighv1-84 Ighv1-6…
REACTOME_INITIAL_TRIGGERING_OF_COMPLEMENT	4.68759e-28	5.02166e-25	1.37274	-0.831959	-3.20727	65	Iglc2 Igkv1-117 Ighv1-82 Igkv13-84 Ighv1-53 Igkv15-103 Iglc1 Ighv1-5 Igkv1-135 Ighg3 Igkv14-126 Ighv1-64 Igkv2-112 Ighv14-3 Igkv8-21 Ighv1-55 Ighv11-2 Ighv1-42 Ighv1-69 Ighv1-58 Igkv13-85 Igkv14-100 Igkv1-88 Ighv1-74 Ighg2c Ighv1-63 Ighv1-78 Ighv1-31 Igkv12-98 Ighv5-9 Colec11 Igkv1-122 Igkv1-110 Igkv17-127 Ighv1-76 Ighv1-12 Ighv14-4 Igkv14-130 Ighv1-47 Igkv1-133 Ighv1-84 Ighv1-67 C1s2 Ighv1-77 Cf…
