# Supplementary material for: Unmutated RRAS2 emerges as a key oncogene in post-partum-associated triple negative breast cancer
Source: Mol Cancer. 2024 Jul 10;23:142. doi: 10.1186/s12943-024-02054-3 (PMC11234613; doi:10.1186/s12943-024-02054-3)
Supplement: Supplementary file 10 — Supplementary Material 10. [file 12943_2024_2054_MOESM10_ESM.xlsx]

## Sheet: All samples
Source	Sample number	Tissue type	Sample type	TaqMan Genotype rs8570	RRAS2 copy number (normalized to COX8A)	RRAS2 mRNA relative expression (normalized to PUM1)	Age	Histological type	Histological grade	Molecular clasiffication	Estrogen Receptor (IHQ)	Progesterone receptor (IHQ)	HER2 (IHQ)	HER2 (CISH)	KI67 (IHQ)	Lactancy	Pregnancies	Deliveries	Abortions	Age at first child	Lactancy time	Previous treatment	Previous treatment type	E-cadherin	% p53	%Ki67	CK5/6	CK19
FIVO	1	Breast tumor	gDNA and RNA	GG	0.935665	24.1773	70	Infiltrating ductal carcinoma		Luminal B	++	-	-
FIVO	2	Breast tumor	gDNA and RNA	GC	4.81426	18.4446	77	Infiltrating lobular carcinoma		Triple Negative	-	-	-
FIVO	3	Breast tumor	gDNA and RNA	CC	0.919359	0.071731	84	Infiltrating ductal carcinoma		HER2+	-	-	+
FIVO	4	Breast tumor	gDNA and RNA	GC	1.73665	2.29597	62	Infiltrating ductal carcinoma		Triple Negative	-	-	-
FIVO	5	Breast tumor	gDNA and RNA	GC	0.678756	3.01418	80	Mucinous carcinoma		Luminal A	+++	+++	-
FIVO	6	Breast tumor	gDNA and RNA	GC	0.789036	22.138	75	Infiltrating ductal carcinoma		Luminal B	++	-	+++
FIVO	7	Breast tumor	RNA	No DNA	No DNA	2.59094	34	Infiltrating ductal carcinoma		HER2+	-	-	+++
FIVO	8	Breast tumor	gDNA and RNA	GC	0.724413	6.1926	68	Infiltrating ductal carcinoma		HER2+	-	-	++
FIVO	9	Breast tumor	gDNA and RNA	-	1.44975	3.14307	63	Infiltrating ductal carcinoma		Luminal B	+++	-	-
FIVO	10	Breast tumor	gDNA and RNA	GG	1.2801	33.8871	56	Infiltrating lobular carcinoma		Luminal A	+++	+++	-
FIVO	11	Breast tumor	gDNA and RNA	GC	1.37482	0.215119	69	Infiltrating lobular carcinoma		Luminal A	+++	+	-
FIVO	12	Breast tumor	gDNA and RNA	GG	0.762806	1.40073	77	Infiltrating ductal carcinoma		Luminal B	++	-	-
FIVO	13	Breast tumor	gDNA and RNA	GG	0.807461	0.544255	89	Infiltrating ductal carcinoma		Luminal B	+++	-	+
FIVO	14	Breast tumor	gDNA and RNA	GG	1.08893	28.3997	75	Infiltrating ductal carcinoma		Luminal A	+++	+	-
FIVO	15	Breast tumor	gDNA and RNA	GG	1.27895	0.413096	75	Infiltrating ductal carcinoma		HER2+	-	-	++
FIVO	16	Breast tumor	gDNA and RNA	CC	0.861343	7.73314	88	Mucinous carcinoma		Luminal A	+++	+	-
FIVO	17	Breast tumor	gDNA and RNA	CC	0.617929	9.48413	78	Infiltrating ductal carcinoma		Luminal B	+	-	+++	Not amplified
FIVO	18	Breast tumor	gDNA and RNA	-	26.5992	0.118179	63	In situ ductal carcinoma		Luminal B	+	+	+
FIVO	19	Breast tumor	gDNA and RNA	GG	1.79237	64.1058	75	Infiltrating lobular carcinoma		Luminal B	++	+++	+
FIVO	20	Breast tumor	gDNA and RNA	GC	1.89385	6.83905	61	Infiltrating ductal carcinoma		Luminal A	++	+	-
FIVO	21	Breast tumor	gDNA and RNA	GC	0.606507	14.9541	83	Infiltrating ductal carcinoma		HER2+	-	-	+++
FIVO	22	Breast tumor	gDNA and RNA	GC	0.862304	85.7633	47	Infiltrating lobular carcinoma		Luminal A	+	+	-
FIVO	23	Breast tumor	RNA	No DNA	No DNA	1.78457	47	Infiltrating ductal carcinoma		Triple Negative	-	-	-
FIVO	24	Breast tumor	RNA	No DNA	No DNA	53.1131	40	Infiltrating lobular carcinoma		Luminal A	++	++	-
FIVO	25	Breast tumor	gDNA and RNA	CC	0.351858	4.06126	50	Infiltrating ductal carcinoma		Luminal B	++	++	+	Not amplified
FIVO	26	Breast tumor	gDNA and RNA	CC	0.649276	6.02401	76	Infiltrating lobular carcinoma		Luminal A	+++	+	-
FIVO	27	Breast tumor	RNA	No DNA	No DNA	0.296207	61	Infiltrating ductal carcinoma		Luminal B	+++	+++	++	Not amplified
FIVO	28	Breast tumor	gDNA and RNA	GG	1.06275	21.87	59	Infiltrating ductal carcinoma		Luminal B	++	-	+++	Not amplified
FIVO	29	Breast tumor	RNA	No DNA	No DNA	0.566335	50	Infiltrating lobular carcinoma		Luminal B	++	++	+
FIVO	30	Breast tumor	gDNA and RNA	GG	1.57279	5.17033	50	Infiltrating ductal carcinoma		Luminal B	+++	+++	++	Not amplified
FIVO	31	Breast tumor	gDNA and RNA	GC	1.16858	990.926	79	Infiltrating ductal carcinoma	G2	Luminal B	+++	+++	+	Not amplified
FIVO	32	Breast tumor	RNA	No DNA	No DNA	4.814	78	Infiltrating ductal carcinoma		Luminal B	+++	++	++	Not amplified
FIVO	33	Breast tumor	gDNA and RNA	CC	1.34069	529.917	82	Infiltrating lobular carcinoma		Triple Negative	-	-	-
FIVO	34	Breast tumor	gDNA and RNA	GG	0.350598	326.887	44	Infiltrating ductal carcinoma		Luminal B	++	++	+
FIVO	35	Breast tumor	gDNA and RNA	GC	1.05935	0.785706	48	Infiltrating ductal carcinoma	G2	Luminal B	++	+++	+
FIVO	36	Breast tumor	gDNA and RNA	GG	0.817764	106.133	78	Infiltrating ductal carcinoma	G3	Luminal A	++	+++	-
FIVO	37	Breast tumor	gDNA and RNA	GC	1.49294	7.92333	58	Infiltrating ductal carcinoma	G3	Luminal B	++	+++	+
FIVO	38	Breast tumor	gDNA and RNA	GC	0.92803	1.71004	59	Infiltrating ductal carcinoma		Luminal B	+++	+	+		10
FIVO	39	Breast tumor	gDNA and RNA	CC	1.02762	0.267395	80	Infiltrating ductal carcinoma		Luminal B	+++	-	-		41
FIVO	40	Breast tumor	RNA	No DNA	No DNA	3.11347	43	Infiltrating ductal carcinoma		Luminal B	+++	+++	+		25
FIVO	41	Breast tumor	gDNA and RNA	GC	0.883322	2.40449	79	Infiltrating ductal carcinoma	G3	Luminal B	+++	++	++	Not amplified	47
FIVO	42	Breast tumor	RNA	No DNA	No DNA	0.0326258	48	Infiltrating ductal carcinoma	G2	Luminal B	++	+++	++	Not amplified	27
FIVO	43	Breast tumor	RNA	No DNA	No DNA	0.00124215	90	Infiltrating ductal carcinoma	G2	Luminal B	+++	+	+		19
FIVO	44	Breast tumor	gDNA and RNA	GG	1.42561	3.18017	57	Infiltrating ductal carcinoma		Luminal B	+++	+++	+		22
FIVO	45	Breast tumor	gDNA and RNA	GC	0.92444	15.5893	48	Infiltrating ductal carcinoma	G2	Luminal B	+++	+++	++	Not amplified
FIVO	46	Breast tumor	gDNA and RNA	GC	1.02171	5.41536	79	Mucinous carcinoma		Luminal B	+++	-	+		10
FIVO	47	Breast tumor	gDNA and RNA	GC	0.864653	2.70848	47	Infiltrating ductal carcinoma	G3	Luminal B	+++	++	+		36
FIVO	48	Breast tumor	gDNA and RNA	GG	0.23756	0.43136	82	Mixed ductal and lobular invasive carcinoma		Luminal B	+++	+	+		35
FIVO	49	Breast tumor	gDNA and RNA	GC	1.23511	2.36033	51	Infiltrating ductal carcinoma	G3	Luminal B	+++	+	+++		35
FIVO	50	Breast tumor	gDNA and RNA	GC	1.32114	0.466354	77	Infiltrating ductal carcinoma	G3	Luminal B	+++	-	-		35
FIVO	51	Breast tumor	gDNA and RNA	GC	1.5256	64.8915	50	Infiltrating ductal carcinoma		Luminal B	+++	+++	+		13
FIVO	52	Breast tumor	gDNA and RNA	GC	1.26915	11.8739	65	Infiltrating ductal carcinoma	G2	Luminal B	+++	-	+		23
FIVO	53	Breast tumor	gDNA and RNA	CC	2.25495	3.31149	62	Infiltrating ductal carcinoma	G2	Luminal B	+++	++	+	Not amplified	6
FIVO	54	Breast tumor	gDNA and RNA	GC	2.61332	1.12684	41	Infiltrating ductal carcinoma	G2	Luminal B	+++	+++	+		25
FIVO	55	Breast tumor	gDNA and RNA	GC	1.03001	0.0232225	49	Infiltrating micropapillary carcinoma		HER2+	-	-	+++		22
FIVO	56	Breast tumor	gDNA and RNA	GG	0.829287	3.67325	68	Infiltrating lobular carcinoma		Luminal B	+++	+++	++	Not amplified	10
FIVO	57	Breast tumor	gDNA and RNA	GC	0.917909	0.205111	83	Mucinous carcinoma		Luminal A	+++	+++	-		9
FIVO	58	Breast tumor	RNA	No DNA	No DNA	0.137538	66	Infiltrating ductal carcinoma	G2	Luminal A	+++	+++	-		46
FIVO	59	Breast tumor	gDNA and RNA	GC	4.22524	1.80143	82	Infiltrating ductal carcinoma	G2	Luminal B	+++	+++	+		7
FIVO	60	Breast tumor	gDNA and RNA	GC	1.46164	3.03622	49	Infiltrating ductal carcinoma	G2	Luminal A	+++	++	-		4
FIVO	61	Breast tumor	gDNA and RNA	GC	0.724278	33.4355	33	Infiltrating ductal carcinoma	G3	Triple Negative	-	-	-		77
FIVO	62	Breast tumor	gDNA and RNA	GC	0.995293	0.858682	43	Infiltrating lobular carcinoma		Luminal A	++	+++	-		11
FIVO	63	Breast tumor	gDNA and RNA	CC	1.88164	1.38949	71	Infiltrating ductal carcinoma	G3	Luminal B	+++	+++	++		40
FIVO	64	Breast tumor	gDNA and RNA	CC	0.600929	1.6216	43	Infiltrating ductal carcinoma		Luminal B	++	+++	+		13
FIVO	65	Breast tumor	gDNA and RNA	GC	2.04133	0.856889	57	Infiltrating ductal carcinoma	G3	Luminal B	+++	++	++	Not amplified	30
FIVO	66	Breast tumor	gDNA and RNA	GC	1.01232	0.26531	46	Infiltrating ductal carcinoma	G3	Luminal A	+++	+++	-		26
FIVO	67	Breast tumor	gDNA and RNA	GC	1.89834	0.162756	35	Infiltrating ductal carcinoma	G2	Luminal B	+++	+++	+		40
FIVO	68	Breast tumor	gDNA and RNA	GG	1.13238	0.381292	46	Infiltrating lobular carcinoma		Luminal A	++	+++	-		8
FIVO	69	Breast tumor	gDNA and RNA	GC	1.54082	107.372	65	Infiltrating ductal carcinoma		Luminal A	+++	+++	-		10
FIVO	70	Breast tumor	gDNA and RNA	CC	1.73156	0.0962138	65	Infiltrating ductal carcinoma		Luminal B	+++	++	+		44
FIVO	71	Breast tumor	gDNA and RNA	GG	1.2394	0.362697	57	Infiltrating ductal carcinoma		Luminal A	+++	+++	-		44
FIVO	72	Breast tumor	RNA	No DNA	No DNA	10.9291	44	Infiltrating ductal carcinoma		Luminal A	++	+++	-		24
FIVO	73	Breast tumor	gDNA and RNA	GC	1.07804		80	Mucinous carcinoma		Luminal A	+++	++	-		11
FIVO	74	Breast tumor	gDNA and RNA	GC	1.23205	0.655993	41	Infiltrating ductal carcinoma	G3	Luminal B	++	+++	+++		65
FIVO	75	Breast tumor	gDNA and RNA	GC	1.46806	0.274479	78	Infiltrating ductal carcinoma	G2	Luminal B	+++	-	+++	Not amplified	52
FIVO	76	Breast tumor	gDNA and RNA	CC	1.2434	3.15324	52	Infiltrating ductal carcinoma		Luminal A	++	+++	-		24
FIVO	77	Breast tumor	gDNA and RNA	GC	0.843734	0.0544644	45	Infiltrating ductal carcinoma	G3	Luminal B	++	+++	+		32
FIVO	78	Breast tumor	gDNA and RNA	CC	0.851087	0.610727	56	Infiltrating ductal carcinoma	G3	Triple Negative	-	-	-		70
FIVO	79	Breast tumor	gDNA and RNA	GG	1.03033		55	Infiltrating ductal carcinoma		Luminal A	+++	+++	-		46
FIVO	80	Breast tumor	gDNA and RNA	GC	0.948768	0.189143	51	Infiltrating ductal carcinoma		-	-	++	++	Amplified	30
FIVO	81	Breast tumor	gDNA and RNA	CC	0.998998	0.0466712	66	Infiltrating tubular carcinoma		Luminal A	+++	+++	-		6
FIVO	82	Breast tumor	gDNA and RNA	CC	1.81883	0.659855	50	Infiltrating ductal carcinoma		Luminal B	+	+	+		61
FIVO	83	Breast tumor	gDNA and RNA	GG	3.51757	22.4518	72	Mucinous carcinoma		Luminal B	+++	+++	+		7
FIVO	84	Breast tumor	gDNA and RNA	GG	1.22185	1.07308	58	Infiltrating lobular carcinoma		Luminal A	++	+	-		11
FIVO	85	Breast tumor	gDNA and RNA	GG	0.990938		28	Infiltrating lobular carcinoma		Luminal B	++	++	+		9
FIVO	86	Breast tumor	gDNA and RNA	GG	0.939545	102.553	41	Infiltrating lobular carcinoma		Luminal B	+++	+++	+		41
FIVO	87	Breast tumor	gDNA and RNA	GG	0.899214		78	Infiltrating ductal carcinoma		Luminal B	+++	+	+++		56
FIVO	88	Breast tumor	gDNA and RNA	GC	1.44774		68	Infiltrating ductal carcinoma		Luminal A	+++	+++	-		8
FIVO	89	Breast tumor	RNA	No DNA	No DNA	1.32869	78	Apocrine carcinoma		HER2+	-	-	++	Not amplified	5
FIVO	90	Breast tumor	gDNA and RNA	GG	1.4447		54	Infiltrating lobular carcinoma		Luminal A	+++	+++	-		33
FIVO	91	Breast tumor	gDNA and RNA	GC	0.751572		58	Infiltrating ductal carcinoma		HER2+	-	-	+		53
FIVO	92	Breast tumor	RNA	No DNA	No DNA	0.147321	46	Infiltrating ductal carcinoma		Triple Negative	-	-	-		78
FIVO	93	Breast tumor	gDNA and RNA	GG	2.13985	0.545837	91	Infiltrating ductal carcinoma		-	-	++	+++	Equivocal	40
FIVO	94	Breast tumor	gDNA and RNA	GC	0.824021	0.0336598	61	Infiltrating ductal carcinoma		HER2+	-	-	+++		24
FIVO	95	Breast tumor	gDNA and RNA	CC	0.61295	46.7779	42	Infiltrating ductal carcinoma		Luminal B	++	+++	+		4
FIVO	96	Breast tumor	gDNA and RNA	CC	0.806665	0.252636	39	Infiltrating ductal carcinoma		Luminal A	+++	+++	-		48
FIVO	97	Breast tumor	gDNA and RNA	GC	1.1644	20.5473	54	Infiltrating ductal carcinoma	G3	Luminal B	+++	+++	+		26
FIVO	98	Breast tumor	gDNA and RNA	GG	1.37594	0.132802	45	Infiltrating ductal carcinoma	G2	Luminal B	+++	++	+		14
FIVO	99	Breast tumor	gDNA and RNA	GG	1.08525	0.140376	66	Infiltrating ductal carcinoma		Luminal A	+++	+++	-		39
FIVO	100	Breast tumor	gDNA and RNA	GG	1.54463	1.02499	51	Infiltrating lobular carcinoma		Luminal A	+++	+++	-		12
FIVO	101	Breast tumor	gDNA and RNA	CC	0.900829	7.72272	56	Infiltrating ductal carcinoma	G2	Luminal B	+++	+++	++	Not amplified	14
FIVO	102	Breast tumor	gDNA and RNA	GC	3.7851	4.4199	49	Infiltrating ductal carcinoma		Luminal A	+++	+++	-		43
FIVO	103	Breast tumor	gDNA and RNA	CC	1.05931	0.326722	40	Infiltrating ductal carcinoma	G2	Luminal B	+++	++	++	Not amplified	24
FIVO	104	Breast tumor	gDNA and RNA	GC	1.16844	0.673991	49	Infiltrating ductal carcinoma		Luminal A	+++	+++	-		24
FIVO	105	Breast tumor	RNA	No DNA	No DNA	1.52454	41	Infiltrating lobular carcinoma		Luminal A	+++	+++	-		26
FIVO	106	Breast tumor	gDNA and RNA	CC	1.06404	3.37672	63	Infiltrating ductal carcinoma		Triple Negative	-	-	-		84
FIVO	107	Breast tumor	gDNA and RNA	GG	1.36824	17.2418	48	Infiltrating lobular carcinoma		Luminal A	+++	+++	-		5
FIVO	108	Breast tumor	gDNA and RNA	GC	1.22432	8.3	51	Infiltrating ductal carcinoma	G2	Luminal A	+++	+++	-		8
FIVO	109	Breast tumor	gDNA and RNA	GG	1.20283	16.7353	62	Infiltrating lobular carcinoma		Luminal B	+++	+++	+		42
FIVO	110	Breast tumor	gDNA and RNA	GC	2.53774	1710.42	70	Infiltrating ductal carcinoma	G3	Triple Negative	-	-	-		76
FIVO	111	Breast tumor	gDNA and RNA	CC	1.37433	85.393	79	Infiltrating ductal carcinoma	G2	Luminal B	+++	+++	++	Not amplified	33
FIVO	112	Breast tumor	gDNA and RNA	GC	0.974819	37.5654	45	Infiltrating ductal carcinoma	G2	Luminal A	+++	++	-		31
FIVO	113	Breast tumor	RNA	No DNA	No DNA	13.1298	50	Infiltrating ductal carcinoma		Luminal B	+++	+++	+		22
FIVO	114	Breast tumor	gDNA and RNA	GC	1.59299	1.31741	69	Infiltrating ductal carcinoma	G3	Luminal A	+++	+++	-		56
FIVO	115	Breast tumor	gDNA and RNA	GC	1.06773	4.8939	52	Infiltrating ductal carcinoma	G2	Luminal A	+++	+++	-		23
FIVO	116	Breast tumor	gDNA and RNA	GG	1.58881	0.214934	73	Infiltrating ductal carcinoma		Luminal B	+++	+	++	Not amplified	8
FIVO	117	Breast tumor	gDNA and RNA	GG	1.5444	1.39801	67	Infiltrating ductal carcinoma	G3	Luminal A	+++	+++	-		19
FIVO	118	Breast tumor	gDNA and RNA	GC	1.50311	61.5337	75	Infiltrating ductal carcinoma	G2	Luminal A	+++	++	-	Not amplified	14
FIVO	119	Breast tumor	gDNA and RNA	GC	1.64741	1.05212	75	Infiltrating ductal carcinoma		Luminal B	+++	-	-		11
FIVO	120	Breast tumor	gDNA and RNA	GC	1.34676	0.66805	53	Infiltrating ductal carcinoma		Luminal B	+++	+	+		34
FIVO	121	Breast tumor	gDNA and RNA	CC	0.996132	0.0577388	79	Infiltrating ductal carcinoma		HER2+	-	-	+++		64
FIVO	122	Breast tumor	gDNA and RNA	CC	1.06819	0.304167	42	Mucinous carcinoma		Luminal B	+++	++	+		66
FIVO	123	Breast tumor	gDNA and RNA	CC	1.17906	28.0516	57	Infiltrating ductal carcinoma		Luminal B	+++	+++	+		19
FIVO	124	Breast tumor	gDNA and RNA	GC	1.90294	4.69417	44	Infiltrating ductal carcinoma		Luminal B	++	+++	+		81
FIVO	125	Breast tumor	gDNA and RNA	GG	1.52634	0.696605	69	Infiltrating ductal carcinoma		Luminal B	+++	++	+		16
FIVO	126	Breast tumor	gDNA and RNA	GC	2.41675	193.032	62	Infiltrating ductal carcinoma		Luminal B	+++	++	+		17
FIVO	127	Breast tumor	gDNA and RNA	GG	1.1715	14.8955	74	Infiltrating ductal carcinoma		Luminal B	+	-	-		47
FIVO	128	Breast tumor	gDNA and RNA	GC	1.40307	6.79893	84	Infiltrating lobular carcinoma		Luminal B	+	-	-		41
FIVO	129	Breast tumor	gDNA and RNA	GC	0.338678	46.2524	56	Infiltrating ductal carcinoma		HER2+	-	-	+		38
FIVO	130	Breast tumor	gDNA and RNA	CC	0.47896	0.161518	68	Infiltrating ductal carcinoma	G3	HER2+	-	-	+++		40
AHSB	131	Breast tumor	RNA			0.039	67	Infiltrating ductal carcinoma	G3	Luminal A	+++	+++	+			No Data	3	2	1			No		Positive	Negative	15	Negative	Positive
AHSB	132	Breast tumor	RNA			1.15	69	Infiltrating ductal carcinoma	G2	Luminal A	+++	+	+			No Data	-	-	-			No		Positive	5	20	Negative	Positive
AHSB	133	Breast tumor	RNA			5.705	56	Infiltrating ductal carcinoma	G1	Luminal A	+++	+	-			No Data	0	0	0			No
AHSB	134	Breast tumor	RNA			2.89759	49	Infiltrating ductal carcinoma	G1	Luminal B	+++	+++	+++			Sí	2	2	0	32		No		Positive	Negative	12	Negative	Positive
AHSB	135	Breast tumor	RNA			0.243	63	Infiltrating ductal carcinoma	G2	Luminal A	+++	+++	-			Sí	2	2	0	27		No				7		Positive
AHSB	136	Breast tumor	RNA			0.03	66	Infiltrating ductal carcinoma		Luminal A	+++	+++	+			No Data	0	0	0			No		Positive	Negative	5	Negative	Positive
AHSB	137	Breast tumor	RNA			0.486279	79	Infiltrating ductal carcinoma	G2	Luminal A	+++	+++	+			No Data	2	2	0			No		Positive		10	Negative	Positive
AHSB	138	Breast tumor	RNA			2.05	57	Infiltrating ductal carcinoma	G2	Luminal A	+++	+++	+			No Data	2	2	0			Yes	Intraoperatory radiotherapy	Positive	95	47	Negative	Positive
AHSB	139	Breast tumor	RNA			0.468089	57	Infiltrating ductal carcinoma	G2	Luminal A	+++	+++	+			No	2	2	0	29 y 35		No		Positive	65	15	Positivo focal	Positive
AHSB	140	Breast tumor	RNA			1.45383	79	Infiltrating ductal carcinoma	G3	Luminal B	+	-	+++			No Data	2	2	0			No		Positive	Negative	25	Negative	Positive
AHSB	141	Breast tumor	RNA			0.105	61	Infiltrating ductal carcinoma	G2	Luminal B	+++	-	-			Sí	3	3	0			No		Positive	40	35	Negative	Positive
AHSB	142	Breast tumor	RNA				47	Infiltrating ductal carcinoma	G2	Luminal B	++	+++	+++		No Data		1	1	0			No		Positive	Negative	25	Negative	Positive
AHSB	143	Breast tumor	RNA			6.8204	73	Infiltrating ductal carcinoma	G3	Luminal B	+++	-	-			No	1	1	0	24		No		Positive	65	70	Positivo focal	Positive
AHSB	144	Breast tumor	RNA			0.011	78	Infiltrating ductal carcinoma	G2	Luminal A	+++	++	-			Sí	4	4	0	22	2 years	No		Positive		5
AHSB	145	Breast tumor	RNA			0.56	71	Infiltrating ductal carcinoma	G3	Triple Negative	-	-	-			Sí	3	3	0	23	3 months	Yes	Chemotherapy	Positive		85	Partial positivity	Positive
AHSB	146	Breast tumor	RNA			0.353105	59	Infiltrating lobular carcinoma	G1	Luminal A	+++	++	-			No Data	-	-	-			No data
AHSB	147	Breast tumor	RNA			0.429	48	Infiltrating ductal carcinoma	G2	Luminal A	++	+++	-		No Data		1	1	0			No		Positive	Negative	1	Negative	Positive
AHSB	148	Breast tumor	RNA			0.248819	47	Infiltrating ductal carcinoma	G1	-	+++	+	++	Equivocal		No Data	2	2	0			No		Positive	1	40	Negative	Positive
AHSB	149	Breast tumor	RNA			0.437747	79	Infiltrating ductal carcinoma	G2	Luminal A	+++	+++	-			No Data	-	-	-			No	No	Positive		45	Negative	Positive
AHSB	150	Breast tumor	RNA			1.96	79	Infiltrating ductal carcinoma	G2	Luminal A	+++	+++	+			Sí	6	6	0		3 months	No				12
AHSB	151	Breast tumor	RNA			0.775484	77	Infiltrating ductal carcinoma	G2	Luminal A	+++	+	+			Sí	3	3	0	26	2 -3 months (mastitis)	No		Positive	Negative	30	Negative	Positive
AHSB	152	Breast tumor	RNA			1.21687	51	Microinvasive ductal carcinoma	G2	Luminal B	+++	+	+++			No	2	2	0	27		No		Positive	Negative		Negative	Positive
AHSB	153	Breast tumor	RNA			1.13145	71	Infiltrating ductal carcinoma	G2	Luminal A	+++	++	+			No Data	-	-	-			No		Positive	Negative	10	Negative	Positive
AHSB	154	Breast tumor	RNA			1.23385	43	Infiltrating ductal carcinoma	G1	Luminal B	+++	+++	++			No Data	3	2	1	31		No				20
AHSB	155	Breast tumor	RNA			0.209231	64	Medullary carcinoma	G3	Luminal B	+	-	+++			Sí	3	3	0			Yes	Chemotherapy and radiotherapy	Positive		80	Negative	Negative
AHSB	156	Breast tumor	RNA			0.0714545	43	Infiltrating ductal carcinoma	G3	Triple Negative	-	-	-			No Data	2	2	0			No		Positive	75	80	Negative	Positive
AHSB	157	Breast tumor	RNA			7.22586	80	Infiltrating ductal carcinoma	G2	Luminal A	+++	++	-			No Data	4	3	1			Yes	Chemotherapy and radiotherapy	Positive	5	35	Negative	Positive
AHSB	158	Breast tumor	RNA			0.00438919	71	Infiltrating ductal carcinoma	G2	Luminal A	+++	+++	++			No Data	3	3	0			No		Positive	Negative	26	Negative	Positive
AHSB	159	Breast tumor	RNA			0.373238	78	Infiltrating ductal carcinoma	G1	Luminal A	+++	++	+			No Data	-	-	-			No		Positive	Negative	25	Negative	Negative
AHSB	160	Breast tumor	RNA			161.811	36	Infiltrating ductal carcinoma	G2	Luminal A	++	++	+		No Data		1	0	1			No		Positive	Negative	20	Negative	Positive
AHSB	161	Breast tumor	RNA				57	Infiltrating ductal carcinoma	G1	Luminal B	+++	-	-			No Data	-	-	-			No		Positive	Negative	8	Negative	Positive
AHSB	162	Breast tumor	RNA			0.991833	74	Infiltrating lobular carcinoma	G2	Luminal B	+++	-	-			No Data	0	0	0			No		Negative	Negative	25	Negative	Positive
AHSB	163	Breast tumor	RNA			1.12363	62	Infiltrating ductal carcinoma	G2	Luminal A	+++	++	-			No Data	2	2	0	23		No		Positive	Negative	18	Negative	Positive
AHSB	164	Breast tumor	RNA			0.00827612	73	Infiltrating ductal carcinoma	G2	Luminal A	+++	+++	+			No Data	3	3	0			No		Positive	8	28	Negative	Positive
AHSB	165	Breast tumor	RNA			1.53493	80	Infiltrating lobular carcinoma	G2	Luminal A	++	++	-		No Data		0	0	0			No		Negative	Negative	15	Negative	Positive
AHSB	166	Breast tumor	RNA			2.43373	66	Infiltrating ductal carcinoma	G3	Triple Negative	-	-	+			No Data	2	2	0			No		Positive	Negative	70	Positivo focal	Positive
AHSB	167	Breast tumor	RNA			0.652102	64	Infiltrating ductal carcinoma	G2	Luminal B	+++	+++	+			No Data	0	0	0			No		Positive	1	30	Negative	Positive
AHSB	168	Breast tumor	RNA			0.272281	50	Infiltrating ductal carcinoma	G1	Luminal A	+++	+++	+			No Data	2	2	0			No		Positive	Negative	30	Negative	Positive
AHSB	169	Breast tumor	RNA			212.773	70	Infiltrating ductal carcinoma	G2	Luminal A	+++	++	+			No Data	-	-	-			No		Positive	Negative	30	Negative	Positive
AHSB	170	Breast tumor	RNA			0.210686	75	Infiltrating ductal carcinoma	G2	Luminal A	+++	+++	-			No Data	-	-	-			No		Positive	67	41	Negative	Positive
AHSB	171	Breast tumor	RNA			0.707151	59	Infiltrating ductal carcinoma	G2	Luminal A	+++	+++	++			No Data	3	2	1			No		Positive	Negative	20		Positive
AHSB	172	Breast tumor	RNA			8.39826	39	Infiltrating ductal carcinoma	G2	Luminal A	+++	+++	+			No Data	2	2	0			No		Positive	4	14	Negative	Positive
AHSB	173	Breast tumor	RNA			0.0915111	42	Infiltrating ductal carcinoma	G2	Luminal A	+++	+++	-			No Data	2	2	0			No		Positive	60	50	Negative	Positive
AHSB	174	Breast tumor	RNA			0.261538	44	Infiltrating ductal carcinoma	G2	Luminal A	+++	++	+			Sí	1	1	0	36	6 -7 months	No			Negative	30	Negative	Positive
AHSB	175	Breast tumor	RNA			0.574385	81	Infiltrating ductal carcinoma	G2	Luminal A	+++	+++	++			No Data	5	5	0			No		Positive	Negative	21	Negative	Positive
AHSB	176	Breast tumor	RNA			2.76969	78	Infiltrating ductal carcinoma	G2	Luminal A	+++	+++	-			No Data	-	-	-			No		Positive	Negative	10	Negative
AHSB	177	Breast tumor	RNA			3.12767	66	Infiltrating ductal carcinoma	G2	-	+++	+++	++	Equivocal		No Data	-	-	-			No		Positive	Negative	10	Negative
AHSB	178	Breast tumor	RNA			1.82145	65	Mucinous carcinoma	G2	Luminal A	+++	+++	-			No Data	2	2	0			No		Positive	Negative	16	Negative	Positive
AHSB	179	Breast tumor	RNA			0.823642	60	Infiltrating ductal carcinoma	G1	Luminal A	+++	+	-			No Data	-	-	-			No		Positive		10	Negative	Negative
AHSB	180	Breast tumor	RNA			1.75332	63	Infiltrating ductal carcinoma	G3	Triple Negative	-	-	++			No Data	-	-	-			No		Positive		10	Negative	Negative
AHSB	181	Breast tumor	RNA			0.0449695	72	Infiltrating ductal carcinoma	G2	Luminal A	+++	++	-			No Data	2	2	0			No		Positive	Negative	15	Negative	Positive
AHSB	182	Breast tumor	RNA			1.38965	63	Infiltrating ductal carcinoma	G2	-	+++	+++	No Data	Equivocal		No Data	2	2	0			No		Positive	Negative	5	Negative	Positive
AHSB	183	Breast tumor	RNA			25.8996	31	Infiltrating ductal carcinoma	G2	Luminal B	+++	+++	++			No Data	2	2	0			No		Positive		25	Negative	Positive
AHSB	184	Breast tumor	RNA				69	Infiltrating ductal carcinoma	G1	Luminal A	+++	+++	+			No Data	-	-	-			Yes	Chemotherapy	Positive	70	15	Negative	Positive
AHSB	185	Breast tumor	RNA			0.659688	52	Infiltrating ductal carcinoma	G1	Luminal A	+++	+++	+			No Data	0	0	0			No		Positive	Negative	25	Negative	Positive
AHSB	186	Breast tumor	RNA			1.47412	79	Infiltrating ductal carcinoma	G1	Luminal A	+++	+++	-			No Data	-	-	-			No			Negative	4		Positive
AHSB	187	Breast tumor	RNA			2.23435	61	Infiltrating lobular carcinoma	G1	Luminal A	+++	++	++			No Data	2	2	0	29 y 36		No		Positive	Negative	6	Negative	Positive
AHSB	188	Breast tumor	RNA			36.3745	57	Infiltrating ductal carcinoma	G3	HER2+		-	Equivocal	Amplified		No Data	-	-	-					Positive	Negative	30	Negative	Positive
AHSB	189	Breast tumor	RNA			0.115411	52	Infiltrating ductal carcinoma	G1	Luminal A	+++	++	+			No Data	6	2	4			Yes	Chemotherapy radiotherapy and hormonotherapy	Negative	Negative	25	Negative	Positive
AHSB	190	Breast tumor	RNA			8.63296	44	Infiltrating ductal carcinoma	G2	Luminal A	+++	+++	++			No Data	1	1	0					Positive	Negative	70	Positivo focal	Positive
AHSB	191	Breast tumor	RNA			2.96875	64	Infiltrating ductal carcinoma	G2	Luminal B	+++	+	+++			No Data	4	2	2	32 y 40		No		Positive		14	Negative	Positive
AHSB	192	Breast tumor	RNA			12.4223	63	Infiltrating tubular carcinoma	G1	Luminal A	+++	++	-			Sí	1	1	0			No		Positive	Negative	3	Negative	Positive
AHSB	193	Breast tumor	RNA			139.088	76	Infiltrating lobular carcinoma	G1	Luminal B	+++	-	+			No Data	1	1	0			No		Positive	30	45	Negative	Positive
AHSB	194	Breast tumor	RNA			60.7518		Infiltrating lobular carcinoma	G2	Luminal A	+++	++	+			No Data	3	3	0			No		Positive	20	20	Negative	Positive
AHSB	195	Breast tumor	RNA			14.3687	52	Infiltrating ductal carcinoma	G2	Luminal A	+++	+++	-			Sí	3	3	0			No		Negative	Negative	1	Negative	Positive
AHSB	196	Breast tumor	RNA			3.71885	56	Infiltrating ductal carcinoma	G1	Luminal A	+++	++	+			No Data	-	-	-			Yes	Chemotherapy	Negative	Negative	18	Negative	Positive
AHSB	197	Breast tumor	RNA			4.16945	64	Infiltrating ductal carcinoma	G2	Luminal A	+++	+++	++			No Data	2	2	0			No		Positive	1	25	Negative	Positive
AHSB	198	Breast tumor	RNA			2.08681	74	Infiltrating papillary carcinoma	G3	-		-	+	No Data		No Data	-	-	-			No		Positive	Negative	10	Negative	Positive
AHSB	199	Breast tumor	RNA			0.0862533	75	Papillary carcinoma	G2	Luminal A	+++	+++	-			No Data	-	-	-			No		Positive	10	15	Negative	Positive
AHSB	200	Breast tumor	RNA			0.21859	71	Infiltrating ductal carcinoma	G2	Luminal A	+++	+++	+			No Data	4	2	2			No			10	30
AHSB	201	Breast tumor	RNA			0.419372	54	Infiltrating ductal carcinoma	G2	Luminal A	+++	+	-			No Data	-	-	-			Yes	Chemotherapy and radiotherapy	Positive	Negative	10	Negative	Positive
AHSB	202	Breast tumor	RNA			0.406493	43	Infiltrating ductal carcinoma	G2	-	+++	+++	-	Equivocal		Sí	2	2	0			No		Positive		15	Negative	Positive
AHSB	203	Breast tumor	RNA			0.485082	80	Mucinous carcinoma	G2	-	+++	++	-	Equivocal		Sí	1	1	0			No		Positive	30	40	Negative	Positive
AHSB	204	Breast tumor	RNA			0.59514	44	Infiltrating ductal carcinoma	G2	-	+++	++	++	Equivocal		Sí	2	2	0			No		Positive	Negative	15	Negative	Positive
AHSB	205	Breast tumor	RNA			0.293473	68	Infiltrating lobular carcinoma	G2	Luminal A	+++	+++	-			Sí	2	2	0			No		Positive	Negative	35	Negative	Positive
AHSB	206	Breast tumor	RNA			0.155	55	Infiltrating ductal carcinoma	G2	Luminal A	+++	+	-			No Data	2	2	0			No		Positive	1	30	Positivo en focos mioepiteliales	Positive
AHSB	207	Breast tumor	RNA			18.099	63	Infiltrating lobular carcinoma		-	-	-	Equivocal			No Data	-	-	-			No		Positive	3	14	Negative	Positive
AHSB	208	Breast tumor	RNA			1.68331	70	Infiltrating ductal carcinoma	G2	Luminal A	+++	+++	-			No Data	0	0	0			No		Positive	Negative	28	Negative	Positive
AHSB	209	Breast tumor	RNA			2.12329	42	In situ ductal carcinoma	G3	-	-	-	No Data			No Data	-	-	-			No		Negative	5	22	Negative	Positive
AHSB	210	Breast tumor	RNA			0.00928975	57	Infiltrating ductal carcinoma	G2	Luminal A	+++	++	-			Sí	2	2	0	27	+ 6 months	No		Positive	3	20	Negative	Positive
AHSB	211	Breast tumor	RNA			25.528	51	Infiltrating ductal carcinoma	G2	Luminal A	+++	++	-			No Data	2	2	0			No
AHSB	212	Breast tumor	RNA			0.0298703	68	Infiltrating ductal carcinoma	G2	Luminal A	+++	++	-			No	2	2	0			No		Positive	Negative	30	Negative	Positive
AHSB	213	Breast tumor	RNA			46.5225	76	Infiltrating ductal carcinoma	G2	Luminal A	+++	+++	+			No Data	0	0	0			No		Positive	Negative	60	Negative	Positive
AHSB	214	Breast tumor	RNA			0.524	66	Infiltrating ductal carcinoma	G1	Luminal A	+++	+++	-			No Data	0	0	0			No		Positive		10	Negative
AHSB	215	Breast tumor	RNA				61	Infiltrating ductal carcinoma	G2				-			No Data	0	0	0			No	Intraoperatory radiotherapy	Positive	Negative	15	Negative	Positive
AHSB	216	Breast tumor	RNA			0.711954	69	Infiltrating ductal carcinoma	G2	Luminal A	+++	+	-			No Data	0	0	0			No		Positive	Negative	40		Positive
AHSB	217	Breast tumor	RNA			3.35161	66	Infiltrating papillary carcinoma	G2	-	+++	++	No Data	Equivocal		SÍ	2	2	0	28		No		Positive	Negative	5	Negative	Positive
AHSB	218	Breast tumor	RNA			7.9992	70	Infiltrating ductal carcinoma	G3	Luminal A	+++	+++	-			No Data	1	1	0			No
AHSB	219	Breast tumor	RNA			5.20485	57	Infiltrating ductal carcinoma	G2	-	+++	+++	++	Equivocal		No Data	2	2	0			Yes	Hormonotherapy	Positive	2		Negative	Positive
AHSB	220	Breast tumor	RNA			0.36	38	Infiltrating ductal carcinoma	G2	-	+++	+	+	Equivocal		Sí	2	2	0	24	+ 3 months	No		Positive	Negative	37	Negative	Positive
AHSB	221	Breast tumor	RNA			1.69332	73	Infiltrating ductal carcinoma	G2	-	+++	-	++	Equivocal		No Data	0	0	0			No		Positive	2	44	Negative	Positive
AHSB	222	Breast tumor	RNA			3.56736	73	Infiltrating lobular carcinoma	G2	Luminal B	+	-	-			Sí	4	4	0			No		Positive	Negative	40	Negative	Positive
AHSB	223	Breast tumor	RNA			13.7357	77	Infiltrating ductal carcinoma	G2	Triple Negative	-	-	-			Sí	3	3	0	25		No		Negative	Negative	20	Negative	Positive
AHSB	224	Breast tumor	RNA			2.18837	50	Infiltrating ductal carcinoma	G2	Luminal A	+++	++	-			Sí	10	5	5	26		No data
AHSB	225	Breast tumor	RNA			2.3235	62	Infiltrating ductal carcinoma	G3	-		-	Equivocal	Equivocal		No Data	0	0	0			No		Positive	Negative	20		Positive
AHSB	226	Breast tumor	RNA			0.841655	67	Infiltrating ductal carcinoma	G2	Luminal A	+++	+++	-			No Data	3	3	0			No		Positive	70	30	Positivo focal 30%	Positive
AHSB	227	Breast tumor	RNA			0.874361	70	Infiltrating ductal carcinoma	G1	Luminal A	+++	+	-			No Data	0	0	0			No data		Positive		18	Negative	Positive
AHSB	228	Breast tumor	RNA			0.812985	54	Infiltrating ductal carcinoma	G2	Luminal B	+++	+++	-			No Data	3	2	1	30		No		Positive	Negative	20	Negative	Positive
AHSB	229	Breast tumor	RNA			0.521703	42	Infiltrating ductal carcinoma	G2	Luminal A	+++	+++	+			No Data	2	1	1	30		No		Positive	18	14	Negative	Positive
AHSB	230	Breast tumor	RNA			1.4204	63	Infiltrating ductal carcinoma	G3	Luminal A	+++	+++	+			Sí	2	1	1			No		Positive	Negative	40	Negative	Positive
AHSB	231	Breast tumor	RNA			0.850451	66	Infiltrating ductal carcinoma	G2	Luminal B	+++	-	++			No Data	0	0	0			No		Positive	24	21	Negative	Positive
AHSB	232	Breast tumor	RNA			0.745511	61	Infiltrating ductal carcinoma	G2	-	++	+++	++	Equivocal	No Data		-	-	-			No		Positive	Negative	5	Negative	Positive
AHSB	233	Breast tumor	RNA			6.39215	71	Infiltrating ductal carcinoma	G2	Luminal A	+++	++	++			No Data	1	1	0			No		Positive	70	50	Negative	Positive
AHSB	234	Breast tumor	RNA			0.316725	59	Infiltrating ductal carcinoma	G2	Luminal A	+++	+	++			Sí	3	3	0	23		No		Positive	Negative	15	Negative	Positive
AHSB	235	Breast tumor	RNA			1.10673	71	Infiltrating ductal carcinoma	G2	Luminal B	+++	++	+++			No Data	4	2	2			No		Positive	Negative	40	Negative	Positive
AHSB	236	Breast tumor	RNA			4.83384	50	Infiltrating ductal carcinoma	G2	Luminal A	+++	+++	++			No Data	3	3	0			No		Positive		30	Negative	Positive
AHSB	237	Breast tumor	RNA			1.70902	67	Infiltrating ductal carcinoma	G2	Luminal A	+++	+++	+			No Data	-	-	-			No		Positive	Negative	40	Negative	Positive
AHSB	238	Breast tumor	RNA			1.56718	63	Infiltrating ductal carcinoma	G2	Luminal B	+++	-	-			Sí	2	1	1		9 months	No		Positive	Negative	10	Negative	Positive
AHSB	239	Breast tumor	RNA			26.2304	74	Papillary carcinoma	G1	Luminal A	+++	+++	++			No Data	3	3	0			No			Negative	40		Positive
AHSB	240	Breast tumor	RNA			1.78778	53	Infiltrating ductal carcinoma	G1	Luminal A	+++	++	+			No Data	-	-	-			No		Positive	Negative	15	Negative	Positive
AHSB	241	Breast tumor	RNA			0.39452	59	Infiltrating papillary carcinoma		Luminal A	+++	+++	-			Sí	1	1	0	29	1 month	No data			Negative	15		Positive
AHSB	242	Breast tumor	RNA			2.70977	73	Infiltrating ductal carcinoma	G2	Luminal B	+++	-	-			No Data	3	3	0			No
AHSB	243	Breast tumor	RNA			0.581628	81	Infiltrating ductal carcinoma	G2	Luminal A	+++	+++	+			No Data	2	2	0			No		Positive	2	25	Negative	Positive
AHSB	244	Breast tumor	RNA			1.87666	71	Infiltrating ductal carcinoma	G3	Luminal A	+++	+++	++			No Data	2	2	0			No		Positive	2	26	Negative
AHSB	245	Breast tumor	RNA			1.8637	55	Infiltrating ductal carcinoma	G2	Luminal B	+++	-	+++			No Data	-	-	-			No		Positive	5	25	Negative
AHSB	246	Breast tumor	RNA			89.8673	43	Infiltrating ductal carcinoma	G2	Luminal A	+++	+	-			No Data	0	0	0			No		Positive	Negative	29	Negative	Positive
AHSB	247	Breast tumor	RNA			0.915841	44	Infiltrating ductal carcinoma	G2	Luminal A	+++	+	++			No Data	3	3	0			No				20
AHSB	248	Breast tumor	RNA			17.0083	58	Infiltrating ductal carcinoma	G1	Luminal B	+++	-	-			No Data	2	2	0			No		Positive	1	40	Negative	Positive
AHSB	249	Breast tumor	RNA			22.1337	40	Infiltrating ductal carcinoma	G2	Luminal A	+	+	+	Not amplified		No Data	1	1	0			No		Positive	Negative	10	Negative	Positive
AHSB	250	Breast tumor	RNA			1.03754	72	Infiltrating ductal carcinoma	G2	Luminal A	+++	+++	-			No Data	0	0	0			No			Negative	5	Negative	Positive
AHSB	251	Breast tumor	RNA			135.596	74	Infiltrating lobular carcinoma	G2	Luminal A	+++	+++	-			Sí	2	2	0		4 months	No		Positive		20	Negative	Positive
AHSB	252	Breast tumor	RNA			70.677	50	Infiltrating ductal carcinoma	G2	Luminal A	+++	++	+			No Data	4	4	0			No		Positive		20	Negative	Positive
AHSB	253	Breast tumor	RNA			5.3821	69	Infiltrating ductal carcinoma	G2	-	+++	+++	No Data	Equivocal		No Data	-	-	-			No
AHSB	254	Breast tumor	RNA			5.5719	75	Infiltrating lobular carcinoma	G1	Luminal B	+++	-	++			No Data	2	2	0	34		Yes	Chemotherapy	Positive	Negative	10	Negative	Positive
AHSB	255	Breast tumor	RNA			3.02759	48	Infiltrating ductal carcinoma	G2	-	+++	+++	++	Equivocal		No Data	0	0	0			Yes	Chemotherapy and radiotherapy
AHSB	256	Breast tumor	RNA			0.311687	66	Infiltrating ductal carcinoma	G3	Luminal A	+++	+++	-			No	2	2	0			No data
AHSB	257	Breast tumor	RNA			1.20011	62	Infiltrating ductal carcinoma	G2	Luminal A	+++	+++	+			Sí	3	3	0	26		No data		Positive	Negative	70	Negative	Positive
AHSB	258	Breast tumor	RNA			6.29048	76	Infiltrating ductal carcinoma	G2	Luminal A	+++	+++	++			No Data	0	0	0			No data			1	76		Positive
AHSB	259	Breast tumor	RNA			1.53126	48	Infiltrating ductal carcinoma	G1	Luminal A	+++	+++	+			Sí	2	2	0	30	+ 3 months	No data		Positive	Negative	10	Negative	Positive
AHSB	260	Breast tumor	RNA			0.554679	51	Infiltrating ductal carcinoma	G2	Luminal A	+++	+++	-			No Data	3	3	0			No data		Positive		10	Negative	Positive
AHSB	261	Breast tumor	RNA			1.52764	74	Mucinous carcinoma	G1	Luminal A	+++	+++	-			No Data	2	2	0
AHSB	262	Breast tumor	RNA			1.64296	48	Mucinous carcinoma	G1	Luminal A	+	+++	+			No Data	-	-	-			No
AHSB	263	Breast tumor	RNA			13.7972	56	Infiltrating papillary carcinoma	G2	Luminal A	+++	+++	+			No Data	2	2	0			No		Positive	Negative	7		Positive
AHSB	264	Breast tumor	RNA			0.908338	54	Infiltrating ductal carcinoma	G1	Luminal A	+++	+++	-			No Data	-	-	-			No		Positive	5	5	Negative	Positive
AHSB	265	Breast tumor	RNA			14.433	70	Infiltrating ductal carcinoma	G2	Luminal A	+++	+++	+			No Data	2	2	0			No		Positive	30	60	Negative	Positive
AHSB	266	Breast tumor	RNA			1.11829	51	Infiltrating ductal carcinoma	G2	Luminal A	+++	+++	++			No Data	4	2	2			No		Positive	Negative	50	Negative	Positive
AHSB	267	Breast tumor	RNA			0.777169	81	Infiltrating ductal carcinoma	G1	Luminal A	+++	+++	++			No Data	1	1	0			No		Positive	40	80	Negative	Positive
AHSB	268	Breast tumor	RNA			3.16302	76	Infiltrating ductal carcinoma	G2	Luminal A	+++	++	-			Sí	2	2	0			No		Positive	Negative	15	Negative	Positive
AHSB	269	Breast tumor	RNA			0.607645	71	Infiltrating ductal carcinoma	G2	-	+++	+++	No Data	Equivocal		Sí	3	3	0
AHSB	270	Breast tumor	RNA			42.704	59	Infiltrating ductal carcinoma	G2	Luminal A	+++	+++	-			No Data	-	-	-			No
AHSB	271	Breast tumor	RNA			0.616127	64	Infiltrating ductal carcinoma	G2	Luminal A	+++	+	-			No Data	0	0	0			No				35		Positive
AHSB	272	Breast tumor	RNA			0.655788	60	Infiltrating ductal carcinoma	G2	Luminal A	+++	+	-			No Data	0	0	0			No data		Positive	15	30	Negative	Positive
AHSB	273	Breast tumor	RNA			3.2183	61	Infiltrating ductal carcinoma	G2	Luminal B	+++	-	-			No Data	4	3	1			No data		Positive	Negative	10	Positivo en focos mioepiteliales	Positive
AHSB	274	Breast tumor	RNA			2.30493		Infiltrating ductal carcinoma	G2	Luminal A	+++	+++	-			Sí	2	2	0	27	5-6 months second child	No data		Positive	8	30	Negative	Positive
AHSB	275	Breast tumor	RNA			1.36254	73	Infiltrating ductal carcinoma	G2	Luminal A	+++	++	++			Sí	2	2	0	27	5 - 6 months second child	No		Positive	8	30	Negative	Positive
AHSB	276	Breast tumor	RNA			1.4204	51	In situ ductal carcinoma		Luminal A	+++	+++	-			No Data	-	-	-			No		Positive	Negative	29	Negative	Positive
AHSB	277	Breast tumor	RNA			0.777169	31	Infiltrating ductal carcinoma	G2	Luminal A	+++	+++	-			No Data	1	1	0			No data		Positive	17	18	Negative	Positive
AHSB	278	Breast tumor	RNA			1.87423	44	Infiltrating ductal carcinoma	G2	Luminal A	+++	++	+			No Data	0	0	0			No		Positive	30	20	Negative	Positive
AHSB	279	Breast tumor	RNA			1.45025	62	Infiltrating ductal carcinoma	G1	Luminal A	+++	+++	-			No Data	0	0	0			No		Positive	40	40	Negative	Positive
AHSB	280	Breast tumor	RNA			2.0724	56	Infiltrating ductal carcinoma	G1	Luminal A	+++	+++	-			Sí	4	3	1			No		Positive	Negative	9	Negative	Positive
AHSB	281	Breast tumor	RNA			2.14368	56	Infiltrating ductal carcinoma	G2	Luminal A	+++	++	+			No Data	-	-	-			No		Positive	Negative	25	Negative	Positive
AHSB	282	Breast tumor	RNA			2.28959	51	Infiltrating ductal carcinoma	G2	-	++	++	No Data	Equivocal	Sí		1	1	0	29	2 months (mastitis)	No		Positive	Negative	32		Positive
AHSB	283	Breast tumor	RNA			3.91793	66	Infiltrating ductal carcinoma	G2	-	+++	+++	No Data	Equivocal		No Data	-	-				No		Positive	Negative	10	Negative	Positive
AHSB	284	Breast tumor	RNA			2.18115	67	Infiltrating ductal carcinoma	G2	Luminal B	+++	-	++			No Data	-	-	-			No				5
AHSB	285	Breast tumor	RNA			3.20448	72	Infiltrating ductal carcinoma	G2	Luminal A	+++	+++	-			No Data	1	1	0					Positive	10	60	Negative	Negative
AHSB	286	Breast tumor	RNA			2.57592	71	Infiltrating lobular carcinoma	G2	Luminal A	+++	+++	-			No Data	-	-	-					Positive	Negative	15	Negative	Positive
AHSB	287	Breast tumor	RNA			0.584425	68	Infiltrating ductal carcinoma	G2	Luminal A	++	++	-		No Data							Yes	Chemotherapy radiotherapy and immunotherapy	Negative	Negative	15	Negative	Positive
AHSB	288	Breast tumor	RNA			2.50549	62	Infiltrating ductal carcinoma	G2	Luminal B	+++	+	++			No Data	2	2	0			Yes	Radiotherapy and hormonotherapy			55
AHSB	289	Breast tumor	RNA			1.78397	71	Infiltrating lobular carcinoma		Luminal A	+++	++	+			No Data	-	-	-			No		Positive	10	30	Negative	Positive
AHSB	290	Breast tumor	RNA			3.55559	71	Infiltrating ductal carcinoma	G2	Luminal A	+++	+++	-			No Data	-	-	-			No		Positive	Negative	80	Negative	Positive
AHSB	291	Breast tumor	RNA			2.32155	71	Infiltrating lobular carcinoma	G1	Luminal A	+++	+++	-			No Data	1	1	0			No		Positive	4	25	Negative	Positive
AHSB	292	Breast tumor	RNA			3.71945	68	Infiltrating lobular carcinoma	G1	Luminal A	+++	+++	+			No Data	0	0	0			No		Negative	Negative	14		Positive
AHSB	293	Breast tumor	RNA			1.73519	63	Infiltrating ductal carcinoma	G3	Luminal A	+++	++	-			No Data	-	-	-			No		Negative	Negative	14		Positive
AHSB	294	Breast tumor	RNA			1.09058	34	Infiltrating lobular carcinoma	G2	Luminal A	+++	+++	-			No Data	-	-	-			No		Positive	15	50	Negative	Positive
AHSB	295	Breast tumor	RNA			1.35669	74	Infiltrating ductal carcinoma	G2	Luminal A	+++	+++	+			Sí	2	2	0					Negative	Negative	25	Negative	Positive
AHSB	296	Breast tumor	RNA				70	Infiltrating ductal carcinoma	G1							Sí	2	2	0					Positive	60	65	Negative	Positive
AHSB	297	Breast tumor	RNA			7.31111	72	Infiltrating lobular carcinoma	G2	Luminal A	+++	+++	-			No Data	2	2	0			No data		Negative	Negative	8		Positive
AHSB	298	Breast tumor	RNA			16.8548	56	Infiltrating ductal carcinoma	G3	Luminal B	+++	-	+++			No Data	2	2	0			No data				30
AHSB	299	Breast tumor	RNA			7.7548	80	Infiltrating ductal carcinoma	G2	Luminal A	++	+++	+		No Data		-	-	-					Positive	80	30	Negative	Positive
AHSB	300	Breast tumor	RNA			0.574385	41	Infiltrating lobular carcinoma	G2	Luminal A	+++	+++	-			No Data	0	0	0			No		Negative	10	19	Negative	Positive
AHSB	301	Breast tumor	RNA			10.3395	66	Tubular carcinoma	G1	Luminal A	+++	++	+			No Data	2	2	0					Positive	Negative	5	Negative	Positive
AHSB	302	Breast tumor	RNA			14.5716	71	Infiltrating ductal carcinoma	G2	Luminal A	+++	+++	+			No Data	-	-	-			No		Positive	70	43	Negative	Positive
AHSB	303	Breast tumor	RNA			3.47037	71	Infiltrating ductal carcinoma	G2	Luminal B	++	-	+++		No Data		6	3	3			No		Positive	80	30	Negative	Positive
AHSB	304	Breast tumor	RNA			1.37563	47	Infiltrating ductal carcinoma	G2	Luminal A	+++	++	-			No Data	2	2	0			No				40
AHSB	305	Breast tumor	RNA			11.2753	62	Infiltrating lobular carcinoma	G2	Luminal A	+++	+++	-			No Data	2	0	2			Yes	Chemotherapy
AHSB	306	Breast tumor	RNA			2.04924	69	Infiltrating ductal carcinoma	G2	Luminal A	+++	+++	-			No Data	2	2	0			No		Positive	40	14	Negative	Positive
AHSB	307	Breast tumor	RNA			6.52638	55	Infiltrating ductal carcinoma	G2	-	+++	++	No Data	Equivocal		No Data	-	-	-					Positive	20	20	Negative	Positive
AHSB	308	Breast tumor	RNA			17.4032	78	In situ ductal carcinoma		Luminal B	++	-	+++		No Data		5	4	1			No				25
AHSB	309	Breast tumor	RNA			13.0528	61	Infiltrating ductal carcinoma	G2	Luminal A	+++	++	-			No Data	4	2	2					Positive	Negative	60	Negative	Positive
AHSB	310	Breast tumor	RNA			9.16594	65	Infiltrating ductal carcinoma	G2	Luminal A	+++	++	-			No Data	1	1	0					Positive	Negative	20	Negative	Positive
AHSB	311	Breast tumor	RNA			3.67128	41	Infiltrating lobular carcinoma	G2	-	+++	+++	++	Equivocal		No Data	0	0	0
AHSB	312	Breast tumor	RNA			5.56462	65	Infiltrating lobular carcinoma	G2	Luminal A	+++	++	+			No Data	-	-	-					Positive	10	32	Negative	Positive
AHSB	313	Breast tumor	RNA			4.99776	76	Mixed ductal and mucinous invasive carcinoma	G2	Luminal A	+++	+++	+			Sí	4	4	0		6 months			Positive	Negative	5		Positive
AHSB	314	Breast tumor	RNA			3.58328	74	Infiltrating tubular carcinoma	G1	Luminal A	+++	+++	-			Sí	2	2	0	24
AHSB	315	Breast tumor	RNA			3.26319	41	Infiltrating micropapillary carcinoma	G2	Luminal A	+++	+++	-			No Data	2	2	0					Positive	30	38	Negative	Positive
AHSB	316	Breast tumor	RNA			2.25994	51	Infiltrating ductal carcinoma	G1	Luminal A	++	++	+		No Data		-	-	-					Positive	Negative	1	Negative	Positive
AHSB	317	Breast tumor	RNA			3.15203	81	Mucinous carcinoma	G2	Luminal A	+++	++	-			No	5	4	1					Positive	Negative	10	Negative	Positive
AHSB	318	Breast tumor	RNA			2.50756	77	Infiltrating ductal carcinoma	G1	Luminal B	+++	-	-			Sí	4	2	2					Positive	Negative	15	Negative	Positive
AHSB	319	Breast tumor	RNA			0.732856	66	Infiltrating ductal carcinoma	G2	Luminal B	+++	-	-			No Data	2	2	0					Positive	2	15	Negative	Positive
AHSB	320	Breast tumor	RNA			0.836016	43	Infiltrating ductal carcinoma	G2	Luminal A	+++	+++	-			No Data	0	0	0					Positive	Negative	10	Negative	Positive
AHSB	321	Breast tumor	RNA			0.530933	72	Infiltrating ductal carcinoma	G2	HER2+	-	-	+++			No Data	-	-	-
AHSB	322	Breast tumor	RNA			0.308128	53	Infiltrating ductal carcinoma	G1	Luminal A	+++	+++	+			No Data	-	-	-					Positive	Negative	15	Negative	Positive
AHSB	323	Breast tumor	RNA			1.25406	56	Infiltrating ductal carcinoma	G2	Luminal B	+++	+++	+++			No Data	2	2	0					Positive	75	35	Negative	Positive
AHSB	324	Breast tumor	RNA			5.256	50	Infiltrating ductal carcinoma	G1	Luminal A	+++	++	-			No	2	2	0	24					Negative	10
AHSB	325	Breast tumor	RNA			3.63411	59	Infiltrating ductal carcinoma	G2	Luminal A	+++	++	+			Sí	2	0	2	27	8 months			Positive	90	60	Negative	Positive
AHSB	326	Breast tumor	RNA			5.765	76	Papillary carcinoma		Luminal A	+++	++	++			No Data	2	2	0					Positive	Negative	30	Negative	Positive
AHSB	327	Breast tumor	RNA			0.571015	82	Infiltrating ductal carcinoma	G2	Luminal A	+++	+++	-			Sí	2	2	0		+ 6 months			Positive	Negative	20		Positive
AHSB	328	Breast tumor	RNA			1.21554	48	Infiltrating ductal carcinoma	G3	Luminal A	+++	+++	-			No Data	-	-	-							40	Negative	Positive
AHSB	329	Breast tumor	RNA			6.0486	55	Infiltrating ductal carcinoma	G1	Luminal A	+++	+++	-			Sí	1	1	0	28	3 weeks					5		Positive
AHSB	330	Breast tumor	RNA			1.97466	65	Infiltrating ductal carcinoma	G2	Luminal A	+++	+++	+			No Data	3	1	2	26						20		Positive
AHSB	331	Breast tumor	RNA			2.50811	57	Infiltrating ductal carcinoma	G2	Luminal A	+++	++	-			No	1	1	0	22				Positive		20		Positive
AHSB	332	Breast tumor	RNA			0.497098	41	Infiltrating lobular carcinoma	G1	Luminal A	+++	++	-			No Data	1	1	0	21						10		Positive
AHSB	333	Breast tumor	RNA			0.540214	64	Infiltrating ductal carcinoma	G2	Luminal B	+++	-	+			No	3	1	2	33				Positive		12		Positive
AHSB	334	Breast tumor	RNA			0.983912	59	Infiltrating micropapillary carcinoma	G2	Luminal A	+++	+++	-			No Data	-	-	-							5		Positive
AHSB	335	Breast tumor	RNA			1.24972	81	Infiltrating ductal carcinoma	G2	Luminal A	+++	++	+			Sí	2	2	0	23	1 year			Positive		30		Positive
AHSB	336	Breast tumor	RNA			1.01509	60	Infiltrating ductal carcinoma	G1	Luminal A	+++	++	+			No Data	-	-	-							5		Positive
AHSB	337	Breast tumor	RNA			2.11638	56	Infiltrating ductal carcinoma	G2	Luminal A	+++	++	-			No Data	-	-	-							15		Positive
AHSB	338	Breast tumor	RNA			1.06555	71	Infiltrating ductal carcinoma	G2	-	+++	+++	Equivocal	Equivocal		No Data	-	-	-				Chemotherapy			30
AHSB	339	Breast tumor	RNA			3.0348	46	Infiltrating ductal carcinoma	G3	Luminal A	+++	++	+			No Data	-	-	-							30		Positive
AHSB	340	Breast tumor	RNA			3.64673	52	Infiltrating ductal carcinoma	G2	Luminal B	++	-	-		No Data		1	1	0							35		Positive
AHSB	341	Breast tumor	RNA			1.1108	53	Infiltrating ductal carcinoma	G2	Luminal A	+++	+++	-			No Data	1	1	0					Positive		5		Positive
AHSB	342	Breast tumor	RNA			1.224	43	Infiltrating ductal carcinoma	G2	Luminal A	+++	+++	+			No Data	1	1	0					Positive		22		Positive
AHSB	343	Breast tumor	RNA			1.59837	68	Infiltrating ductal carcinoma	G1	Luminal A	+++	+++	++			No Data	4	4	0					Positive		8		Positive
AHSB	344	Breast tumor	RNA			4.8611	53	Infiltrating ductal carcinoma	G2	Luminal B	+++	-	+			No Data	0	0	0							10
AHSB	345	Breast tumor	RNA			0.841644	73	Infiltrating ductal carcinoma	G2	Luminal B	+++	-	++			No Data	2	2	0
AHSB	346	Breast tumor	RNA			2.03677	70	Infiltrating ductal carcinoma	G2	Luminal A	+++	++	-			No Data	-	-	-							2		Positive
AHSB	347	Breast tumor	RNA			22.4133	77	Infiltrating ductal carcinoma	G2	Luminal A	+++	+++	+			No Data	2	2	0					Positive		10		Positive
AHSB	348	Breast tumor	RNA			5.62277	52	Tubular carcinoma	G2	Luminal A	+++	+++	+			No Data	3	2	1					Positive		10		Positive
AHSB	349	Breast tumor	RNA			19.0442	54	Infiltrating ductal carcinoma	G2	Luminal B	-	-	++			Sí	2	2	0							20		Positive
AHSB	350	Breast tumor	RNA			2.56913	79	Infiltrating ductal carcinoma	G2	Luminal B	+++	-	+			No Data	-	-	-							5		Positive
AHSB	351	Breast tumor	RNA			0.727633	82	Infiltrating ductal carcinoma	G3	Luminal A	+++	++	-			No Data	-	-	-							30		Positive
AHSB	352	Breast tumor	RNA			16.3507	49	Infiltrating ductal carcinoma	G1	Luminal A	+++	+++	+			Sí	2	2	0							5		Positive
AHSB	353	Breast tumor	RNA			1.00785	57	Infiltrating ductal carcinoma	G2	Luminal B	+++	-	-			Sí	2	1	0							15		Positive
AHSB	354	Breast tumor	RNA			2.525	64	Infiltrating ductal carcinoma	G2	Luminal A	+++	+	-			No Data	0	0	0				Chemotherapy			10		Positive
AHSB	355	Breast tumor	RNA			3.84047	78	Infiltrating ductal carcinoma	G2	Luminal A	+++	+++	+			Sí	1	1	0							10		Positive
AHSB	356	Breast tumor	RNA			23.5276	69	Infiltrating ductal carcinoma	G2	Luminal A	+++	++	-			No Data	-	-	0					Positive		42		Positive
AHSB	357	Breast tumor	RNA			4.26127	58	In situ ductal carcinoma	G1-G2	-	+++	-	No Data			Sí	2	1	1	40	3 months							Positive
AHSB	358	Breast tumor	RNA			9.82381	55	Infiltrating ductal carcinoma	G1	Luminal A	+++	++	+			Sí	1	1	0	18	2 months (mastitis)					15		Positive
AHSB	359	Breast tumor	RNA			4.32075	69	Infiltrating ductal carcinoma	G1	Luminal A	+++	+++	+			No	4	2	2	23				Positive	Negative	10		Positive
AHSB	360	Breast tumor	RNA			4.36591	73	Mucinous carcinoma	G2	Luminal B	+++	-	-			Sí	3	3	0							24		Positive
AHSB	361	Breast tumor	RNA			5.28272	74	Mucinous carcinoma	G2	Luminal A	+++	++	++			Sí	3	2	1		3 months					15		Positive
AHSB	362	Breast tumor	RNA			1.03619	45	Infiltrating ductal carcinoma	G2	Luminal B	+++	-	++			No Data	3	3	0							15		Positive
AHSB	363	Breast tumor	RNA			1.53292	58	Infiltrating ductal carcinoma	G1	Luminal A	+++	++	+			No Data	2	1	1							35		Positive
AHSB	364	Breast tumor	RNA			1.40569	83	Infiltrating ductal carcinoma	G3	Luminal A	+++	+	+			Sí	2	2	0						Negative	25		Positive
AHSB	365	Breast tumor	RNA			69.372	64	Infiltrating ductal carcinoma	G2	Luminal A	+++	+++	+			No Data	0	0	0						Negative	10		Positive
AHSB	366	Breast tumor	RNA			12.2209	56	Infiltrating ductal carcinoma	G3	Triple Negative	-	-	+			No Data	2	2	0							80		Positive
AHSB	367	Breast tumor	RNA			2.1086	64	Infiltrating ductal carcinoma	G1	Luminal A	+++	+++	-			No	3	2	1							10		Positive
AHSB	368	Breast tumor	RNA			8.37612	78	Infiltrating ductal carcinoma	G1	Luminal A	+++	+++	+			Sí	5	3	2		3 months			Positive		10		Positive
AHSB	369	Breast tumor	RNA			0.39821	42	Infiltrating ductal carcinoma	G3	Luminal A	+++	+	+			No Data	-	-	-							30		Positive
AHSB	370	Breast tumor	RNA			0.683779	67	Infiltrating ductal carcinoma	G2	Luminal A	+++	+++	+			Sí	6	5	1	25	+ 3 months					20
AHSB	371	Breast tumor	RNA			0.534626	41	Infiltrating ductal carcinoma	G1	Luminal A	+++	+++	+			No Data	1	1	0					Positive		5		Positive
AHSB	372	Breast tumor	RNA			4.20353	60	Infiltrating ductal carcinoma	G2	Luminal A	+++	+++	-			No Data	0	0	0							5		Positive
AHSB	373	Breast tumor	RNA			1.05819	82	Papillary carcinoma	G1	Luminal A	+++	++	++			Sí	2	2	0					Positive	Negative	10		Positive
AHSB	374	Breast tumor	RNA			8.29132	59	Infiltrating ductal carcinoma	G2	Luminal A	+++	+++	-			Sí	2	1	1							85		Positive
AHSB	375	Breast tumor	RNA			1.00111	70	Infiltrating ductal carcinoma	G2	Luminal A	+++	+++	-			No	1	1	0	32						5		Positive
AHSB	376	Breast tumor	RNA			1.76737	61	Infiltrating ductal carcinoma	G1	Luminal A	+++	+++	+			No Data	-	-	-					Positive	Negative	5		Positive
AHSB	377	Breast tumor	RNA			2.81201	45	Infiltrating ductal carcinoma		Luminal A	+	+	+			No Data	0	0	0							15		Positive
AHSB	378	Breast tumor	RNA			1.82969	56	Infiltrating ductal carcinoma	G2	Luminal A	++	+++	++		Sí		2	2	0							10		Positive
AHSB	379	Breast tumor	RNA			1.43555	68	Infiltrating ductal carcinoma	G2	Luminal A	+++	+++	-			No Data	4	3	1					Positive		10		Positive
AHSB	380	Breast tumor	RNA			1.19053	64	Infiltrating ductal carcinoma	G2	Luminal A	+++	+++	+			No Data	2	2	0							20		Positive
AHSB	381	Breast tumor	RNA			0.763977	64	Infiltrating ductal carcinoma	G2	Luminal A	+++	+++	+			No Data	2	2	0
AHSB	382	Breast tumor	RNA			0.141	66	Infiltrating ductal carcinoma	G2	Luminal A	+++	+++	-			Sí	2	2	0	29	+ 3 months			Positive				Positive
AHSB	383	Breast tumor	RNA			6.75653	60	Infiltrating lobular carcinoma	G2	Luminal A	+++	++	++			Sí	1	1	0
AHSB	384	Breast tumor	RNA			1.53292	81	Infiltrating ductal carcinoma	G2	Triple Negative	-	-	+			No Data	0	0	0				Chemotherapy
AHSB	385	Breast tumor	RNA			6.9706	67	Infiltrating ductal carcinoma	G1	Luminal A	+++	+++	++			Sí	1	1	0		7 months
AHSB	386	Breast tumor	RNA			6.77999	62	Infiltrating ductal carcinoma	G2	Luminal A	+++	++	-			No Data	2	2	0							1
AHSB	387	Breast tumor	RNA			2.0227	45	Infiltrating ductal carcinoma	G2	Luminal A	+++	+++	+			Sí	1	1	0							10		Positive
AHSB	388	Breast tumor	RNA			1.99485	77	Infiltrating ductal carcinoma	G2	HER2+		-	Equivocal	Amplified		No	4	4	0							35
AHSB	389	Breast tumor	RNA			13.893	62	Infiltrating ductal carcinoma	G1	Luminal A	+++	+++	+			No	1	1	0							10		Positive
AHSB	390	Breast tumor	RNA			7.97941	44	Infiltrating ductal carcinoma	G2	Luminal A	+++	+++	-			Sí	1	1	0		4 months					9		Positive
AHSB	391	Breast tumor	RNA			6.68664	68	Infiltrating ductal carcinoma	G2	Luminal A	+++	+++	++			No Data	1	1	0							32		Positive
AHSB	392	Breast tumor	RNA			0.871325	61	Infiltrating ductal carcinoma	G2	Luminal A	+++	+++	++			No Data	5	4	1							34		Positive
AHSB	393	Breast tumor	RNA			6.37136	52	Infiltrating ductal carcinoma	G2	Luminal B	++	++	+++		Sí		2	2	0	29						35		Positive
AHSB	394	Breast tumor	RNA			54.4402	82	Papillary carcinoma	G1	-	+++	++	-	Equivocal		No Data	0	0	0									Positive
AHSB	395	Breast tumor	RNA			16.2414	63	Infiltrating ductal carcinoma	G2	Luminal B	+++	-	-			No	2	2	0	24				Positive	Negative	10		Positive
AHSB	396	Breast tumor	RNA			3.0243	77	Infiltrating ductal carcinoma	G2	Luminal A	+++	+++	+			Sí	2	2	1							31		Positive
AHSB	397	Breast tumor	RNA			5.98604	56	Infiltrating ductal carcinoma	G2	Luminal B	++	-	+		No Data		2	2	0					Positive		1		Positive
AHSB	398	Breast tumor	RNA			2.02315	75	Infiltrating ductal carcinoma	G2	Luminal A	+++	++	+			No Data	3	3	0							30		Positive
AHSB	399	Breast tumor	RNA			3.63411	75	Infiltrating ductal carcinoma	G2	Luminal A	+++	+++	+			No Data	3	3	0							25		Positive
AHSB	400	Breast tumor	RNA			39.991	54	Infiltrating ductal carcinoma	G2	Luminal B	+++	-	+			No Data	1	1	0							30		Positive
AHSB	401	Breast tumor	RNA			9.69071	67	Infiltrating ductal carcinoma	G2	Luminal A	+++	++	-			No Data	5	4	1					Positive		20		Positive
AHSB	402	Breast tumor	RNA			6.41568	64	Infiltrating ductal carcinoma	G2	Luminal B	+++	-	++			Sí	4	2	2		8 months			Positive		10		Positive
AHSB	403	Breast tumor	RNA			3.34406	49	Infiltrating ductal carcinoma	G2	Luminal B	+++	++	+++			No Data	2	2	0					Positive		15		Positive
AHSB	404	Breast tumor	RNA			6.16766	60	Infiltrating ductal carcinoma	G2	Luminal A	+++	+++	++			No Data	1	1	0					Positive		45		Positive
AHSB	405	Breast tumor	RNA			5.20437	41	Infiltrating lobular carcinoma	G2	Luminal A	+++	+++	-			No	2	2	0					Negative		15		Positive
AHSB	406	Breast tumor	RNA			4.97509	59	Infiltrating ductal carcinoma	G2	Luminal B	++	-	+		No		4	2	2					Positive	Negative	14		Positive
AHSB	407	Breast tumor	RNA			10.4087	58	Infiltrating ductal carcinoma	G2	Luminal A	+++	++	++			No Data	3	0	3					Positive		19		Positive
AHSB	408	Breast tumor	RNA			12.9038	66	Infiltrating lobular carcinoma	G2	Luminal B	+++	-	+			No Data	-	-	-							20		Positive
AHSB	409	Breast tumor	RNA			2.34522	68	Infiltrating ductal carcinoma	G1	Luminal A	+++	++	-			No Data	-	-	-							11		Positive
AHSB	410	Breast tumor	RNA			3.69282	59	Infiltrating ductal carcinoma	G2	Luminal A	+++	++	++			No Data	0	0	0							15		Positive
AHSB	411	Breast tumor	RNA			44.7782	60	Infiltrating ductal carcinoma	G2	Luminal A	+++	+	-			No Data	0	0	0							35		Positive
AHSB	412	Breast tumor	RNA			43.2529	50			Luminal B	+++	-	++			No Data	5	1	4				Neoadjuvant chemotherapy
AHSB	413	Breast tumor	RNA			0.945877	61			Luminal A	+++	++	-			Sí	2	2	0		2 years
AHSB	414	Breast tumor	RNA			0.837827	79			Luminal A	+++	++	+			Sí	4	4	0		3,5 years
FIVO	415	Breast tumor	gDNA	GG
FIVO	416	Breast tumor	gDNA	GC	0.957351
FIVO	417	Breast tumor	gDNA	GC	0.790288
FIVO	418	Breast tumor	gDNA	GC	1.00065
FIVO	419	Breast tumor	gDNA	CC	0.756201
FIVO	420	Breast tumor	gDNA	GG	0.850514
FIVO	421	Breast tumor	gDNA	GC	1.43829
FIVO	422	Breast tumor	gDNA	GG	0.797416
FIVO	423	Breast tumor	gDNA	GC	0.662604
FIVO	424	Breast tumor	gDNA	GG	0.941491
FIVO	425	Breast tumor	gDNA	GC	1.06763
FIVO	426	Breast tumor	gDNA	GG	0.947869
FIVO	427	Breast tumor	gDNA	GC	0.672496
FIVO	428	Breast tumor	gDNA	GC	0.89507
FIVO	429	Breast tumor	gDNA	CC	0.780155
FIVO	430	Breast tumor	gDNA	GC	1.02929
FIVO	431	Breast tumor	gDNA	GG	1.13348
FIVO	432	Breast tumor	gDNA	CC	1.09351
FIVO	433	Breast tumor	gDNA	GC	0.735755
FIVO	434	Breast tumor	gDNA	GC	0.778051
FIVO	435	Breast tumor	gDNA	GC	1.2872
FIVO	436	Breast tumor	gDNA	GC	0.535087
FIVO	437	Breast tumor	gDNA	GC	1.11336
FIVO	438	Breast tumor	gDNA	GC	1.07973
FIVO	439	Breast tumor	gDNA	GC	0.814932
FIVO	440	Breast tumor	gDNA	GG	0.87318
FIVO	441	Breast tumor	gDNA	CC
FIVO	442	Breast tumor	gDNA		0.972423
FIVO	443	Breast tumor	gDNA		0.523931
FIVO	444	Breast tumor	gDNA		0.74274
FIVO	445	Breast tumor	gDNA	GC	0.582036
FIVO	446	Breast tumor	gDNA	CC	1.0067
FIVO	447	Breast tumor	gDNA	GC	0.723552
FIVO	448	Breast tumor	gDNA	GC	0.987441
FIVO	449	Breast tumor	gDNA	GC
CBMSO	450	Healthy donor blood	gDNA	GG	1.00029		45
CBMSO	451	Healthy donor blood	gDNA	GG	1.56669		24
CBMSO	452	Healthy donor blood	gDNA	GC	0.916632		20
CBMSO	453	Healthy donor blood	gDNA	GC	1.00074		48
CBMSO	454	Healthy donor blood	gDNA	GC			20
CBMSO	455	Healthy donor blood	gDNA	GC			36
CBMSO	456	Healthy donor blood	gDNA	GC	1.09451		22
CBMSO	457	Healthy donor blood	gDNA	GC	1.67562		24
CBMSO	458	Healthy donor blood	gDNA	GC			21
CBMSO	459	Healthy donor blood	gDNA	GG	0.892238		22
CBMSO	460	Healthy donor blood	gDNA	GC			51
CBMSO	461	Healthy donor blood	gDNA	GC	0.8735		25
CBMSO	462	Healthy donor blood	gDNA	GG			27
CBMSO	463	Healthy donor blood	gDNA	GC	1.65359		24
CBMSO	464	Healthy donor blood	gDNA	GC			39
CBMSO	465	Healthy donor blood	gDNA	GC	0.902441		56
CBMSO	466	Healthy donor blood	gDNA	GG			29
CBMSO	467	Healthy donor blood	gDNA	GG	0.458327		24
CBMSO	468	Healthy donor blood	gDNA	GC	0.3352		31
CBMSO	469	Healthy donor blood	gDNA	GG	0.511		27
CBMSO	470	Healthy donor blood	gDNA	GG	1.66935		32
CBMSO	471	Healthy donor blood	gDNA	GC	0.449025		37
CBMSO	472	Healthy donor blood	gDNA	GG	1.44706		56
CBMSO	473	Healthy donor blood	gDNA	GG			28
CBMSO	474	Healthy donor blood	gDNA	GG			27
CBMSO	475	Healthy donor blood	gDNA	GG	0.50358		42
CBMSO	476	Healthy donor blood	gDNA	GG	0.570738		36
CBMSO	477	Healthy donor blood	gDNA	GC	1.27334		25
CBMSO	478	Healthy donor blood	gDNA	GC	1.21958		24
CBMSO	479	Healthy donor blood	gDNA	GC	1.01872		34
CBMSO	480	Healthy donor blood	gDNA	GC			34
CBMSO	481	Healthy donor blood	gDNA	GG			26
CBMSO	482	Healthy donor blood	gDNA	GC			27
CBMSO	483	Healthy donor blood	gDNA	GC			29
CBMSO	484	Healthy donor blood	gDNA	GC			51
CBMSO	485	Healthy donor blood	gDNA	GG			23
CBMSO	486	Healthy donor blood	gDNA	GC			31
CBMSO	487	Healthy donor blood	gDNA	GC			27
CBMSO	488	Healthy donor blood	gDNA	GC	0.453098		25
CBMSO	489	Healthy donor blood	gDNA	GC			29
CBMSO	490	Healthy donor blood	gDNA	GG			14
CBMSO	491	Healthy donor blood	gDNA	GG	0.362102		55
CBMSO	492	Healthy donor blood	gDNA	GG			51
CBMSO	493	Healthy donor blood	gDNA	GC	0.3409		84
CBMSO	494	Healthy donor blood	gDNA	GG	0.894686		57
CBMSO	495	Healthy donor blood	gDNA	GG	1.01577		53
CBMSO	496	Healthy donor blood	gDNA	GG	0.630496		16
CBMSO	497	Healthy donor blood	gDNA	GG	1.01514		51
CBMSO	498	Healthy donor blood	gDNA	GG	1.22		41
CBMSO	499	Healthy donor blood	gDNA	GG	1.05385		25
CBMSO	500	Healthy donor blood	gDNA	CC	1.22		29
CBMSO	501	Healthy donor blood	gDNA	GG	1.02001		45
CBMSO	502	Healthy donor blood	gDNA	GC	0.981725		39
CBMSO	503	Healthy donor blood	gDNA	GC	1.0904		42
CBMSO	504	Healthy donor blood	gDNA	GG	1.37		23
CBMSO	505	Healthy donor blood	gDNA	GG	1.01722		45
CBMSO	506	Healthy donor blood	gDNA	GG	1.11		32
CBMSO	507	Healthy donor blood	gDNA	GC	1.14798		40
CBMSO	508	Healthy donor blood	gDNA	GC	0.36		28
CBMSO	509	Healthy donor blood	gDNA	GC	0.81		29
CBMSO	510	Healthy donor blood	gDNA	GG	0.982324		36
CBMSO	511	Healthy donor blood	gDNA	GC	0.872986		27
CBMSO	512	Healthy donor blood	gDNA	GG			23
CBMSO	513	Healthy donor blood	gDNA	GC	1.38072		27
CBMSO	514	Healthy donor blood	gDNA	GC	0.85		65
CBMSO	515	Healthy donor blood	gDNA	GG	0.77		27
CBMSO	516	Healthy donor blood	gDNA	CC	0.75		20
CBMSO	517	Healthy donor blood	gDNA	GG			33
CBMSO	518	Healthy donor blood	gDNA	CC			26
CBMSO	519	Healthy donor blood	gDNA	GC			56
CBMSO	520	Healthy donor blood	gDNA	GC			40
CBMSO	521	Healthy donor blood	gDNA	GG			33
CBMSO	522	Healthy donor blood	gDNA	GC			29
CBMSO	523	Healthy donor blood	gDNA	GC			29
CBMSO	524	Healthy donor blood	gDNA	CC			24
CBMSO	525	Healthy donor blood	gDNA	GC			27
CBMSO	526	Healthy donor blood	gDNA	GG			28
CBMSO	527	Healthy donor blood	gDNA	GC			48
CBMSO	528	Healthy donor blood	gDNA	GG			30
CBMSO	529	Healthy donor blood	gDNA	GG			40
CBMSO	530	Healthy donor blood	gDNA	GC			24
CBMSO	531	Healthy donor blood	gDNA	GG			27
CBMSO	532	Healthy donor blood	gDNA	GG			36
CBMSO	533	Healthy donor blood	gDNA	GC	1.1625		36
CBMSO	534	Healthy donor blood	gDNA	GC			24
CBMSO	535	Healthy donor blood	gDNA	GG			63
CBMSO	536	Healthy donor blood	gDNA	CC	0.926103		27
CBMSO	537	Healthy donor blood	gDNA	GC			60
CBMSO	538	Healthy donor blood	gDNA	GC	0.919175		54
CBMSO	539	Healthy donor blood	gDNA	GC	0.97		32
CBMSO	540	Healthy donor blood	gDNA	GG	0.67		21
CBMSO	541	Healthy donor blood	gDNA	GC	0.9		24
CBMSO	542	Healthy donor blood	gDNA	GG	0.79		26
CBMSO	543	Healthy donor blood	gDNA	GG	1.00987		29
CBMSO	544	Healthy donor blood	gDNA	GG	1.01492		38
CBMSO	545	Healthy donor blood	gDNA	GC	1.30798		39
CBMSO	546	Healthy donor blood	gDNA	GG	0.994751		16
CBMSO	547	Healthy donor blood	gDNA	GG	0.839164		20
CBMSO	548	Healthy donor blood	gDNA	GC	1.07002		20
CBMSO	549	Healthy donor blood	gDNA	GC	0.74		20
CBMSO	550	Healthy donor blood	gDNA	GC			20
CBMSO	551	Healthy donor blood	gDNA	GC	1.36		19
CBMSO	552	Healthy donor blood	gDNA	GC	0.991101		20
CBMSO	553	Healthy donor blood	gDNA	CC	0.846269		19
CBMSO	554	Healthy donor blood	gDNA	GG	0.880574		24
CBMSO	555	Healthy donor blood	gDNA	GG	0.985724		24
CBMSO	556	Healthy donor blood	gDNA	GG	0.62		29
CBMSO	557	Healthy donor blood	gDNA	GC	1.01		24
CBMSO	558	Healthy donor blood	gDNA	GG	1.14158		25
CBMSO	559	Healthy donor blood	gDNA	GG	0.970924		46
CBMSO	560	Healthy donor blood	gDNA	GG	0.968641		33
CBMSO	561	Healthy donor blood	gDNA	GG	0.71		27
CBMSO	562	Healthy donor blood	gDNA	CC	0.78		35
CBMSO	563	Healthy donor blood	gDNA	GG	1.02		62
CBMSO	564	Healthy donor blood	gDNA	GG			25
CBMSO	565	Healthy donor blood	gDNA	GC	1.20206		42
CBMSO	566	Healthy donor blood	gDNA	GG	1.08		32
CBMSO	567	Healthy donor blood	gDNA	GC	0.88		56
CBMSO	568	Healthy donor blood	gDNA	GC	1.01777		52
CBMSO	569	Healthy donor blood	gDNA	CC			32
CBMSO	570	Healthy donor blood	gDNA	GC			21
CBMSO	571	Healthy donor blood	gDNA	GC	0.955012		22
CBMSO	572	Healthy donor blood	gDNA	GG	1.14		38
CBMSO	573	Healthy donor blood	gDNA	GC	0.951261		59
CBMSO	574	Healthy donor blood	gDNA	GC	1.03111		20
CBMSO	575	Healthy donor blood	gDNA	GC	1.01714		56
CBMSO	576	Healthy donor blood	gDNA	GC	1.39		28
CBMSO	577	Healthy donor blood	gDNA	CC	1.00406		31
CBMSO	578	Healthy donor blood	gDNA	CC
CBMSO	579	Healthy donor blood	gDNA	CC
CBMSO	580	Healthy donor blood	gDNA	GG
CBMSO	581	Healthy donor blood	gDNA	GG
CBMSO	582	Healthy donor blood	gDNA	GC
CBMSO	583	Healthy donor blood	gDNA	GC
IMIM Barcelona	584	Healthy donor blood	gDNA	GC	1.00354
IMIM Barcelona	585	Healthy donor blood	gDNA	GC	0.885184
IMIM Barcelona	586	Healthy donor blood	gDNA	GC	0.795608
IMIM Barcelona	587	Healthy donor blood	gDNA	GG	0.828634
IMIM Barcelona	588	Healthy donor blood	gDNA	CC	1.01028
IMIM Barcelona	589	Healthy donor blood	gDNA	CC	0.867198
IMIM Barcelona	590	Healthy donor blood	gDNA	GC	0.911015
IMIM Barcelona	591	Healthy donor blood	gDNA	CC	0.894793
IMIM Barcelona	592	Healthy donor blood	gDNA	GC	0.800167
IMIM Barcelona	593	Healthy donor blood	gDNA	GC	0.865275
IMIM Barcelona	594	Healthy donor blood	gDNA	GC	1.29007
IMIM Barcelona	595	Healthy donor blood	gDNA	GC	1.03119
IMIM Barcelona	596	Healthy donor blood	gDNA	GC	0.764283
IMIM Barcelona	597	Healthy donor blood	gDNA	GC	0.748257
IMIM Barcelona	598	Healthy donor blood	gDNA	GC	0.962034
IMIM Barcelona	599	Healthy donor blood	gDNA	CC	0.851363
IMIM Barcelona	600	Healthy donor blood	gDNA	GG	0.856692
IMIM Barcelona	601	Healthy donor blood	gDNA	GG	1.17121
IMIM Barcelona	602	Healthy donor blood	gDNA	CC	1.14541
IMIM Barcelona	603	Healthy donor blood	gDNA	GG	0.792258
IMIM Barcelona	604	Healthy donor blood	gDNA	CC	0.854964
IMIM Barcelona	605	Healthy donor blood	gDNA	GC	0.778815
IMIM Barcelona	606	Healthy donor blood	gDNA	CC	1.36711
IMIM Barcelona	607	Healthy donor blood	gDNA	GG	1.05424
IMIM Barcelona	608	Healthy donor blood	gDNA	GC	1.01975
IMIM Barcelona	609	Healthy donor blood	gDNA	GC	1.04057
IMIM Barcelona	610	Healthy donor blood	gDNA	GC	1.06149
IMIM Barcelona	611	Healthy donor blood	gDNA	GC	1.44882
IMIM Barcelona	612	Healthy donor blood	gDNA	GG	1.3713
IMIM Barcelona	613	Healthy donor blood	gDNA	GG	1.61117
IMIM Barcelona	614	Healthy donor blood	gDNA	GC	1.57291
IMIM Barcelona	615	Healthy donor blood	gDNA	GG	1.15633
IMIM Barcelona	616	Healthy donor blood	gDNA	GC	1.10122
IMIM Barcelona	617	Healthy donor blood	gDNA	GG	1.35492
IMIM Barcelona	618	Healthy donor blood	gDNA	GC	0.974826
IMIM Barcelona	619	Healthy donor blood	gDNA	GG	1.264
IMIM Barcelona	620	Healthy donor blood	gDNA	CC	1.04009
IMIM Barcelona	621	Healthy donor blood	gDNA	GC	1.26729
IMIM Barcelona	622	Healthy donor blood	gDNA	GG	1.03587
IMIM Barcelona	623	Healthy donor blood	gDNA	GG	0.965094
IMIM Barcelona	624	Healthy donor blood	gDNA	GC	0.977078
IMIM Barcelona	625	Healthy donor blood	gDNA	GG	1.11127
IMIM Barcelona	626	Healthy donor blood	gDNA	GC	0.765618
IMIM Barcelona	627	Healthy donor blood	gDNA	GC	1.3078
IMIM Barcelona	628	Healthy donor blood	gDNA	CC	1.03109
IMIM Barcelona	629	Healthy donor blood	gDNA	GG	1.06256
IMIM Barcelona	630	Healthy donor blood	gDNA	GC	1.06684
IMIM Barcelona	631	Healthy donor blood	gDNA	GC	1.04159
IMIM Barcelona	632	Healthy donor blood	gDNA	GC	1.49098
IMIM Barcelona	633	Healthy donor blood	gDNA	GG	1.18201
IMIM Barcelona	634	Healthy donor blood	gDNA	GG	0.952576
IMIM Barcelona	635	Healthy donor blood	gDNA	GC	1.16145
IMIM Barcelona	636	Healthy donor blood	gDNA	GG	0.998502
IMIM Barcelona	637	Healthy donor blood	gDNA	GG	1.12162
IMIM Barcelona	638	Healthy donor blood	gDNA	CC	1.22534
IMIM Barcelona	639	Healthy donor blood	gDNA	GG	1.2316
IMIM Barcelona	640	Healthy donor blood	gDNA	GC	0.912021
IMIM Barcelona	641	Healthy donor blood	gDNA	GG	1.0497
IMIM Barcelona	642	Healthy donor blood	gDNA	GC	1.01217
IMIM Barcelona	643	Healthy donor blood	gDNA	GG	1.17126
IMIM Barcelona	644	Healthy donor blood	gDNA	CC	1.12583
IMIM Barcelona	645	Healthy donor blood	gDNA	GC	1.34273
IMIM Barcelona	646	Healthy donor blood	gDNA	GG	1.28592
IMIM Barcelona	647	Healthy donor blood	gDNA	GG	0.968674
IMIM Barcelona	648	Healthy donor blood	gDNA	GG	0.931436
IMIM Barcelona	649	Healthy donor blood	gDNA	GC	1.36575
IMIM Barcelona	650	Healthy donor blood	gDNA	CC	0.986148
IMIM Barcelona	651	Healthy donor blood	gDNA	GC	0.890058
IMIM Barcelona	652	Healthy donor blood	gDNA	CC	1.21019
IMIM Barcelona	653	Healthy donor blood	gDNA	GC	0.876834
IMIM Barcelona	654	Healthy donor blood	gDNA	GC	0.965716
IMIM Barcelona	655	Healthy donor blood	gDNA	GG	1.26837
IMIM Barcelona	656	Healthy donor blood	gDNA	GG	1.11475
IMIM Barcelona	657	Healthy donor blood	gDNA	GG	1.33147
IMIM Barcelona	658	Healthy donor blood	gDNA	GC	1.19957
IMIM Barcelona	659	Healthy donor blood	gDNA	GC	0.780311
IMIM Barcelona	660	Healthy donor blood	gDNA	GC	1.59237
IMIM Barcelona	661	Healthy donor blood	gDNA	GC	1.05268
IMIM Barcelona	662	Healthy donor blood	gDNA	GG	0.902497
IMIM Barcelona	663	Healthy donor blood	gDNA	GC	1.05176
IMIM Barcelona	664	Healthy donor blood	gDNA	CC	1.0762
IMIM Barcelona	665	Healthy donor blood	gDNA	GG	0.973172
IMIM Barcelona	666	Healthy donor blood	gDNA	GC	0.481445
IMIM Barcelona	667	Healthy donor blood	gDNA	GG	0.887163
IMIM Barcelona	668	Healthy donor blood	gDNA	GG	1.03446
IMIM Barcelona	669	Healthy donor blood	gDNA	GG	0.939917
IMIM Barcelona	670	Healthy donor blood	gDNA	GG	0.715623
IMIM Barcelona	671	Healthy donor blood	gDNA	GG	0.743553
IMIM Barcelona	672	Healthy donor blood	gDNA	GC	0.701701
IMIM Barcelona	673	Healthy donor blood	gDNA	GG	0.756748
IMIM Barcelona	674	Healthy donor blood	gDNA	GC	0.978487
IMIM Barcelona	675	Healthy donor blood	gDNA	CC	0.915092
IMIM Barcelona	676	Healthy donor blood	gDNA	CC	0.862292
IMIM Barcelona	677	Healthy donor blood	gDNA	GG	0.951692
IMIM Barcelona	678	Healthy donor blood	gDNA	CC	0.770428
IMIM Barcelona	679	Healthy donor blood	gDNA	CC	0.593369
IMIM Barcelona	680	Healthy donor blood	gDNA	GG	0.764446
IMIM Barcelona	681	Healthy donor blood	gDNA	GG	0.834971
IMIM Barcelona	682	Healthy donor blood	gDNA	GC	0.940162
IMIM Barcelona	683	Healthy donor blood	gDNA	GC	0.559369
FIVO	684	BC patient blood	gDNA	GG	2.89894		33	Infiltrating ductal carcinoma		HER2	-	-	+++	No Data
FIVO	685	BC patient blood	gDNA	GG	0.843421		51	Mixed infiltrating ductal and lobular carcinoma		Luminal B	+++	-	+	No Data
FIVO	686	BC patient blood	gDNA	GG	1.61671		65	Mixed infiltrating ductal and lobular carcinoma		Luminal B	+++	++	+	No Data
FIVO	687	BC patient blood	gDNA	CG	0.832204		78	Infiltrating lobular carcinoma		Luminal A	+++	+	negativo	No Data
FIVO	688	BC patient blood	gDNA	CG	1.15523		47	Infiltrating lobular carcinoma		Luminal A	++	+++	negativo	No Data
FIVO	689	BC patient blood	gDNA	CG	1.19865		75	Infiltrating ductal carcinoma		Luminal B	+++	+++	+	No Data
FIVO	690	BC patient blood	gDNA	GG	0.872166
FIVO	691	BC patient blood	gDNA	CG	0.661321		42	Infiltrating ductal carcinoma		Triple Negative	-	-	-
FIVO	692	BC patient blood	gDNA	CG	1.34209		51	In situ ductal carcinoma		HER2	-	-	+++	No Data
FIVO	693	BC patient blood	gDNA	CG	0.946328		75	Infiltrating ductal carcinoma		Triple Negative	-	-	-
FIVO	694	BC patient blood	gDNA	CG	1.13578		55	Infiltrating ductal carcinoma		Luminal B	+++	+++	++	Not amplified
FIVO	695	BC patient blood	gDNA	GG	0.906488
FIVO	696	BC patient blood	gDNA	GG	0.490417		87	Infiltrating papillary carcinoma		Luminal A	+++	+++	negativo	No Data
FIVO	697	BC patient blood	gDNA	CG	0.700833		51	Infiltrating lobular carcinoma		Luminal B	+++	+++	+	No Data
FIVO	698	BC patient blood	gDNA	CG	1.59368		45	Mixed infiltrating ductal and lobular carcinoma		Luminal A	+++	+++	negativo	No Data
FIVO	699	BC patient blood	gDNA	CG	Repetir		40	Mucinous carcinoma		Luminal B	+++	+++	+	No Data
FIVO	700	BC patient blood	gDNA	CC	1.21988		48	Infiltrating ductal carcinoma		Luminal A	+++	+++	negativo	No Data
FIVO	701	BC patient blood	gDNA	CC	1.26753		77	Infiltrating ductal carcinoma		HER2	+	-	++	Not amplified
FIVO	702	BC patient blood	gDNA	GG	2.10673		70	Infiltrating ductal carcinoma		Luminal A	+++	+++	negativo	No Data
FIVO	703	BC patient blood	gDNA	GG	3.83783		59	Infiltrating ductal carcinoma		Luminal B	+++	+++	+	No Data
FIVO	704	BC patient blood	gDNA	CG	1.15181		46	Infiltrating lobular carcinoma		Luminal A	+++	+++	negativo	No Data
FIVO	705	BC patient blood	gDNA	GG	0.747066		50	Infiltrating ductal carcinoma		Luminal A	++	+++	negativo	No Data
FIVO	706	BC patient blood	gDNA	GG	0.627448		63	Infiltrating ductal carcinoma		Luminal B	+++	-	++	Not amplified
FIVO	707	BC patient blood	gDNA	CG	0.96438
FIVO	708	BC patient blood	gDNA	CG	1.19892
FIVO	709	BC patient blood	gDNA	GG	0.83663
FIVO	710	BC patient blood	gDNA	GG	0.867126		70	Infiltrating ductal carcinoma		Luminal A	+++	++	negativo	No Data
FIVO	711	BC patient blood	gDNA	GG	0.905716		56	Infiltrating ductal carcinoma		Luminal A	+++	+++	negativo	No Data
FIVO	712	BC patient blood	gDNA	GG	0.937768
FIVO	713	BC patient blood	gDNA	GG	Repetir		75	Infiltrating ductal carcinoma		Luminal A	+++	+++	negativo	No Data
FIVO	714	BC patient blood	gDNA	CG	1.09905		64	In situ ductal carcinoma		HER2	-	-	++	No Data
FIVO	715	BC patient blood	gDNA	CG	1.01551
FIVO	716	BC patient blood	gDNA	GG	1.08636		69	Infiltrating papillary carcinoma		Luminal A	+++	+++	negativo	No Data
FIVO	717	BC patient blood	gDNA	GG	0.730518		81	Infiltrating ductal carcinoma		Triple Negative	-	-	-
FIVO	718	BC patient blood	gDNA	CG	1.21588		48	Lobular carcinoma		Luminal A	+++	+++	negativo	No Data
FIVO	719	BC patient blood	gDNA	CC	1.13763
FIVO	720	BC patient blood	gDNA	CC	0.916439		75	Tubular carcinoma		Luminal B	+++	+++	+	No Data
FIVO	721	BC patient blood	gDNA	CG	0.500476		42	In situ ductal carcinoma		Luminal B	+++	+++	+	No Data
FIVO	722	BC patient blood	gDNA	CG	0.979256
FIVO	723	BC patient blood	gDNA	GG	0.764783		65	Infiltrating ductal carcinoma		Luminal B	+++	-	++	Not amplified
FIVO	724	BC patient blood	gDNA	CC	1.75617		43	Infiltrating ductal carcinoma		Luminal B	++	++	+++	No Data
FIVO	725	BC patient blood	gDNA	GG	0.80457		50	Infiltrating ductal carcinoma		Luminal A	++	+++	negativo	No Data
FIVO	726	BC patient blood	gDNA	CG	0.559315		68	Infiltrating ductal carcinoma		Luminal B	+++	+	+	No Data
FIVO	727	BC patient blood	gDNA	CG	1.17509		51	In situ ductal carcinoma		Luminal B	+++	++	+++	No Data
FIVO	728	BC patient blood	gDNA	CG	1.4462		79	Infiltrating ductal carcinoma		Luminal B	+++	++	+++	No Data
FIVO	729	BC patient blood	gDNA	CC	0.926312
FIVO	730	BC patient blood	gDNA	CG	1.03259		76	Infiltrating ductal carcinoma		HER2	-	-	+++	No Data
FIVO	731	BC patient blood	gDNA	CG	0.833307
FIVO	732	BC patient blood	gDNA	CG	0.968981
FIVO	733	BC patient blood	gDNA	CG	1.2178		46	Infiltrating ductal carcinoma		Luminal A	+++	+++	negativo	No Data
FIVO	734	BC patient blood	gDNA	GG	1.31889		72	Infiltrating ductal carcinoma		Luminal A	+++	++	negativo	No Data
FIVO	735	BC patient blood	gDNA	GG	0.917082		62	In situ ductal carcinoma		Luminal B	+++	+++	++	No Data
FIVO	736	BC patient blood	gDNA	CG	1.16501		87	Infiltrating ductal carcinoma		Luminal A	+++	+++	negativo	No Data
FIVO	737	BC patient blood	gDNA	CG	0.778697		68	In situ ductal carcinoma		Luminal B	++	+	+++	No Data
FIVO	738	BC patient blood	gDNA	CG	1.46438		65	Infiltrating ductal carcinoma		Luminal B	+++	++	+	No Data
FIVO	739	BC patient blood	gDNA	GG	1.0165
FIVO	740	BC patient blood	gDNA	GG	1.1044
FIVO	741	BC patient blood	gDNA	CG	1.29517
FIVO	742	BC patient blood	gDNA	CC	0.716784
FIVO	743	BC patient blood	gDNA	CG	0.847672
FIVO	744	BC patient blood	gDNA	GG	1.07496
FIVO	745	BC patient blood	gDNA	CG	1.32
FIVO	746	BC patient blood	gDNA	CG	0.536851		67	Infiltrating ductal carcinoma		Luminal B	++	+++	++	Not amplified
FIVO	747	BC patient blood	gDNA	CC	0.973563		74	Infiltrating lobular carcinoma		Luminal B	+++	++	+	No Data
FIVO	748	BC patient blood	gDNA	CG	1.06559
FIVO	749	BC patient blood	gDNA	CC	1.03973		61	Infiltrating ductal carcinoma		Luminal B	+++	++	+
FIVO	750	BC patient blood	gDNA	CC	0.786774
FIVO	751	BC patient blood	gDNA	CG	1.22286		52	Infiltrating ductal carcinoma		Luminal B	+++	+++	++	Amplified
FIVO	752	BC patient blood	gDNA	GG	1.10895
FIVO	753	BC patient blood	gDNA	CG	1.13302
FIVO	754	BC patient blood	gDNA	CG	1.14125		77	Infiltrating ductal carcinoma		HER2	-	-	+	No Data
FIVO	755	BC patient blood	gDNA	CG	1.06179
FIVO	756	BC patient blood	gDNA	CG	1.28195
FIVO	757	BC patient blood	gDNA	CC	0.816305
FIVO	758	BC patient blood	gDNA	CC	1.06775
FIVO	759	BC patient blood	gDNA	CG	0.9
FIVO	760	BC patient blood	gDNA	CG	0.672029
FIVO	761	BC patient blood	gDNA	CG	1.11881		59	Mucinous carcinoma		Luminal B	+++	+++	+	No Data
FIVO	762	BC patient blood	gDNA	CG	1.59243		34	Infiltrating ductal carcinoma		HER2	-	-	++	Amplified
FIVO	763	BC patient blood	gDNA	CC	0.806686
FIVO	764	BC patient blood	gDNA	GG	1.71782		50	In situ ductal carcinoma		Luminal B	+++	+++	+	No Data
FIVO	765	BC patient blood	gDNA	CG	1.86624		44	Mucinous carcinoma		Luminal B	+++	+++	+	No Data
FIVO	766	BC patient blood	gDNA	CC	0.978115		35	Infiltrating ductal carcinoma		HER2	+	+	+++	No Data
FIVO	767	BC patient blood	gDNA	GG	0.955887
FIVO	768	BC patient blood	gDNA	GG	1.12323
FIVO	769	BC patient blood	gDNA	CG	1.26595		84	Mixed infiltrating ductal and lobular carcinoma		Luminal B	+++	++	+	No Data
FIVO	770	BC patient blood	gDNA	CG	0.943231
FIVO	771	BC patient blood	gDNA	CG	1.15819
FIVO	772	BC patient blood	gDNA	GG	1.20489		57	Infiltrating ductal carcinoma		Luminal A	+++	+	negativo	No Data
FIVO	773	BC patient blood	gDNA	CG	1.3
FIVO	774	BC patient blood	gDNA	CG	0.665319		41	Infiltrating ductal carcinoma		Luminal B	+++	-	+++	No Data
FIVO	775	BC patient blood	gDNA	GG	0.74221		53	Infiltrating ductal carcinoma		Luminal B	+++	++	+	No Data
FIVO	776	BC patient blood	gDNA	CG	1.45659
FIVO	777	BC patient blood	gDNA	CG	0.622154
FIVO	778	BC patient blood	gDNA	GG	1.32329		48	Infiltrating ductal carcinoma		Luminal B	+++	+++	+	No Data
FIVO	779	BC patient blood	gDNA	CG	0.668045
FIVO	780	BC patient blood	gDNA	GG	0.892674		56	Infiltrating ductal carcinoma		HER2	+	+	+++	No Data
FIVO	781	BC patient blood	gDNA	CG	1.11372
FIVO	782	BC patient blood	gDNA	GG	1.273		58	In situ ductal carcinoma		HER2+	-	-	-	+++
FIVO	783	BC patient blood	gDNA	CG	1.34		76	Infiltrating lobular carcinoma		Luminal B	+++	++	+	No Data
FIVO	784	BC patient blood	gDNA	CG	0.922117
FIVO	785	BC patient blood	gDNA	CG	0.989243
FIVO	786	BC patient blood	gDNA	CG	1.1331
FIVO	787	BC patient blood	gDNA	CG	1.43314		45	Infiltrating ductal carcinoma		Triple Negative	-	-	-
FIVO	788	BC patient blood	gDNA	GG	0.783566
FIVO	789	BC patient blood	gDNA	GG	0.852357
FIVO	790	BC patient blood	gDNA	GG	0.881318
FIVO	791	BC patient blood	gDNA	CG	0.809673
FIVO	792	BC patient blood	gDNA	CG	0.497576		44	Infiltrating ductal carcinoma		HER2	+	-	+++	No Data
FIVO	793	BC patient blood	gDNA	CC	1.33319
FIVO	794	BC patient blood	gDNA	CG	1.32374		45	Infiltrating ductal carcinoma		Luminal A	+	-	negativo	No Data
FIVO	795	BC patient blood	gDNA	CC	1.01131
FIVO	796	BC patient blood	gDNA	CC	1.10547		58	Infiltrating ductal carcinoma		Luminal B	+++	++	+	No Data
FIVO	797	BC patient blood	gDNA	GG	1.06696
FIVO	798	BC patient blood	gDNA	CG	0.950896
FIVO	799	BC patient blood	gDNA	CG	0.783759
FIVO	800	BC patient blood	gDNA	GG	1.24805
FIVO	801	BC patient blood	gDNA	CG	1.20931
FIVO	802	BC patient blood	gDNA	CG	0.941413
FIVO	803	BC patient blood	gDNA	CC	0.76895		46	Infiltrating ductal carcinoma		Luminal A	+++	+++	negativo	No Data
FIVO	804	BC patient blood	gDNA	CG	1.15481
FIVO	805	BC patient blood	gDNA	CC	1.02422
FIVO	806	BC patient blood	gDNA	GG	1.83901		87	Mucinous carcinoma		Luminal A	+++	+++	negativo	No Data
FIVO	807	BC patient blood	gDNA	CG	0.933631
FIVO	808	BC patient blood	gDNA	GG	0.841057
FIVO	809	BC patient blood	gDNA	CC	0.919462		80	Infiltrating ductal carcinoma		Luminal B	+++	+++	+	No Data
FIVO	810	BC patient blood	gDNA	CG	1.03043
FIVO	811	BC patient blood	gDNA	GG	1.45552
FIVO	812	BC patient blood	gDNA	GG	0.99
FIVO	813	BC patient blood	gDNA	CG	0.847886
FIVO	814	BC patient blood	gDNA	GG	1.2608		41	Infiltrating ductal carcinoma		Luminal B	++	+	+++	+++
FIVO	815	BC patient blood	gDNA	CG	1.07064
FIVO	816	BC patient blood	gDNA	CG	0.829807
FIVO	817	BC patient blood	gDNA	CG	0.959595
FIVO	818	BC patient blood	gDNA	GG	0.97521		82	Infiltrating ductal carcinoma		Luminal A	+++	-	negativo	No Data
FIVO	819	BC patient blood	gDNA	GG	0.685993		57	Infiltrating ductal carcinoma		Triple Negative	-	-	-
FIVO	820	BC patient blood	gDNA	CC	0.916908		63	Infiltrating ductal carcinoma		Luminal B	+++	+++	+	No Data
FIVO	821	BC patient blood	gDNA	GG	1.18157		53	Infiltrating ductal carcinoma		Luminal B	+++	+++	+	No Data
FIVO	822	BC patient blood	gDNA	GG	1.62408		76	Infiltrating ductal carcinoma		Triple Negative	-	-	-
FIVO	823	BC patient blood	gDNA	GG	1.18511		50	Mixed infiltrating ductal and lobular carcinoma		Luminal A	+++	+++	negativo	No Data
FIVO	824	BC patient blood	gDNA	CG	1.36722		60	Infiltrating ductal carcinoma		Triple Negative	-	-	-	Not amplified
FIVO	825	BC patient blood	gDNA	GG	1.11559		56	Infiltrating ductal carcinoma		Luminal B	+++	+	+	No Data
FIVO	826	BC patient blood	gDNA	CC	1.02047
FIVO	827	BC patient blood	gDNA	GG	1.31458		38	Infiltrating ductal carcinoma		Luminal B	-	+++	+
FIVO	828	BC patient blood	gDNA	CG	1.20796
FIVO	829	BC patient blood	gDNA	CG	1.1335
FIVO	830	BC patient blood	gDNA	CC	1.00893
FIVO	831	BC patient blood	gDNA	CG	1.90058		83	Infiltrating ductal carcinoma		Luminal A	+++	+++	negativo	No Data
FIVO	832	BC patient blood	gDNA	CC	1.13586		68	Infiltrating ductal carcinoma		Triple Negative	-	-	-
FIVO	833	BC patient blood	gDNA	GG	0.60778		52	In situ ductal carcinoma		Luminal A	+	+	negativo	No Data
FIVO	834	BC patient blood	gDNA	CG	1.01429
FIVO	835	BC patient blood	gDNA	GG	2.45
FIVO	836	BC patient blood	gDNA	GG	0.917378		58	Infiltrating ductal carcinoma		Luminal B	++	++	++	Not amplified
FIVO	837	BC patient blood	gDNA	CG	2.28952
FIVO	838	BC patient blood	gDNA	GG	1.39888		75	Infiltrating ductal carcinoma		Luminal A	+++	+++	negativo	No Data
FIVO	839	BC patient blood	gDNA	CG	1.15517
FIVO	840	BC patient blood	gDNA	GG	1.33154
FIVO	841	BC patient blood	gDNA	GG	1.43432		72	Infiltrating ductal carcinoma		Luminal A	+++	+++	negativo	No Data
FIVO	842	BC patient blood	gDNA	GG	0.949778		49	Infiltrating ductal carcinoma		Luminal A	+++	+++	negativo	No Data
FIVO	843	BC patient blood	gDNA	CC	0.88701		49	Infiltrating ductal carcinoma		Triple Negative	-	-	-
FIVO	844	BC patient blood	gDNA	GG	0.875144
FIVO	845	BC patient blood	gDNA	CC	1.41056		44	Infiltrating ductal carcinoma		Luminal A	++	++	negativo	No Data
FIVO	846	BC patient blood	gDNA	GG	1.10017
FIVO	847	BC patient blood	gDNA	CC	0.810007		65	Tubular carcinoma		Luminal A	++	+	negativo	No Data
FIVO	848	BC patient blood	gDNA	CC	0.985064
FIVO	849	BC patient blood	gDNA	GG	4.5538		46	In situ ductal carcinoma		Luminal A	+++	++	negativo	No Data
FIVO	850	BC patient blood	gDNA	CC	1.06329		71	In situ ductal carcinoma		Luminal B	+++	-	+++	No Data
FIVO	851	BC patient blood	gDNA	CG	1.52723		56	Infiltrating ductal carcinoma		Luminal A	+++	-	negativo	No Data
FIVO	852	BC patient blood	gDNA	GG	1.13981
FIVO	853	BC patient blood	gDNA	CG	0.88
FIVO	854	BC patient blood	gDNA	CG			70	Infiltrating ductal carcinoma		Luminal B	+++	+++	+	No Data
FIVO	855	BC patient blood	gDNA	CG	1.04753		40	Infiltrating ductal carcinoma		Luminal B	+	+++	+
FIVO	856	BC patient blood	gDNA	GG	1.0957		43	Infiltrating ductal carcinoma		Luminal A	+++	-	negativo	No Data
FIVO	857	BC patient blood	gDNA	GG	0.800087		58	Infiltrating ductal carcinoma		Luminal B	+++	++	+	No Data
FIVO	858	BC patient blood	gDNA	GG	1.36362		77	Infiltrating ductal carcinoma		Luminal B	+++	+++	3 (pronunciada)	No Data
FIVO	859	BC patient blood	gDNA	GG	0.849541
FIVO	860	BC patient blood	gDNA	GG	0.847907
FIVO	861	BC patient blood	gDNA	CG	0.854381
FIVO	862	BC patient blood	gDNA	GG	1.31303		54	Infiltrating ductal carcinoma		Luminal B	+++	-	+	No Data
FIVO	863	BC patient blood	gDNA	CG	1.96645		58	Infiltrating ductal carcinoma		Luminal B	+++	+	+	No Data
FIVO	864	BC patient blood	gDNA	CC	0.806792
FIVO	865	BC patient blood	gDNA	GG	0.799736
FIVO	866	BC patient blood	gDNA	CG	0.918457
FIVO	867	BC patient blood	gDNA	CG	1.46231
FIVO	868	BC patient blood	gDNA	GG	1.15386
FIVO	869	BC patient blood	gDNA	GG	1.4433
FIVO	870	BC patient blood	gDNA	GG	1.05509
FIVO	871	BC patient blood	gDNA	GG	1.12305
FIVO	872	BC patient blood	gDNA	CG	1.69164
FIVO	873	BC patient blood	gDNA	CG	0.97
FIVO	874	BC patient blood	gDNA	CC	0.848204
FIVO	875	BC patient blood	gDNA	GG	1.23624
FIVO	876	BC patient blood	gDNA	CG	0.732511
FIVO	877	BC patient blood	gDNA	CG	0.70888
FIVO	878	BC patient blood	gDNA	GG	1.12052		24	Infiltrating ductal carcinoma		Triple Negative	-	-	-
FIVO	879	BC patient blood	gDNA	CG	0.993423
FIVO	880	BC patient blood	gDNA	CC	2.27
FIVO	881	BC patient blood	gDNA	CG	1.2621		57	Mixed infiltrating ductal and lobular carcinoma		Luminal B	+++	++	+	No Data
FIVO	882	BC patient blood	gDNA	GG	1.04505
FIVO	883	BC patient blood	gDNA	CG	0.819066
